# Supplementary material for: Untargeted metabolomics reveals a new mode of action of pretomanid (PA-824)
Source: Sci Rep. 2018 Mar 23;8:5084. doi: 10.1038/s41598-018-23110-1 (PMC5865180; doi:10.1038/s41598-018-23110-1)
Supplement: Supplementary file 2 — Supplementary Dataset 1 [file 41598_2018_23110_MOESM2_ESM.xlsx]

## Sheet: Annotation
m/z	name	KEGG-ID	Formula	mods
58.0654	*58.065364
59.0732	*59.073163
67.0295	*67.029491
67.9663	*67.966342
68.9948	Formic acid	C00058	CH2O2	[M+Na]+
71.0129	cis-4-Carboxymethylenebut-2-en-4-olide	C04431	C6H4O4	[M+2H]2+
71.0129	Formylpyruvate	C02150	C4H4O4	[M-FA+H]+
71.0129	3-Oxopropanoate	C00222	C3H4O3	[M-H2O+H]+
71.0129	Pyruvate	C00022	C3H4O3	[M-H2O+H]+
74.0965	Butylamine	C18706	C4H11N	[M+H]+
74.0965	Ethylene	C06547	C2H4	[2M+NH4]+
75.0999	*75.09986
76.0757	Trimethylamine N-oxide;	C01104	C3H9NO	[M+H]+
76.0757	Acetone	C00207	C3H6O	[M+H]+
76.0757	Propanal	C00479	C3H6O	[M+H]+
76.0757	1-Amino-2-propanol	C03194	C3H9NO	[M+H]+
77.0387	*77.038682
78.9949	*78.994940
79.0543	*79.054326
80.9162	*80.916165
80.9479	*80.947853
81.0335	Naphthalene-1,2-diol	C03012	C10H8O2	[M+2H]+
81.0335	GM4	C06128	C36H63N2O16R	[M+2H]+
81.0549	*81.054926
82.0166	Arabinoic acid	C00878	C5H10O6	[M-2H]-
82.0292	1-Aminocyclopropane-1-carboxylic acid	C01234	C4H7NO2	[M-H2O-H]-
82.0292	2-Aminobut-2-enoate	C17234	C4H7NO2	[M-H2O-H]-
82.0292	2-Iminobutanoate	C20905	C4H7NO2	[M-H2O-H]-
83.0292	5-Fluorodeoxyuridine	C11736	C9H11FN2O5	[M+3H]+
83.0492	*83.049152
84.99	*84.990004
89.0238	*89.023770
89.0386	*89.038585
91.0543	*91.054265
91.0547	*91.054705
93.0001	4-Sulfobenzyl alcohol	C06678	C7H8O4S	[M-2H-2]-
93.0339	cis-1,2-Dihydrobenzene-1,2-diol	C04091	C6H8O2	[M-H2O-H]-
93.0339	1,4-Cyclohexanedione	C08063	C6H8O2	[M-H2O-H]-
93.3593	*93.359294
93.5073	*93.507277
94.0732	*94.073205
95.0244	quinate	C00296	C7H12O6	[M-2H]-
95.0244	Dihydrolipoylprotein	C02972	C8H16NOS2R	[M-H2O-H]-
95.0244	N-Methylhydantoin	C02565	C4H6N2O2	[M-H2O-H]-
95.0244	5,6-Dihydrouracil	C00429	C4H6N2O2	[M-H2O-H]-
95.6402	*95.640235
96.9214	*96.921405
97.0009	*97.000917
97.0037	*97.003679
97.0289	2-Oxopentanoic acid	C06255	C5H8O3	[M-H2O-H]-
97.0289	5-Oxopentanoate	C03273	C5H8O3	[M-H2O-H]-
97.481	*97.481018
98.6362	Succinate	C00042	C4H6O4	[M-H2O-H]-
98.6362	Methylmalonate	C02170	C4H6O4	[M-H2O-H]-
98.8155	*98.815513
98.9344	*98.934379
99.0081	*99.008097
99.0445	*99.044532
100.684	*100.6836
100.945	*100.94547
101.06	*101.06019
101.998	*101.99836
103.003	*103.00307
103.054	*103.05417
104.258	*104.25809
104.38	*104.37977
104.387	*104.387
105.001	*105.00096
105.07	Naphthalene	C00829
106.073	*106.07306
108.037	*108.03725
108.901	*108.90135
109.04	5,6-Dihydrothymine	C00906	C5H8N2O2	[M-H2O-H]-
109.045	*109.04466
110.048	*110.04801
110.06	Hydroxylaminobenzene	C02720	C6H7NO	[M+H]+
110.06	2-Aminophenol	C01987	C6H7NO	[M+H]+
110.06	L-2-Methyltryptophan	C16831	C12H14N2O2	[M+2H]+
110.898	*110.89839
110.899	*110.89939
111.017	Allantoate	C00499	C4H8N4O4	[M+2Na]+
111.019	Ureidoacrylate	C20254	C4H6N2O3	[M-H2O-H]-
111.044	Catechol	C00090	C6H6O2	[M+H]+
112.999	Oxalureate	C00802	C3H4N2O4	[M-H2O-H]-
113.024	Glutarate	C00489	C5H8O4	[M-H2O-H]-
113.024	(S)-4,5-Dihydroxypentane-2,3-dione	C11838	C5H8O4	[M-H2O-H]-
113.024	2-Acetolactate	C00900	C5H8O4	[M-H2O-H]-
113.024	3-Hydroxy-3-methyl-2-oxobutanoic acid	C04181	C5H8O4	[M-H2O-H]-
113.024	4-Hydroxy-2-oxopentanoate	C03589	C5H8O4	[M-H2O-H]-
113.035	L-Asparagine	C00152	C4H8N2O3	[M-H2O-H]-
113.035	N-Carbamoylsarcosine	C01043	C4H8N2O3	[M-H2O-H]-
113.035	3-Ureidopropionate	C02642	C4H8N2O3	[M-H2O-H]-
113.06	6-Hydroxyhexanoic acid	C06103	C6H12O3	[M-H2O-H]-
114.089	*114.08876
114.893	*114.89259
115.014	Ureidoglycolic acid	C02766	C3H6N2O4	[M-H2O-H]-
115.045	DSHA	C04844	C19H24O6	[M-H2O-H]-
115.054	THTA	C11072	C6H10O2S	[M+2ACN+2H]+
116.014	*116.014030
116.035	4-Hydroxy-L-threonine	C06056	C4H9NO4	[M-H2O-H]-
116.057	*116.05737
116.071	*116.07114
116.143	*116.14318
116.972	*116.97192
117.066	7,8-Diaminononanoate	C01037	C9H20N2O2	[[M+2Na]+]+
117.066	N6,N6,N6-Trimethyl-L-lysine	C03793	C9H20N2O2	[[M+2Na]+]2+
117.066	Glycine	C00037	C2H5NO2	[M+ACN+H]+
117.07	*117.06976
118.011	*118.01108
118.065	Indole	C00463	C8H7N	[M+H]+
118.065	Benzamide	C09815	C7H7NO	[M+H]+
118.065	Phenylacetonitrile	C16074	C8H7N	[M+H]+
118.065	2-Phenylacetamide	C02505	C8H9NO	[M-H2O+H]+
118.065	N-Benzylformamide	C15561	C8H9NO	[M-H2O+H]+
118.065	(E)-Phenylacetaldoxime	C19714	C8H9NO	[M-H2O+H]+
118.086	(S)-Propane-1,2-diol	C02917	C3H8O2	[M+ACN+H]+
118.086	5-Aminopentanoate	C00431	C5H11NO2	[M+H]+
118.086	L-Valine	C00183	C5H11NO2	[M+H]+
118.971	*118.97064
119.049	*119.04898
119.054	anserine	C01262	C10H16N4O3	[M-2H-2]-
119.054	homocarnosine	C00884	C10H16N4O3	[M-2H-2]-
119.089	*119.08934
119.946	*119.94639
119.979	*119.97851
120.022	*120.02197
120.968	*120.9676
120.996	*120.99592
121.02	*121.02044
121.029	4-Hydroxymethylcatechol	C14110	C7H8O3	[M-H2O-H]-
121.065	Phenylacetaldehyde	C00601	C8H8O	[M+H]+
121.065	Acetophenone	C07113	C8H8O	[M+H]+
121.065	2-Methylbenzaldehyde	C07214	C8H8O	[M+H]+
121.065	Phenylpropanoate	C05629	C9H10O2	[M-FA+H]+
121.974	*121.97419
122.024	6-Oxo-1,4,5,6-tetrahydronicotinate	C04226	C6H7NO3	[M-H2O-H]-
122.024	2-Aminomuconate semialdehyde	C03824	C6H7NO3	[M-H2O-H]-
122.068	*122.06796
122.096	Naphthalene	C00829	C10H8	[M+NH4]+
122.096	Phenethylamine	C05332	C8H11N	[M+H]+
122.096	N-Ethylaniline	C14455	C8H11N	[M+H]+
122.966	*122.96636
123.041	ms2 ms3
123.06	L-Arogenate	C00826	C10H13NO5	[M+NH4+H]+
123.06	L-Fuconate	C01720	C6H12O6	[M+2ACN]2+
123.06	(R)-2-Ethylmalate	C02488	C6H10O5	[M+2ACN]2+
123.06	L-Fucono-1,5-lactone	C18028	C6H10O5	[M+2ACN]2+
123.06	2-Hydroxy-6-oxo-octa-2,4-dienoate	C07123	C8H10O4	[M+2ACN]2+
123.06	L-Rhamnono-1,4-lactone	C02991	C6H10O5	[M+2ACN]2+
123.06	5,6-Dihydrothymine	C00906	C5H8N2O2	[M+2H]2+
125.024	Triacetate	C01757	C6H8O4	[M-H2O-H]-
126.052	Ethylene glycol	C01380	C2H6O2	[M+ACN+Na]+
126.052	4-Aminobutanoate	C00334	C4H9NO2	[M+Na]+
126.052	(S)-2-Aminobutanoate	C02356	C4H9NO2	[M+Na]+
126.052	N,N-Dimethylglycine	C01026	C4H9NO2	[M+Na]+
126.052	N-Methyl-L-alanine	C02721	C4H9NO2	[M+Na]+
126.052	(S)-2-Aminobutanoate	C02356	C4H9NO2	[M+Na]+
126.935	*126.93529
126.998	*126.99759
127.076	*127.07587
128.035	L-Glutamate	C00025	C5H9NO4	[M-H2O-H]-
128.035	O-Acetyl-L-serine	C00979	C5H9NO4	[M-H2O-H]-
128.035	L-threo-3-Methylaspartate	C03618	C5H9NO4	[M-H2O-H]-
128.035	L-4-Hydroxyglutamate semialdehyde	C05938	C5H9NO4	[M-H2O-H]-
129.054	L-Histidinol phosphate	C01100	C6H12N3O4P	[M+NH4+H]+
129.054	(4E)-2-Oxohexenoic acid	C06761	C6H8O3	[M+H]+
129.054	Dihydro-4,4-dimethyl-2,3-furandione	C01125	C6H8O3	[M+H]+
131.09	*131.09018
131.889	*131.8894
132.102	(2R)-2-Hydroxy-2-methylbutanenitrile	C18796	C5H9NO	[M+CH3OH+H]+
132.102	(R,R)-Butane-2,3-diol	C03044	C4H10O2	[M+ACN+H]+
132.102	L-Isoleucine	C00407	C6H13NO2	[M+H]+
132.102	L-Leucine	C00123	C6H13NO2	[M+H]+
132.102	L-Norleucine	C01933	C6H13NO2	[M+H]+
132.102	2-Hydroxycyclohexan-1-one	C01147	C6H10O2	[M+NH4]+
132.867	*132.86725
132.886	*132.88556
132.954	*132.95378
133.033	inosine	C00294	C10H12N4O5	[M-2H-2]-
133.033	S,S-Dimethyl-beta-propiothetin	C04022	C5H10O2S	[M-H2O-H]-
133.045	4-Hydroxyphthalate	C06680	C8H6O5	[M+2ACN+2H]+
133.05	Ribitol	C00474	C5H12O5	[M-H2O-H]-
133.05	L-Arabitol	C00532	C5H12O5	[M-H2O-H]-
133.05	Hexadecanoyl-[acp]	C05764	C16H31OSR	[M-H2O-H]-
133.065	Indanone	C01504	C9H8O	[M+H]+
133.065	ms2 ms3
135.06	L-arogenate	C00826	C10H13NO5	[M+ACN+2H]+
135.554	*135.55431
136.051	L-Histidine	C00135	C6H9N3O2	[M-H2O-H]-
136.062	Adenine	C00147	C5H5N5	[M+H]+
136.064	*136.06393
136.862	*136.86243
136.872	*136.87158
137.06	o-Toluate	C07215	C8H8O2	[M+H]+
137.06	3-Methylsalicylaldehyde	C14087	C8H8O2	[M+H]+
137.06	2-Hydroxyacetophenone	C07189	C8H8O2	[M+H]+
137.076	4-Hydroxyaniline	C02372	C6H7NO	[2M+3H2O+2H]2+
137.076	N-D-Glucosylarylamine	C03142	C12H17NO5	[M+NH4+H]2+
137.076	(R)-3-((R)-3-Hydroxybutanoyloxy)butanoate	C04546	C8H14O5	[M+2ACN+2H]+
138.052	L-Proline;	C00148	C5H9NO2	[M+Na]+
138.052	Methyl acetate	C17530	C3H6O2	[M+ACN+Na]+
138.052	(R)-Lactaldehyde	C00937	C3H6O2	[M+ACN+Na]+
138.052	Propanoate	C00163	C3H6O2	[M+ACN+Na]+
138.091	3-Methylbenzaldehyde	C07209	C8H8O	[M+NH4]+
138.091	Acetophenone	C07113	C8H8O	[M+NH4]+
138.091	Tyramine	C00483	C8H11NO	[M+NH4]+
138.906	*138.90639
140.031	*140.03066
140.068	L-Valine	C00183	C5H11NO2	[M+Na]1+
140.068	L-Norvaline	C01826	C5H11NO2	[M+Na]1+
140.068	5-Aminopentanoate	C00431	C5H11NO2	[M+Na]1+
140.068	Propane-1,2-diol	C00583	C3H8O2	[M+ACN+Na]+
140.071	Benzaldehyde	C00261	C7H6O	[M+NH4]+
140.071	Benzoic acid	C00180	C7H6O2	[M+NH4]+
140.071	4-Guanidinobutanoate	C01035	C5H11N3O2	[M+NH4]+
140.071	N-Acetyl-L-citrulline	C15532	C8H15N3O4	[M+NH4]+
140.903	*140.90348
140.986	2,3-Diketo-5-methylthiopentyl-1-phosphate	C15650	C6H11O6PS	[M+H+K]2+
140.986	2-Hydroxy-3-keto-5-methylthiopentenyl-1-phosphate	C15651	C6H11O6PS	[M+H+K]2+
141.065	*141.06503
141.071	6-Lactoyl-5,6,7,8-tetrahydropterin	C04244	C9H13N5O3	[M+ACN+2H]+
142.072	*142.07239
142.901	*142.90055
143.034	2-Hydroxy-6-oxo-octa-2,4-dienoate	C07123	C8H10O4	[M-H2O-H]-
143.034	L-Rhamnono-1,4-lactone	C02991	C6H10O5	[M-H2O-H]-
143.034	L-Fuconate	C01720	C6H12O6	[M-H2O-H]-
143.034	(R)-2-Ethylmalate	C02488	C6H10O5	[M-H2O-H]-
143.034	2-Dehydro-3-deoxy-L-rhamnonate	C03979	C6H10O5	[M-H2O-H]-
143.071	*143.07085
143.081	Glycolaldehyde	C00266	C2H4O2	[M+2ACN+H]+
143.081	Acetic acid	C00033	C2H4O2	[M+2ACN+H]+
143.081	D-Alanyl-(R)-lactate	C19694	C6H11NO4	[M+3ACN+2H]+
143.081	O-Acetyl-L-homoserine	C01077	C6H11NO4	[M+3ACN+2H]+
143.081	2-Aminobut-2-enoate	C17234	C4H7NO2	[M+ACN+H]+
143.081	L-2-Aminoadipate	C00956	C6H11NO4	[M+3ACN+2H]+
143.081	Imidazole-4-acetaldehyde	C05130	C5H6N2O	[M+CH3OH+H]+
143.107	*143.10715
144.081	*144.08076
144.111	*144.11052
144.175	*144.17452
144.56	*144.55959
144.972	*144.97234
144.98	*144.97965
145.05	L-Rhamnofuranose	C02431	C6H12O5	[M-H2O-H]-
145.05	6-Deoxy-L-galactose	C01019	C6H12O5	[M-H2O-H]-
145.05	L-Rhamnulose	C00861	C6H12O5	[M-H2O-H]-
145.061	*145.06133
145.065	ms2 ms3
145.086	*145.08649
145.098	*145.0977
146.053	ms2 ms3
146.866	*146.86617
146.953	*146.9531
146.972	3-Aminopropiononitrile	C05670	C3H6N2	[M+2K+H]+
146.972	gamma-Amino-gamma-cyanobutanoate	C05715	C5H8N2O2	[M+2K+H]+
146.972	Sulfoacetaldehyde	C00593	C2H4O4S	[M+Na]+
146.982	*146.98241
147.029	L-Arabinonate	C00545	C5H10O6	[M-H2O-H]-
147.058	*147.0583
147.06	*147.06042
147.065	2-Hydroxy-2,4-pentadienoate	C00596	C5H6O3	[M+CH3OH+H]+
147.065	4-Hydroxy-2-oxohexanoic acid	C06762	C6H10O4	[M+H]+
147.065	2-Dehydropantoate	C00966	C6H10O4	[M+H]+
147.065	L-Rhamnose	C00507	C6H12O5	[M-H2O+H]+
147.065	ms2 ms3
147.066	*147.06567
148.049	*148.04949
148.052	5-Fluorouracil	C07649	C4H3FN2O2	[M+NH4]+
148.064	*148.0637
148.863	*148.86323
148.95	*148.95003
148.98	*148.97955
149.023	ms2 ms3
150.048	5-Carboxymethyl-2-hydroxymuconate	C04186	C8H8O7	[M+2ACN+2H]+
150.049	*150.04918
150.948	*150.94796
152.048	N-Dimethyl-2-aminoethylphosphonate	C05680	C4H12NO3P	[M-H]-
152.883	*152.88311
153.032	*153.03163
153.055	*153.05511
155.002	*155.00158
156.042	5-Aminopentanoate	C00431	C5H11NO2	[M+K]+
156.042	L-Valine	C00183	C5H11NO2	[M+K]+
156.042	3-Chloro-D-alanine	C02634	C3H6ClNO2	[M+CH3OH+H]+
156.042	L-Norvaline	C01826	C5H11NO2	[M+K]+
156.042	Indoxyl	C05658	C8H7NO	[M+Na]+
158.065	*158.06464
158.082	*158.08167
159.066	*159.06569
159.077	*159.07689
159.102	*159.10207
160.061	D-Galactosamine	C02262	C6H13NO5	[M-H2O-H]-
160.061	D-Glucosamine	C00329	C6H13NO5	[M-H2O-H]-
161.06	Naphthalene-1,2-diol	C03012	C10H8O2	[M+H]+
161.06	1-Formyl-2-indanone	C07726	C10H8O2	[M+H]+
161.06	N-Acetylneuraminyl-galactosylceramide	C06128	C36H63N2O16R	[M+H]+
162.076	Methylglyoxal	C00546	C3H4O2	[2M+NH4]+
163.073	ms2 ms3
164.011	3',5'-Cyclic IMP	C00943	C10H11N4O7P	[M-2H-2]-
164.029	L-Threonine	C00188	C4H9NO3	[M+2Na-H]+
164.029	L-Homoserine	C00263	C4H9NO3	[M+2Na-H]+
164.029	L-Allothreonine	C05519	C4H9NO3	[M+2Na-H]+
164.071	*164.0712
165.019	2'-Deoxyinosine 5'-phosphate	C06196	C10H13N4O7P	[M-2H-2]-
165.063	Ectoine	C06231	C6H10N2O2	[M+Na]+
165.063	2-Aminobut-2-enoate	C17234	C4H7NO2	[M+ACN+Na]+
165.071	*165.07105
165.075	*165.0745
166.018	5'-Phosphoribosylglycinamide	C03838	C7H15N2O8P	[M+2Na]+
166.064	L-leucine	C00123	C6H13NO2	[M+Cl]-
166.064	L-isoleucine	C00407	C6H13NO2	[M+Cl]-
166.074	*166.0744
166.521	*166.52139
166.55	*166.55032
166.583	*166.58278
166.691	*166.6908
167.022	5,6-Dihydrothymine	C00906	C5H8N2O2	[M+K]+
167.972	*167.97173
168.033	*168.03308
168.06	*168.0605
168.857	*168.85711
168.962	*168.96162
168.976	*168.97643
169.059	*169.059
170.096	*170.09637
172.069	*172.06903
172.097	*172.09736
172.142	*172.14193
173.056	*173.05617
173.078	*173.0783
173.081	*173.08133
173.092	*173.09249
173.104	*173.1038
173.118	2-Heptanone	C08380	C7H14O	[M-H2O-H]-
174.04	*174.0402
174.082	*174.0817
174.088	*174.08787
174.998	Itaconate	C00490	C5H6O4	[M+2Na-H]+
174.998	Glutaconic acid	C02214	C5H6O4	[M+2Na-H]+
174.998	2-Methylmaleate	C02226	C5H6O4	[M+2Na-H]+
175.036	4-Hydroxyphenylacetate	C00642	C8H8O3	[M+Na]+
175.036	3-Methylsalicylate	C14088	C8H8O3	[M+Na]+
175.036	3,4-Dihydroxyphenylacetaldehyde	C04043	C8H8O3	[M+Na]+
175.036	N-Carbamoyl-L-aspartate	C00438	C5H8N2O5	[M+H]+
175.036	(R)-Mandelic acid	C01983	C8H8O3	[M+Na]+
175.527	*175.52654
175.828	*175.82777
176.028	*176.02832
176.04	*176.03965
176.066	L-Isoleucine	C00407	C6H13NO2	[M+2Na+H]+
176.066	L-Norleucine	C01933	C6H13NO2	[M+2Na+H]+
176.066	L-Leucine	C00123	C6H13NO2	[M+2Na+H]+
176.829	*176.82894
176.9	*176.90005
176.935	diphosphate	C00013	H4P2O7	[M-H]-
177.022	*177.02206
177.04	D-Mannonate	C00514	C6H12O7	[M-H2O-H]-
177.04	Gluconic acid	C00257	C6H12O7	[M-H2O-H]-
177.04	Galactonic acid	C00880	C6H12O7	[M-H2O-H]-
177.04	L-Gulonate	C00800	C6H12O7	[M-H2O-H]-
177.092	*177.09153
177.569	*177.56898
178.009	L-Aspartate	C00049	C4H7NO4	[M+2Na+H]+
178.505	*178.50467
178.823	*178.82256
178.864	*178.86439
179.046	*179.04578
179.056	*179.05551
179.064	*179.06424
180.861	*180.86147
181.058	L-Aspartate 4-semialdehyde	C00441	C4H7NO3	[M+ACN+Na]+
181.058	L-2-Amino-3-oxobutanoic acid	C03508	C4H7NO3	[M+ACN+Na]+
181.058	5-Hydroxyectoine	C16432	C6H10N2O3	[M+ACN+Na]+
181.058	4-Methylene-L-glutamine	C01109	C6H10N2O3	[M+Na]+
181.084	*181.08351
182.062	2-Fluorobenzoate	C02359	C7H5FO2	[M+ACN+H]+
183.05	Tartaric acid	C00898	C4H6O6	[M+H+CH3OH]+
183.092	ms2 ms3
184.02	L-methionine	C00073	C5H11NO2S	[M+Cl]-
184.095	L-Carnitine	C00318	C7H15NO3	[M+Na]+
184.532	*184.5318
184.577	*184.57677
185.032	L-Glutamine	C00064	C5H10N2O3	[M+K]+
185.032	isoglutamine	C16673	C5H10N2O3	[M+K]+
185.081	ms2 ms3			[M+FA-H]-
185.081	ms2 ms3			[M+Hac-H]-
185.154	*185.15414
186.574	*186.57437
186.991	*186.99086
187.019	*187.01873
187.035	*187.03461
187.054	*187.0538
187.072	ectoine	C06231	C6H10N2O2	[M+FA-H]-
187.072	Dihydrothymine	C00906	C5H8N2O2	[M+Hac-H]-
187.097	*187.09696
187.133	*187.13339
187.51	*187.50993
187.536	*187.53625
188.045	*188.04543
188.051	*188.05109
188.056	N-Cyclopropylammeline	C14148	C6H9N5O	[M+Na-2H]-
188.508	*188.50849
189.035	*189.03455
189.051	N-Carbamyl-L-glutamate	C05829	C6H10N2O5	[M-H]-
189.051	Ureidoacrylate	C20254	C4H6N2O3	[M+Hac-H]-
189.052	Dihydroneopterin phosphate	C05925	C9H14N5O7P	[M+ACN+2H]+
189.052	Phenyllactate	C05607	C9H10O3	[M+Na]+
189.052	Homovanillin	C05581	C9H10O3	[M+Na]+
189.988	3-Amino-2-oxopropyl phosphate	C11638	C3H8NO5P	[M+Na-2H]-
191.04	L-Glutamine	C00064	C5H10N2O3	[M+2Na+H]+
191.04	Isoglutamine	C16673	C5H10N2O3	[M+2Na+H]+
191.04	3-Ureidoisobutyrate	C05100	C5H10N2O3	[M+2Na+H]+
192.024	N-Methyl-D-aspartic acid	C12269	C5H9NO4	[M+2Na+H]+
192.024	L-Glutamate	C00025	C5H9NO4	[M+2Na+H]+
192.024	Isoglutamate	C05574	C5H9NO4	[M+2Na+H]+
192.024	O-Acetyl-L-serine	C00979	C5H9NO4	[M+2Na+H]+
192.961	*192.9613
193.018	*193.01776
193.021	*193.02105
193.028	*193.02765
193.054	*193.05421
193.537	*193.53736
193.983	*193.98266
194.129	ms2 ms3
194.518	*194.51763
195.099	ms2 ms3
195.113	ms2 ms3
196.04	*196.03993
196.102	*196.10248
196.542	*196.54164
197.057	*197.05722
198.027	ms2 ms3
198.085	L-Citrulline	C00327	C6H13N3O3	[M+Na]+
199.018	*199.01797
199.127	*199.12682
199.517	*199.51725
199.519	*199.51944
199.559	*199.5591
200.016	*200.01624
200.024	dTDP-3-amino-3,4,6-trideoxy-D-glucose	C11910	C16H27N3O13P2	[M+3Na]3+
200.048	D-Phenylalanine	C02265	C9H11NO2	[M+Cl]-
200.859	*200.85915
200.989	Orotic acid	C00295	C5H4N2O4	[M+2Na+H]+
200.989	Uracil 5-carboxylate	C03030	C5H4N2O4	[M+2Na+H]+
201.016	D-Glyceraldehyde 3-phosphate	C00118	C3H7O6P	[M+CH3OH+H]+
201.016	3-Phosphonopyruvate	C02798	C3H5O6P	[M+CH3OH+H]+
201.016	Phosphoenolpyruvate	C00074	C3H5O6P	[M+CH3OH+H]+
201.016	D-Erythrose 4-phosphate	C00279	C4H9O7P	[M+H]+
201.016	L-Rhamnono-1,4-lactone	C02991	C6H10O5	[M+K]+
201.016	L-Fuconate	C01720	C6H12O6	[M+K]+
201.016	(R)-2-Ethylmalate	C02488	C6H10O5	[M+K]+
201.052	(3S)-2-Oxo-3-phenylbutanoate	C20646	C10H10O3	[M+Na]+
201.113	ms2 ms3
201.495	*201.49514
202.051	(R)-4'-Phosphopantothenoyl-L-cysteine	C04352	C12H23N2O9PS	[M+2H]2+
202.056	*202.05588
202.069	D-Glucosamine	C00329	C6H13NO5	[M+Na]+
202.069	D-Galactosamine	C02262	C6H13NO5	[M+Na]+
202.069	D-Mannosamine	C03570	C6H13NO5	[M+Na]+
202.069	Kanosamine	C12212	C6H13NO5	[M+Na]+
203.018	*203.01784
203.032	cis-3-(3-Carboxyethenyl)-3,5-cyclohexadiene-1,2-diol	C12622	C9H10O4	[M+Na-2H]-
203.032	Homovanillate	C05582	C9H10O4	[M+Na-2H]-
203.032	3-Methoxy-4-hydroxyphenylglycolaldehyde	C05583	C9H10O4	[M+Na-2H]-
203.032	3-(2,3-Dihydroxyphenyl)propanoate	C04044	C9H10O4	[M+Na-2H]-
203.035	2-Hydroxy-4-hydroxymethylbenzalpyruvate	C14107	C11H10O5	[M-H2O-H]-
203.035	2-Hydroxy-7-hydroxymethylchromene-2-carboxylate	C14106	C11H10O5	[M-H2O-H]-
203.035	2-Succinylbenzoate	C02730	C11H10O5	[M-H2O-H]-
203.035	1,2-Dihydroxy-8-carboxynaphthalene	C14093	C11H8O4	[M-H]-
203.035	1,4-Dihydroxy-6-naphthoate	C17018	C11H8O4	[M-H]-
203.047	p-Cumate	C06578	C10H12O2	[M+K]+
203.047	Phenylacetic acid	C07086	C8H8O2	[M+K]+
203.053	D-Glyceraldehyde	C00577	C3H6O3	[2M+Na]+
203.053	L-Fuconate	C01720	C6H12O6	[M+Na]+
203.053	L-Rhamnonate	C01934	C6H12O6	[M+Na]+
203.053	D-Mannose	C00159	C6H12O6	[M+Na]+
203.053	Inositol	C00137	C6H12O6	[M+Na]+
203.053	D-Glucose	C00031	C6H12O6	[M+Na]+
203.053	D-Fructose	C00095	C6H12O6	[M+Na]+
203.053	L-Sorbose	C00247	C6H12O6	[M+Na]+
203.053	D-Galactose	C00124	C6H12O6	[M+Na]+
203.071	(2-Naphthyl)methanol	C02909	C11H10O	[M+FA-H]-
203.071	(1R,2S)-Naphthalene 1,2-oxide	C14786	C10H8O	[M+Hac-H]-
203.082	2-Oxoaldehyde	C00538	C2HO2R	[M-H]-
203.082	L-Tryptophan	C00078	C11H12N2O2	[M-H]-
204.004	*204.00407
204.099	*204.0987
204.825	*204.82497
204.984	*204.98411
205.012	3,4-Dihydroxymandelate	C05580	C8H8O5	[M+Na-2H]-
205.018	*205.01805
206.001	*206.00117
206.046	Choline sulfate	C00919	C5H13NO4S	[M+Na]+
206.046	Oxamate	C01444	C2H3NO3	[2M+3H2O+2H]+
206.082	N-Acetyl-D-phenylalanine	C05620	C11H13NO3	[M-H]-
206.51	ms2 ms3
206.822	*206.82205
206.967	3-Phospho-D-glycerate	C00197	C3H7O7P	[M+Na-2H]-
207.004	*207.00449
207.014	*207.0142
207.548	*207.54776
207.561	*207.56143
207.998	O-Phospho-L-serine	C01005	C3H8NO6P	[M+Na]+
208.023	*208.02297
208.033	*208.03254
208.522	*208.52242
208.564	*208.56431
208.845	*208.84491
208.998	ms2 ms3
209.022	1,2-Dihydroxy-6-methylcyclohexa-3,5-dienecarboxylate	C06731	C8H10O4	[M+K]+
209.036	*209.03583
209.103	Thymine	C00178	C5H6N2O2	[M+2ACN+H]+
209.103	N-Acetylmuramate	C02713	C11H19NO8	[M+3ACN+2H]2+
209.103	2,4-Diamino-6-nitrotoluene	C16396	C7H9N3O2	[M+ACN+H]+
210.05	L-Phenylalanine	C00079	C9H11NO2	[M+2Na+H]+
210.098	*210.09783
210.842	*210.84191
211.031	*211.03138
211.086	*211.08643
211.105	N6-Acetyl-L-lysine	C02727	C8H16N2O3	[M+Na]+
212.042	*212.04151
212.062	*212.06171
212.139	N4-Acetylaminobutanal	C05936	C6H11NO2	[M+2ACN+H]+
212.139	L-Pipecolate	C00408	C6H11NO2	[M+2ACN+H]+
213.052	1,2-Dihydroxy-7-hydroxymethylnaphthalene	C14105	C11H10O3	[M+Na]+
213.088	N6-Acetyl-LL-2,6-diaminoheptanedioate	C04390	C9H16N2O5	[M-H2O-H]-
213.088	N2-Succinyl-L-ornithine	C03415	C9H16N2O5	[M-H2O-H]-
213.088	4-(L-gamma-Glutamylamino)butanoate	C15767	C9H16N2O5	[M-H2O-H]-
213.088	Pyridoxamine	C00534	C8H12N2O2	[M-H2O-H]-
213.113	ms2 ms3
213.149	ms2 ms3
213.186	ms2 ms3
213.968	*213.9675
214.127	N(6)-[(Indol-3-yl)acetyl]-L-lysine	C04211	C16H21N3O3	[M+3ACN+2H]2+
215.089	*215.08882
215.125	*215.12524
215.53	dIDP	C01344	C10H14N4O10P2	[M+H+NH4]2+
216.129	*216.12861
216.196	ms2 ms3
216.553	*216.55291
217.105	*217.1046
218.026	Choline sulfate	C00919	C5H13NO4S	[M+Cl]-
218.108	*218.10791
219.106	*219.10632
219.531	*219.531
220.013	*220.0128
220.017	*220.01689
220.03	GDP-D-glycero-alpha-D-manno-heptose	C19881	C17H27N5O17P2	[M+2H+Na]+
220.03	N-Amidino-L-aspartate	C03139	C5H9N3O4	[M+2Na-H]+
220.106	N-Acetyl-beta-D-glucosaminylamine	C01239	C8H16N2O5	M
220.154	8-Amino-7-oxononanoate	C01092	C9H17NO3	[M+H+CH3OH]+
220.191	ms2 ms3
220.529	*220.52933
221.016	*221.0161
221.06	L-Cystathionine	C02291	C7H14N2O4S	[M-H]-
221.081	cis-1,2-Dihydroxy-1,2-dihydro-7-methylnaphthalene	C14102	C11H12O2	[M+FA-H]-
221.081	1,2-Dihydronaphthalene-1,2-diol	C06205	C10H10O2	[M+Hac-H]-
221.081	cis-1,2-Dihydronaphthalene-1,2-diol	C04314	C10H10O2	[M+Hac-H]-
221.085	*221.08541
221.109	*221.10882
221.154	*221.15448
221.529	*221.52872
222.01	*222.00992
222.019	*222.0195
222.03	*222.03009
223.13	ms2 ms3
223.52	*223.52032
223.751	*223.75096
223.998	*223.99788
224.006	*224.00577
224.134	*224.13364
224.519	*224.51881
225.088	5-Hydroxykynurenamine	C05638	C9H12N2O2	[M+FA-H]-
225.088	Porphobilinogen	C00931	C10H14N2O4	[M-H]-
225.088	1-Pyrroline-2-carboxylate	C03564	C5H7NO2	[2M-H]-
225.11	Dihydrolipoamide	C00579	C8H17NOS2	[M+NH4]+
225.518	*225.51826
225.986	*225.98632
226.054	*226.05416
226.597	*226.5973
226.795	*226.79462
227.009	*227.00892
227.044	L-Serine-phosphoethanolamine	C03872	C5H13N2O6P	[M-H]-
227.044	meso-2,6-Diaminoheptanedioate;	C00680	C7H14N2O4	[M+K-2H]-
227.044	LL-2,6-Diaminopimelic acid	C00666	C7H14N2O4	[M+K-2H]-
227.092	CMP-2-trimethylaminoethylphosphonate	C05674	C7H14N2O4	[M+Hac-H]-
227.1	N6-Acetyl-N6-hydroxy-L-lysine	C03955	C8H16N2O4	[M+Na]+
227.1	N5-(L-1-Carboxyethyl)-L-ornithine	C04210	C8H16N2O4	[M+Na]+
227.129	ms2 ms3
227.162	4-Guanidinobutanamide	C03078	C5H12N4O	[M+2ACN+H]+
228.095	*228.09546
228.232	ms2 ms3
228.268	*228.2684
228.792	*228.79156
229.006	*229.00587
229.012	Glycerone phosphate	C00111	C3H7O6P	[M+Hac-H]-
229.012	L-3,4-Dihydroxybutan-2-one 4-phosphate	C15556	C4H9O6P	[M+FA-H]-
229.012	L-Ribulose 5-phosphate	C01101	C5H11O8P	[M-H]-
229.012	L-Xylulose 1-phosphate	C06441	C5H11O8P	[M-H]-
229.012	Quinate	C00296	C7H12O6	[M+K-2H]-
229.012	D-Tagaturonate	C00558	C6H10O7	[M+Cl]-
229.012	L-Lyxose	C01508	C5H10O5	[M+Cl]-
229.012	D-Glucuronate	C00191	C6H10O7	[M+Cl]-
229.012	D-Fructuronate	C00905	C6H10O7	[M+Cl]-
229.012	D-Galacturonate	C00333	C6H10O7	[M+Cl]-
229.012	Pectin	C00714	C26H36O24	[M+Cl]-
229.036	*229.03589
229.048	Benzylsuccinate	C09816	C11H12O4	[M+Na-2H]-
229.048	Methyl beta-D-galactoside	C03619	C7H14O6	[M+Cl]-
229.079	*229.07913
229.083	*229.08265
229.537	*229.53726
229.98	O-Phospho-L-serine	C01005	C3H8NO6P	[M+2Na-H]+
230.042	Farnesyl triphosphate	C03115	C15H29O10P3	[M-2H-2H]-
230.789	*230.78855
230.81	*230.81018
230.994	*230.99432
231.084	2-Hydroxybutanoic acid	C05984	C4H8O3	[2M+Na]+
231.084	(R)-3-Hydroxybutanoate	C01089	C4H8O3	[2M+Na]+
231.099	N6-Acetyl-LL-2,6-diaminoheptanedioate	C04390	C9H16N2O5	[M-H]-
231.099	4-(L-gamma-Glutamylamino)butanoate	C15767	C9H16N2O5	[M-H]-
231.099	N2-Succinyl-L-ornithine	C03415	C9H16N2O5	[M-H]-
231.972	*231.97226
232.014	*232.01371
232.047	2-(Acetamidomethylene)succinate	C01215	C7H9NO5	[M+FA-H]-
232.515	*232.51533
232.525	ms2 ms3
232.965	*232.96478
233.012	*233.01209
233.154	*233.15448
233.524	*233.524
234.012	*234.01162
234.024	*234.02425
234.074	1-Phenylethylamine	C05332	C8H11N	[M+TFA-H]-
234.082	*234.08211
234.158	ms2 ms3
234.523	*234.52337
234.962	*234.96168
235.079	*235.07854
235.119	N1-Methyl-2-pyridone-5-carboxamide	C05842	C7H8N2O2	[M+2ACN+H]+
235.963	*235.96263
236.08	2,3-Dihydroxybenzoate	C00196	C7H6O4	[M+2ACN+H]+
236.105	*236.10536
236.122	2-Acyl-sn-glycero-3-phosphoethanolamine	C05973	C6H13NO7PR	[M+H+Na]+
236.961	*236.96058
237.099	*237.09887
238.045	3-Carbamoyl-2-phenylpropionaldehyde	C16587	C10H11NO3	[M+2Na-H]+
238.045	sn-Glycero-3-phosphoethanolamine	C01233	C5H14NO6P	[M+Na]+
238.045	N-Carbamoyl-L-aspartate	C00438	C5H8N2O5	[M+ACN+Na]+
238.051	*238.05065
239.049	*239.04909
239.059	L-Tryptophan	C00078	C11H12N2O2	[M+Cl]-
239.059	5-Methylthio-D-ribose	C03089	C6H12O4S	[M+Hac-H]-
239.066	*239.06643
239.129	*239.12859
239.533	*239.53329
240.002	*240.00199
240.543	*240.54348
241.019	Hydroxymalonate	C02287	C3H4O5	[2M+H]+
241.119	*241.11931
241.136	*241.13633
241.144	ms2 ms3
241.181	ms2 ms3
241.96	*241.96023
242.123	*242.12255
242.14	*242.13961
243.017	D-Glucose 6-sulfate	C02827	C6H12O9S	[M-H2O+H]+
243.053	L-Tryptophan	C00078	C11H12N2O2	[M+K]+
243.062	Uridine	C00299	C9H12N2O6	[M-H]-
243.062	Pseudouridine	C02067	C9H12N2O6	[M-H]-
243.124	ms2 ms3
243.133	*243.13332
243.279	*243.27943
243.526	*243.5261
243.596	*243.59615
243.936	*243.93576
244.102	D-Mannosamine	C03570	C6H13NO5	[M+ACN+Na]+
244.102	D-galactosylamine	C02262	C6H13NO5	[M+ACN+Na]+
245.043	2-Deoxy-D-glucose 6-phosphate	C06369	C6H13O8P	[M-H]-
245.043	Glycerophosphoglycerol	C03274	C6H15O8P	[M-H]-
245.043	2-Benzylmalic acid	C20653	C11H12O5	[M+Na-2H]-
245.115	*245.11462
245.933	*245.93281
246.243	ms2 ms3
246.562	*246.56189
247.059	*247.05899
247.246	*247.24603
248.052	*248.05168
248.062	*248.06218
248.08	D-tryptophan	C00078	C11H12N2O2	[M+FA-H]-
248.838	*248.83774
249.056	*249.05589
249.061	L-Tryptophan	C00078	C11H12N2O2	[M+2Na+H]+
249.061	5-Carboxymethyl-2-hydroxymuconate	C04186	C8H8O7	[M+H+CH3OH]+
249.099	(R)-3-((R)-3-Hydroxybutanoyloxy)butanoate	C04546	C8H14O5	[M+Hac-H]-
249.182	ms2 ms3
249.939	*249.9386
249.998	Phosphocreatine	C02305	C4H10N3O5P	[M+K]+
251.106	ms2 ms3
251.125	ms2 ms3
251.15	Pyridoxamine	C00534	C8H12N2O2	[M+2ACN+H]+
251.936	*251.93559
252.078	Uracil	C00106	C4H4N2O2	[2M+3H2O+2H]+
252.129	*252.1287
252.527	ms2 ms3
252.801	*252.80086
253.145	*253.14461
253.525	*253.52531
254.161	*254.16095
254.525	*254.52463
255.156	ms2 ms3
255.16	ms2 ms3
257.151	*257.15115
260.026	*260.0259
260.17	*260.16981
260.258	ms2 ms3
261.084	L-Serine-phosphoethanolamine	C03872	C5H13N2O6P	[M+H+CH3OH]+
261.084	3,4-Dihydroxy-L-phenylalanine	C00355	C9H11NO4	[M+ACN+Na]+
261.131	*261.1306
262.134	*262.13397
263.044	Deoxyuridine	C00526	C9H12N2O5	[M+Cl]-
263.091	*263.09137
263.106	*263.10572
263.178	ms2 ms3
264.781	*264.78107
265.148	*265.1479
265.951	*265.95117
265.957	*265.95676
265.958	*265.95754
266.112	*266.11167
266.151	*266.15125
266.804	*266.80395
267.053	*267.05347
267.072	2-O-(alpha-D-Mannosyl)-D-glycerate	C11544	C9H16O9	[M-H]-
267.123	*267.12269
268.009	O-Phosphorylhydroxylamine	C03629	H2PO4NH2	[2M+ACN+H]+
268.126	*268.12582
268.801	*268.80115
269.081	Phenanthrene-3,4-diol	C03164	C14H10O2	[M+Hac-H]-
269.208	*269.20837
269.582	*269.58204
270.146	*270.14596
270.315	*270.31523
270.798	*270.79794
271.095	*271.0954
271.61	*271.60961
271.998	*271.99827
273.146	*273.14588
273.962	*273.96156
274.274	ms2 ms3
275.11	*275.10963
275.27	*275.27001
275.277	*275.27707
276.281	*276.28057
277.096	*277.09614
277.105	*277.1047
277.937	*277.93684
278.063	*278.0627
278.09	*278.0897
279.039	3-(Imidazol-4-yl)-2-oxopropyl phosphate	C01267	C6H9N2O5P	[M+Hac-H]-
279.039	Thymidine	C00214	C10H14N2O5	[M+K-2H]-
279.039	Uridine	C00299	C9H12N2O6	[M+Cl]-
279.039	Pseudouridine	C02067	C9H12N2O6	[M+Cl]-
279.913	*279.91271
280.127	gamma-Glutamyl-gamma-aminobutyraldehyde	C15700	C9H16N2O4	[M+ACN+Na]+
281.036	biotin	C00120	C10H16N2O3S	[M+K-2H]-
281.086	*281.08629
281.102	4-Hydroxymethylcatechol	C14110	C7H8O3	[2M+H]+
281.249	ms2 ms3
282.02	UDP-alpha-D-galactofuranose	C03733	C15H24N2O17P2	[M-2H]-
282.02	UDP-glucose	C00029	C15H24N2O17P2	[M-2H]-
282.02	4-Methyl-5-(2-phosphooxyethyl)thiazole	C04327	C6H10NO4PS	[M+Hac-H]-
282.204	*282.20383
283.038	*283.03767
283.07	*283.07005
283.126	Pantothenic acid	C00864	C9H17NO5	[M+ACN+Na]+
283.151	Tetrahydrobiopterin	C00272	C9H15N5O3	[M+ACN+H]+
283.207	*283.20677
283.224	*283.22419
283.945	*283.945
284.078	4-Amino-4-deoxychorismate	C11355	C10H11NO5	[M+Hac-H]-
284.155	*284.15469
284.529	dTDP-3-amino-2,3,6-trideoxy-4-keto-D-glucose	C12318	C16H25N3O13P2	[M+H+K]2+
285.528	CDP-4-dehydro-6-deoxy-D-glucose	C01219	C15H23N3O15P2	[M+H+Na]2+
285.528	ms2 ms3
286.04	*286.03989
286.177	*286.17715
286.75	*286.75036
287.066	*287.06639
287.182	ms2 ms3
288.769	*288.76932
288.991	*288.99091
289.033	D-Ribose-5-phosphate	C00117	C5H11O8P	[M+Hac-H]-
290.988	*290.98801
291.095	L-Arogenate	C00826	C10H13NO5	[M+ACN+Na]+
291.099	ms2 ms3
291.135	*291.13543
291.983	*291.98281
292.098	*292.09811
292.828	*292.8277
292.987	*292.98668
293.207	*293.20654
293.208	ms2 ms3
294.21	*294.20989
294.816	*294.81557
295.085	*295.0852
295.132	*295.13166
295.419	*295.41854
297.133	*297.13305
297.259	*297.25924
297.28	ms2 ms3
297.939	*297.93855
297.961	*297.9608
298.141	*298.14099
298.283	*298.28305
299.068	*299.06806
299.078	(1R,6R)-6-Hydroxy-2-succinylcyclohexa-2,4-diene-1-carboxylate	C05817	C11H12O6	[M+Hac-H]-
299.259	ms2 ms3
299.935	*299.93531
300.749	*300.7487
301.082	*301.08244
302.215	*302.2146
302.305	ms2 ms3
302.746	*302.74568
303.05	Inosine	C00294	C10H12N4O5	[M+Cl]-
303.1	*303.10032
303.308	*303.3083
304.248	ms2 ms3
305.001	D-Fructose 6-phosphate	C01094	C6H13O9P	[M+2Na-H]+
305.074	Xanthine	C00385	C5H4N4O2	[2M+H]+
305.074	2-Aminomuconate semialdehyde	C03824	C6H7NO3	[2M+Na]+
305.074	N-Acetyl-L-glutamate 5-phosphate	C04133	C7H12NO8P	[M+NH4]+
305.157	*305.1569
305.189	ms2 ms3
305.225	ms2 ms3
305.64	*305.64049
306.05	dCMP	C00239	C9H14N3O7P	[M-H]-
306.094	*306.0943
306.276	ms2 ms3
309.083	(S)-2-Acetolactate	C06010	C5H8O4	[2M+FA-H]-
309.083	Glutarate	C00489	C5H8O4	[2M+FA-H]-
309.083	4-Hydroxy-2-oxopentanoate	C03589	C5H8O4	[2M+FA-H]-
309.083	(S)-4,5-Dihydroxypentane-2,3-dione	C11838	C5H8O4	[2M+FA-H]-
309.103	*309.10282
309.174	*309.17395
309.605	*309.60477
310.097	*310.09682
310.282	*310.28186
310.283	*310.28338
311.126	*311.12575
311.169	L-2,3-Diaminopropanoate	C03401	C3H8N2O2	[3M-H]-
311.255	*311.25543
312.259	ms2 ms3
313.05	2-O-(alpha-D-Mannosyl)-D-glycerate	C11544	C9H16O9	[M+2Na-H]+
313.214	*313.21369
313.235	*313.23496
313.239	ms2 ms3
314.147	*314.14705
314.172	*314.17219
314.195	*314.19486
314.252	*314.25206
314.578	*314.57829
314.646	*314.64565
315.081	N-Methyl-D-aspartic acid	C12269	C5H9NO4	[2M+Na-2H]-
315.081	(S)-Allantoin	C02350	C4H6N4O3	[2M-H]-
315.081	D-Glutamate	C00217	C5H9NO4	[2M+Na-2H]-
315.081	3-Aminopentanedioate	C05574	C5H9NO4	[2M+Na-2H]-
315.095	D-Ribitol 5-phosphate	C01068	C5H13O8P	[M+2ACN+H]+
315.095	N6-(L-1,3-Dicarboxypropyl)-L-lysine	C00449	C11H20N2O6	[M+K]+
315.12	*315.11951
315.131	5,6-Dihydrothymine	C00906	C5H8N2O2	[2M+Hac-H]-
315.131	5-Hydroxyectoine	C16432	C6H10N2O3	[2M-H]-
318.228	*318.22832
318.978	*318.97779
319	Methyl-acetylphosphonate	C20396	CH5O3P	[2M+FA-H]-
319.046	Xanthosine	C01762	C10H12N4O6	[M+Cl]-
319.222	*319.2217
319.241	Stearic acid	C01530	C18H36O2	[M+Cl]-
320.054	Phosphotyrosine	C06501	C9H12NO6P	[M+Hac-H]-
320.244	*320.2443
320.935	*320.93464
320.974	*320.97438
321.044	*321.04361
321.049	dTMP	C00364	C10H15N2O8P	[M-H]-
321.238	*321.2381
321.248	*321.2481
323.065	dTMP	C00364	C10H15N2O8P	[M+H]+
323.146	1-Methyladenosine	C02494	C11H15N5O4	[M+ACN+H]+
324.149	*324.14949
325.031	*325.03069
326.172	*326.17183
326.208	*326.20833
327.228	ms2 ms3
329.208	*329.20849
330.069	*330.06936
330.106	*330.10563
331.073	*331.07286
331.109	*331.10866
333.22	ms2 ms3
333.534	*333.5343
335.236	ms2 ms3
335.254	*335.2536
337.143	*337.14302
337.206	*337.20552
337.235	ms2 ms3
338.143	N2-Succinyl-L-arginine	C03296	C10H18N4O5	[M+ACN+Na]+
338.146	UDP-2,3-bis(3-hydroxytetradecanoyl)glucosamine	C04652	C43H77N3O20P2	[M-3H]-
338.17	*338.16997
338.238	ms2 ms3
339.038	*339.03841
339.12	*339.12005
339.14	*339.13971
339.147	*339.14687
340.188	*340.18754
340.203	*340.20313
340.224	*340.22408
340.268	*340.2676
341.109	Galactinol	C01235	C12H22O11	[M-H]-
341.109	Isomaltose	C00252	C12H22O11	[M-H]-
341.109	Trehalose	C01083	C12H22O11	[M-H]-
341.109	Sucrose	C00089	C12H22O11	[M-H]-
341.109	Maltose	C00208	C12H22O11	[M-H]-
341.109	Cellobiose	C00185	C12H22O11	[M-H]-
341.109	Melibiose	C05402	C12H22O11	[M-H]-
342.112	*342.11218
342.167	*342.16663
342.226	*342.22595
342.567	Dephospho-CoA	C00882	C21H35N7O13P2S	[M-2H]-
346.1	2-Aminomuconate semialdehyde	C03824	C6H7NO3	2[M+ACN+Na]+
346.1	Xanthine	C00385	C5H4N4O2	[2M+ACN+H]+
346.1	2-(Formamido)-N1-(5'-phosphoribosyl)acetamidine	C04640	C8H16N3O8P	[M+CH3OH+H]+
346.541	*346.54146
346.706	*346.70595
346.728	*346.72753
346.992	*346.99168
347.122	N-Formimino-L-glutamate	C00439	C6H10N2O4	[2M-H]-
347.125	1,2-Dihydronaphthalene-1,2-diol	C06205	C10H10O2	[2M+Na]+
347.272	ms2 ms3
347.292	ms2 ms3
348.116	*348.11617
348.275	*348.2754
349.183	*349.18288
349.269	*349.26913
349.274	Tuberculosinol	C19963	C20H34O	[M+Hac-H]-
351.251	*351.25068
352.548	*352.54828
353.2	*353.20033
354.117	4-Methylmuconolactone	C04559	C7H8O4	[2M+ACN+H]+
354.117	3,4-Dihydroxybenzaldehyde	C16700	C7H6O3	[2M+NH4]+
354.117	2-Hydroxy-6-keto-2,4-heptadienoate	C06210	C7H8O4	[2M+ACN+H]+
354.117	(S)-4-Hydroxymandelate	C03198	C8H8O4	[2M+NH4]+
354.125	*354.12505
355.121	*355.12073
355.282	*355.28202
358.066	5'-Phosphoribosyl-N-formylglycinamide	C04376	C8H15N2O9P	[M+FA-H]-
359.157	*359.15709
360.08	*360.07992
360.337	*360.33663
361.021	*361.02088
361.066	5-Hydroxyindoleacetylglycine	C05832	C12H12N2O4	[M+TFA-H]-
361.083	D-Pantothenoyl-L-cysteine	C04079	C12H22N2O6S	[M+K]+
362.051	GMP	C00144	C10H14N5O8P	[M-H]-
362.124	*362.12415
362.185	*362.18546
363.137	*363.13665
363.181	*363.18149
363.231	ms2 ms3
364.154	*364.15386
364.488	*364.48758
365.105	Sucrose	C00089	C12H22O11	[M+Na]+
365.105	Maltose	C00208	C12H22O11	[M+Na]+
365.105	Mannobiose	C01728	C12H22O11	[M+Na]+
365.105	Isomaltose	C00252	C12H22O11	[M+Na]+
365.105	Trehalose	C01083	C12H22O11	[M+Na]+
365.246	ms2 ms3
372.303	*372.30302
373.076	N-Acetylmuramic acid 6-phosphate	C16698	C11H20NO11P	[M+H]+
374.06	*374.05959
374.388	*374.38822
374.723	*374.72331
374.94	*374.93962
375.055	*375.05452
375.057	2-Maleylacetate	C02222	C6H6O5	[2M+Hac-H]-
375.057	4-Chlorocatechol	C02375	C6H5ClO2	[2M+Hac-H]-
375.057	2-Hydroxymuconate	C02501	C6H6O5	[2M+Hac-H]-
375.057	4-Methylene-2-oxoglutarate	C06035	C6H6O5	[2M+Hac-H]-
376.124	*376.12359
376.278	*376.27778
376.288	*376.28789
376.653	*376.65256
377.086	Trehalose	C01083	C12H22O11	[M+Cl]-
377.086	Sucrose	C00089	C12H22O11	[M+Cl]-
377.086	Melibiose	C05402	C12H22O11	[M+Cl]-
377.086	Cellobiose	C00185	C12H22O11	[M+Cl]-
377.086	Maltose	C00208	C12H22O11	[M+Cl]-
377.086	Isomaltose	C00252	C12H22O11	[M+Cl]-
377.086	Galactinol	C01235	C12H22O11	[M+Cl]-
390.153	*390.15324
390.257	*390.25662
390.528	*390.528
390.611	*390.61097
390.831	*390.83111
390.966	*390.96579
391.298	ms2 ms3
391.571	FAD	C00016	C27H33N9O15P2	[M-2H]-
393.147	*393.14662
393.259	*393.25879
393.277	ms2 ms3
393.295	*393.29498
394.042	*394.04158
394.539	*394.53942
395.045	Pantetheine 4'-phosphate	C01134	C11H23N2O7PS	[M+K-2H]-
395.045	Oxalureate	C00802	C3H4N2O4	[3M-H]-
395.061	Cellobionate	C20888	C12H22O12	[M+K-2H]-
395.193	Pyridoxamine	C00534	C8H12N2O2	[2M+Hac-H]-
396.048	*396.04787
397.042	O-Phospho-L-homoserine	C01102	C4H10NO6P	[2M-H]1-
397.042	L-Threonine O-3-phosphate	C12147	C4H10NO6P	[2M-H]1-
397.107	Allantoate	C00499	C4H8N4O4	[2M+FA-H]-
397.179	Canavanine	C00308	C5H12N4O3	[2M+FA-H]-
397.226	*397.22558
397.684	*397.68387
398.037	*398.03679
398.046	*398.0459
398.413	*398.41262
398.893	*398.89287
399.039	N-((R)-Pantothenoyl)-L-cysteine	C04079	C12H22N2O6S	[M+2K-H]1+
399.046	*399.04579
399.278	*399.27816
399.348	ms2 ms3
399.862	*399.86189
400.034	N-Acyl-D-mannosamine	C7H12NO6R	C00625	[M+NH4]+
400.112	*400.11231
400.383	*400.38252
400.56	*400.55965
400.653	*400.65285
400.692	*400.69174
401.319	ms2 ms3
402.01	CDP	C00112	C9H15N3O11P2	[M-H]-
402.133	*402.13292
402.322	*402.32178
402.512	*402.51209
402.688	*402.68849
402.752	*402.75195
402.794	*402.79398
402.995	UDP	C00015	C9H14N2O12P2	[M-H]-
402.995	Orotidine 5'-phosphate	C01103	C10H13N2O11P	[M+Cl]-
403.334	ms2 ms3
404.07	*404.07
404.086	*404.08642
404.089	*404.08884
404.685	*404.68517
405.07	*405.06994
405.073	*405.07307
406.076	AMP	C00020	C10H14N5O7P	[M+Hac-H]-
406.076	dGMP	C00362	C10H14N5O7P	[M+Hac-H]-
406.798	*406.7979
406.86	*406.85976
406.868	*406.86802
406.892	*406.89174
407.097	3'-UMP	C01368	C9H13N2O9P	[M+2ACN+H]+
407.114	*407.11449
409.536	*409.53582
409.746	*409.74552
411.168	*411.1679
411.348	ms2 ms3
412.112	*412.11153
412.351	*412.35135
412.446	*412.44585
414.546	*414.54622
414.985	*414.98465
415.732	*415.73211
415.738	ms2 ms3
415.741	*415.74059
415.743	*415.74347
416.807	*416.80731
417.148	*417.14839
417.833	*417.83329
418.086	*418.08606
419.09	S-Adenosyl-L-homocysteine	C00021	C14H20N6O5S	[M+Cl]-
419.439	*419.43929
419.83	*419.82989
420.021	*420.02148
420.066	*420.06551
420.131	*420.13137
420.513	*420.5131
421.061	(E)-3-(Methoxycarbonyl)pent-2-enedioate	C11514	C7H8O6	[2M+FA-H]-
421.061	(Z)-But-1-ene-1,2,4-tricarboxylate;	C04002	C7H8O6	[2M+FA-H]-
421.076	Sucrose 6'-phosphate	C02591	C12H23O14P	[M-H]-
421.076	Maltose 6'-phosphate	C02995	C12H23O14P	[M-H]-
421.076	Cellobiose 6'-phosphate	C04534	C12H23O14P	[M-H]-
421.076	Trehalose 6-phosphate	C00689	C12H23O14P	[M-H]-
421.143	*421.14251
422.146	*422.14576
422.351	*422.35143
422.634	*422.63364
423.139	*423.13941
423.148	*423.14822
423.451	*423.45054
423.548	*423.54842
423.721	*423.72112
423.834	*423.83367
423.838	*423.83805
423.992	CDP	C00112	C9H15N3O11P2	[M+Na-2H]-
424.05	*424.05041
424.067	*424.06681
424.142	*424.14242
424.153	*424.15264
425.146	*425.14584
425.257	*425.25671
426.147	*426.14717
426.376	*426.37647
427.653	*427.65305
427.733	*427.73303
427.892	*427.89176
428.057	*428.05678
428.216	*428.21554
429.155	cis-1,2-Dihydroxy-1,2-dihydro-7-hydroxymethylnaphthalene	C14104	C11H12O3	[2M+FA-H]-
432.026	*432.02648
432.174	*432.17404
432.528	*432.52763
432.694	*432.69406
432.711	*432.7111
433.074	*433.07391
433.162	*433.16153
433.175	*433.17503
434.081	*434.08147
434.466	*434.46581
434.645	*434.64497
434.785	*434.7848
435.043	dTMP	C00364	C10H15N2O8P	[M+TFA-H]-
435.084	*435.08449
435.124	*435.1241
435.165	*435.16533
435.281	*435.28075
435.293	*435.29291
435.328	*435.328
435.506	*435.50628
435.512	*435.51228
435.526	*435.52614
436.06	*436.0605
436.08	*436.07967
436.155	*436.15463
437.041	*437.04051
437.323	*437.32284
437.651	*437.65066
437.672	*437.67209
437.706	*437.70571
437.761	*437.76122
437.847	*437.84718
437.907	*437.90728
437.933	*437.93336
438.031	*438.03137
438.09	*438.09007
438.093	*438.09314
438.27	*438.26968
438.749	*438.7491
439.037	*439.03733
439.085	*439.08505
440.02	*440.02
440.679	*440.67859
441.023	*441.02304
441.036	*441.03609
442.016	*442.01568
442.017	*442.01711
445.186	*445.18607
445.576	*445.57581
448.097	*448.09696
448.667	*448.66715
450.664	D-Mannosylglycoprotein	C03268	C6H11O6R	[M-2H-2]-
451.47	*451.46991
452	*452.00014
452.467	*452.46737
453.167	*453.16713
453.198	*453.19809
453.319	*453.31874
453.997	*453.99691
455.007	*455.00676
455.994	*455.99448
456.042	*456.04195
456.503	*456.50273
456.653	*456.65317
457.045	*457.04495
457.233	*457.23317
457.734	*457.73432
457.82	*457.81966
457.991	*457.99146
458.65	*458.6498
459.817	*459.81692
460.647	*460.64743
460.674	*460.67392
461.557	*461.55673
461.815	*461.81483
462.47	*462.47019
462.644	*462.64387
462.984	IDP	C00104	C10H14N4O11P2	[M+Cl]-
463.173	*463.17265
463.981	*463.98135
464.642	*464.64157
464.981	*464.98094
465.131	*465.1312
466.04	*466.04035
470.121	*470.12113
470.15	*470.15036
472.943	*472.94329
473.282	2-Phytyl-1,4-naphthoquinone	C13309	C30H44O2	[M+K-2H]-
473.633	Lauroyl-CoA	C01832	Lauroyl-CoA	[M-2H]-
474.623	*474.62319
474.94	*474.94017
475.105	*475.10525
475.791	*475.79137
477.531	*477.53138
478.531	*478.53074
478.618	*478.61844
479.033	*479.03298
479.223	*479.22306
479.748	*479.74757
481.22	*481.22015
481.35	*481.34963
482.184	*482.18438
483.232	*483.23208
485.143	*485.14336
487.108	*487.10758
487.233	*487.23345
488.161	*488.16069
488.199	*488.19856
489.164	*489.16418
489.219	Methyl beta-D-galactoside	C03619	C7H14O6	[2M+FA-H]-
491.103	*491.10297
492.649	*492.64935
493.002	*493.00171
494.079	*494.0788
494.117	*494.11743
494.414	*494.41383
494.999	*494.99892
495.121	*495.12078
495.3	*495.30014
496.304	ms2 ms3
497.979	ms2 ms3
498.637	*498.63676
499.141	*499.141
500.145	*500.14451
500.634	*500.63422
501.26	*501.26007
501.664	*501.66363
502.666	*502.66579
504.135	*504.13472
504.629	*504.62869
505.118	*505.11801
505.987	*505.98688
506.121	*506.12078
506.625	*506.62492
508.2	*508.19984
508.623	*508.62288
508.976	*508.97552
510.972	*510.97248
512.475	*512.47497
514.611	*514.61107
516.196	*516.19624
516.259	*516.25911
516.608	*516.60758
517.775	*517.77499
518.604	*518.60422
519.772	*519.77222
520.602	*520.60194
521.119	*521.11882
522.599	*522.59914
523.572	*523.57169
524.588	*524.58816
525.09	*525.0901
525.377	*525.3766
525.662	*525.66223
527.205	*527.20471
527.969	ATP	C00002	C10H16N5O13P3	[M+Na-2H]-
527.969	dGTP	C00286	C10H16N5O13P3	[M+Na-2H]-
528.187	*528.18674
539.137	N-Succinyl-L-glutamate	C05931	C9H13NO7	[2M+FA-H]-
539.137	Maltotriose	C01835	C18H32O16	[M+Cl]-
539.137	Peptidoglycan	C00889	(C32H48N6O18R2)n	[M+Cl]-
543.178	*543.17817
551.097	*551.09665
551.318	*551.31801
553.96	*553.95968
556.595	*556.59492
558.593	*558.59265
560.589	*560.58891
562.085	*562.08518
563.13	*563.12991
564.084	CMP-3-deoxy-D-manno-octulosonate	C04121	C17H26N3O15P	[M+Na-2H]-
564.583	*564.58266
567.105	*567.10503
569.402	*569.40223
570.574	*570.5742
574.565	*574.56548
575.733	*575.73306
576.563	*576.56318
578.56	*578.56024
579.083	*579.083
579.106	*579.1064
580.558	*580.55773
586.272	*586.27205
591.085	*591.08452
599.555	ms2 ms3
601.137	*601.13658
608.917	*608.91719
610.913	*610.91328
612.912	*612.91198
614.304	*614.30382
615.307	*615.30674
616.311	*616.31053
616.55	*616.54978
618.095	*618.09467
618.548	*618.54802
622.542	ms2 sm3
624.219	*624.21852
625.223	*625.22291
627.473	*627.4733
628.318	*628.31842
629.469	*629.46856
629.489	ms2 ms3
630.492	*630.49168
631.485	*631.48549
640.32	*640.32045
641.403	ms2 ms3
642.336	*642.3357
642.407	*642.40694
643.339	*643.33885
644.342	ms2 ms3
645.52	*645.52008
648.218	*648.21769
648.228	*648.22831
652.25	*652.24952
655.504	*655.5042
656.508	*656.50756
660.214	*660.21416
662.099	*662.09919
666.057	*666.05665
668.245	*668.2453
669.433	*669.43315
670.24	*670.23969
670.366	*670.36575
670.436	*670.43641
670.87	*670.86961
684.256	*684.25572
719.154	*719.15392
724.18	*724.17962
741.136	*741.13608
742.139	*742.13936
743.143	*743.14336
753.111	*753.11084
754.114	*754.11393
755.107	2-(alpha-D-Mannosyl)-3-phosphoglycerate	C11516	C9H17O12P	[2M+Hac-H]-
755.107	IMP	C00130	C10H13N4O8P	[2M+Hac-H]-
756.111	*756.11075
757.112	*757.11151
757.115	*757.11538
767.177	*767.17679
768.236	*768.23619
769.24	*769.24029
770.243	*770.24303
780.211	*780.21093
780.562	*780.56172
781.214	*781.21409
784.212	*784.21162
792.422	ms2 ms3
794.419	*794.41925
807.31	*807.30988
823.531	*823.53081
835.529	*835.52916
836.533	*836.53334
851.558	*851.55835
852.562	*852.5625
896.472	*896.47199
897.476	*897.47622

## Sheet: Values
	Sample Number	38	99	159	220	280	54	114	160	174	234	295	68	129	189	236	250	310	23	83	144	204	265	311	52	78	112	172	233	294	67	127	153	188	248	309	22	82	143	203	230	264	37	98	158	219	279	306
Sample Name	ion m/z	C-0	C-0	C-0	C-0	C-0	C-2	C-2	C-2	C-2	C-2	C-2	C-4	C-4	C-4	C-4	C-4	C-4	C-6	C-6	C-6	C-6	C-6	C-6	PRE-0	PRE-0	PRE-0	PRE-0	PRE-0	PRE-0	PRE-2	PRE-2	PRE-2	PRE-2	PRE-2	PRE-2	PRE-4	PRE-4	PRE-4	PRE-4	PRE-4	PRE-4	PRE-6	PRE-6	PRE-6	PRE-6	PRE-6	PRE-6
*58.065364	58.0654	4.31	3.97	3.53	3.52	3.58	3.94	3.65	3.44	3.52	3.48	3.65	3.34	3.55	3.22	3.11	3.23	3.31	3.98	3.75	3.59	3.48	3.57	3.57	4.27	4.07	4.14	3.85	4.13	4.06	4.2	4.05	4.07	3.97	3.96	3.98	4.4	4.01	3.76	3.85	3.97	3.95	4.31	4.15	3.88	3.79	3.86	3.9
*59.073163	59.0732	3.56	3.05	2.72	2.84	2.52	3.11	2.84	2.11	2.59	2.43	2.85	2.6	2.63	2.2	0.903	1.67	2.54	3.32	2.95	2.95	2.68	2.81	2.6	3.3	3.2	3.06	2.91	3.35	3.35	3.48	3.05	3.13	3.09	3.09	2.9	3.63	2.81	3.03	2.96	3.14	3.31	3.6	3.44	3.05	3.18	2.94	2.84
*67.029491	67.0295	2.53	2.3	2.34	2.26	2.26	1.98	1.15	2.17	2.27	2.3	2.37	1.08	2.37	2.26	2.09	2.21	2.29	2.22	2.4	2.23	1.99	2.32	2.3	3.54	3.54	3.68	3.73	4.02	3.39	3.6	3.82	3.77	3.79	3.88	3.68	2.79	3.57	3.48	3.44	3.51	2.48	3.36	4	3.73	3.93	3.28	3.84
*67.966342	67.9663	2.17	2.3	2.5	2.21	2.2	2.2	2.21	2.39	2.36	2.77	2.36	2.41	2.61	2.5	2.61	2.03	1.11	2.53	2.32	1.32	2.29	2.1	2.2	4.24	4.33	4.36	4.36	4.39	3.97	4.38	4.37	4.32	4.4	4.31	4.09	3.66	4.35	4.24	4.28	4.2	3.14	4.23	4.27	4.31	4.36	3.86	4.27
Formic acid	68.9948	2.38	1.28	0.699	1.28	1.38	1	0.903	1.51	1.32	1.51	0.602	0.778	2.2	1.41	1.48	1.54	1.92	2.38	1.18	0.778	1.18	1.04	1.34	2.5	2.29	2.61	2.6	1.73	2.25	2.59	2.52	2.46	2.31	1.65	2.58	2.18	2.55	1.93	1.76	2.1	2.01	2.37	2.64	2.3	2.41	0.477	1.93
cis-4-Carboxymethylenebut-2-en-4-olide, Formylpyruvate, 3-Oxopropanoate, Pyruvate	71.0129	2.56	2.75	2.82	2.31	2.61	2.43	2.94	2.54	1.7	2.88	2.67	2.13	2.36	0.845	2.12	2.14	2.06	2.38	2.34	2.69	2.57	2.5	2.68	0.477	1.19	2.01	2.34	1.61	2.66	0.301	0.845	1.25	1.11	1.16	2.96	1.98	2	1.86	0.978	1.04	1.94	1.11	0.778	2.61	1.98	2.77	2.32
Butylamine, Ethylene	74.0965	4.51	4.34	4.22	4.04	4.25	4.29	4.25	4.13	3.95	3.86	4.33	3.83	4.07	3.63	3.77	3.78	4	4.15	4.05	4	4.03	4.09	4.09	4.9	4.93	4.87	4.81	4.68	4.92	4.88	4.73	4.64	4.66	4.77	5.02	4.93	4.64	4.71	4.78	4.72	4.81	4.88	4.86	4.86	4.7	4.9	4.81
*75.09986	75.0999	2.86	2.65	2.66	2.69	2.88	2.54	2.69	2.72	2.13	1.43	2.61	2.13	2.51	2.03	1.11	2.77	2.9	2.34	2.45	2.4	2.96	2.5	2.61	3.1	3.24	3.16	3.05	3.36	3.01	3.13	2.81	3.11	3.05	3.45	3.31	3.07	3.05	3.2	3.28	3.07	3.26	3.26	3.12	3.15	3.13	3.28	3.22
Trimethylamine N-oxide, Acetone, Propanal, 1-Amino-2-propanol	76.0757	3.17	3.22	3.13	3.32	3.33	3.14	3.12	3.32	3.21	3.5	3.08	2.89	2.67	3.25	3.57	1.88	3.21	2.95	3.16	3.4	2.97	3.29	3.37	3.47	3.43	3.11	3.35	3.25	3.05	3.65	3.91	3.82	3.94	3.5	3.48	3.82	3.68	3.72	3.24	3.64	3.37	2.88	3.55	3.55	3.85	3.33	3.5
*77.038682	77.0387	3.75	3.67	3.59	3.46	3.58	3.62	3.46	3.66	3.62	3.67	3.72	3.5	3.54	3.51	3.1	3.17	3.48	3.74	3.74	3.63	3.64	3.57	3.71	3.46	3.21	3.31	3.25	2.75	3.41	3.16	3.05	3.08	2.91	2.92	3.46	3.37	3.23	2.82	3.04	3	3.57	3.11	3.06	3.23	2.96	3.35	2.96
*78.994940	78.9949	2.04	2.14	2.03	1.48	1.43	1.69	1.59	1.31	1.75	1.54	1.33	1.34	2.21	0.146	2.16	1.37	2.27	0.903	1.56	1.53	1.45	2.17	1.38	1.28	2.21	1.67	1.59	1.55	1.78	1.01	2.56	1.65	2.31	2.06	3.39	3.28	2.05	3.36	1.64	1.77	3.29	3.53	3.55	3.15	3.68	3.27	3.77
*79.054326	79.0543	4.01	3.87	3.59	3.61	3.45	3.9	3.57	3.65	3.62	3.9	3.73	3.7	3.67	3.22	3.44	3.56	3.52	3.97	3.88	3.61	3.68	3.84	3.66	3.29	3.23	3.4	3.2	2.89	3.45	3.29	3.01	3.24	3.07	2.88	3.28	3.55	3.08	3.03	2.98	3.19	3.52	3.27	3.13	2.86	2.95	3.14	2.89
*80.916165	80.9162	2.78	2.83	2.98	2.96	2.79	2.76	2.78	2.88	2.93	2.94	3.05	2.92	2.79	1.95	2.78	2.91	2.9	2.78	3.08	2.78	2.93	2.82	2.77	2.06	2.18	2.1	2.11	2.08	1.51	2.92	2.86	2.54	2.75	2.66	2.73	2.02	1.45	2.04	2.31	2.08	2.98	2.1	2.06	2.39	3.62	2.67	1.48
*80.947853	80.9479	5.15	5.33	5.56	5.77	5.68	5.67	5.75	5.82	5.93	5.57	5.56	6.07	5.88	6.03	5.85	5.86	5.86	5.56	5.86	5.48	5.6	5.62	5.69	5.29	5.24	5.14	5.17	4.88	5.33	5.49	5.88	5.58	5.63	4.83	5.35	5.84	6.13	5.92	5.58	5.86	5.65	5.31	5.13	5.24	5.42	5.42	5.38
Naphthalene-1,2-diol, GM4,	81.0335	3.28	3.28	3.37	3.17	3.19	3.2	3.2	3.2	3.1	3.61	3.2	3.02	3.05	3.19	3.01	3.03	3.02	3.29	3.22	3.13	3.17	3.13	3.25	3.14	3.08	3.05	3.13	3.53	3.07	3.04	2.95	2.98	2.82	3.34	3.21	2.76	2.73	2.92	3.04	3.01	3.1	2.77	2.95	3.22	3.01	3.14	3.04
*81.054926	81.0549	2.46	2.51	2.26	0.903	1.54	2.53	0.74	0.564	1.41	1.38	2.46	1.94	0.336	1.73	0.439	0.368	1.11	2.44	2.39	1.69	2.47	0.523	1.09	2.83	2.53	2.81	1.37	2.08	2.68	2.68	2.88	1.73	2.6	2.17	2.69	2.82	2.73	0.845	2.3	2.68	2.77	2.8	2.82	2.68	1.44	2.83	2.92
Arabinoic acid	82.0166	2.33	2.1	2.17	2.57	2.34	1.26	2.31	2.42	2.47	2.52	1.38	2.73	2.34	2.19	1.9	2.25	2.18	1.82	2.28	2.3	2.31	2.63	2.34	3.18	3.46	3.54	3.57	3.67	3.17	3.49	3.74	3.72	3.5	3.79	3.45	2.65	3.1	2.99	3.56	3.2	2.54	3.27	3.5	3.57	3.88	3.02	3.61
1-Aminocyclopropane-1-carboxylic acid, 2-Aminobut-2-enoate, 2-Iminobutanoate	82.0292	3.12	2.88	3.02	2.57	2.7	1.26	2.31	2.42	2.47	2.99	2.74	1.92	2.75	2.63	1.9	2.25	2.18	2.87	2.79	2.54	2.68	2.52	3.04	2.69	2.63	3	3.17	3.32	2.61	3.3	2.65	3.23	3.4	3.48	3.01	2.23	2.19	3.08	2.24	2.72	2.9	2.52	3.42	3.13	3.51	3.04	3.25
5-Fluorodeoxyuridine	83.0292	2.59	2.47	3.13	2.49	3.02	2.55	2.81	1.88	2.31	1	1.92	2.36	2.49	1.7	2.33	0.778	2.76	1.69	2.67	2.34	2.66	2.06	0.894	3.52	3.38	3.83	3.83	3.18	3.47	3.51	3.35	3.81	3.55	3.39	3.39	2.54	3.37	2.9	3.05	3.25	2.63	3.26	3.53	3.32	3.41	2.95	3.28
*83.049152	83.0492	3.45	3.37	3.34	3.19	3.18	3.34	3.29	3.32	3.3	3.46	3.16	3.16	3.04	3.03	3.33	3.33	3.06	3.38	3.2	3.19	3.31	3.22	3.3	2.96	2.98	2.98	2.97	3.07	2.94	2.85	2.95	2.82	2.53	3.09	3.11	2.89	2.75	2.75	3.14	2.87	3.04	2.82	2.86	2.74	2.81	3.01	2.5
*84.990004	84.99	2.55	2.1	2.23	2.7	2.12	2.4	1.86	2.24	1.97	2.05	1.7	2.13	2.27	2.43	2.15	1.88	2.03	2.47	2.44	2.08	2.15	2.44	1.99	3.37	3.5	3.6	3.6	3.64	3.26	3.44	3.61	3.51	3.7	3.61	3.07	3.06	3.61	3.39	3.56	3.32	2.75	3.67	3.63	3.41	3.66	3.41	3.52
*89.023770	89.0238	4.85	4.83	4.65	4.41	4.68	4.54	4.49	4.67	4.58	4.59	4.59	4.42	4.37	4.65	4.39	4.44	4.49	4.7	5.09	4.69	4.64	4.79	5	4.37	4.13	4.23	4.16	4.18	4.41	4.34	4.33	4.32	4.28	4.24	4.44	4.83	4.24	4.39	4.09	4.28	4.61	4.57	4.38	4.17	4.28	4.46	4.43
*89.038585	89.0386	2.02	1.98	2.32	1.36	1.68	0.778	2.43	0.699	2.54	0.845	1.48	1.26	1.11	1.38	1.56	0.778	1.38	1.77	1.87	2.1	1.86	1	2.16	2.45	2.51	3.02	2.79	0.845	2.53	2.44	2.4	2.62	2.69	2.38	1.63	1.36	2.18	1.2	2.15	2.42	2	2.27	2.73	2.62	2.42	2.41	2.39
*91.054265	91.0543	4.29	4.27	4.17	4.21	4.08	4.2	4.07	4.28	4.05	4.37	4.25	4	4.08	4.05	3.92	3.98	4.03	4.05	4.16	4.21	4.18	4.11	4.21	3.95	3.8	3.98	3.95	3.83	4.1	3.75	3.7	3.79	3.72	3.53	3.99	3.8	3.67	3.67	3.8	4.02	4.11	3.79	3.85	3.78	3.54	3.8	3.73
*91.054705	91.0547	3.14	2.89	3.15	3.18	3.04	3.15	2.89	3.03	2.89	2.86	3.15	2.68	2.78	3.09	2.85	2.85	2.36	3.05	2.88	2.9	2.94	2.79	2.93	2.67	1.34	3.2	3.46	3.34	3.34	0.903	0.954	1.2	1.79	1.36	3.43	3.13	2.83	2.28	2.39	1.38	2.98	1	2.59	3.41	2.24	1.81	2.04
4-Sulfobenzyl alcohol	93.0001	2.36	2.57	2.71	2.69	1.77	2.86	2.47	2.36	2.68	2.58	2.49	2.34	2.85	3.01	2.13	2.77	2.89	2.88	2.29	2.21	2.61	2.56	2.89	2.34	2.27	2.29	2.25	1.59	2.36	2.31	0.98	2.28	2.66	1.51	1.2	2.05	1.18	2.17	2.47	2.39	2.61	2.27	1.6	2.71	2.08	2.08	1.99
cis-1,2-Dihydrobenzene-1,2-diol, 1,4-Cyclohexanedione	93.0339	3.09	2.57	2.71	2.82	2.85	2.5	2.47	2.36	2.68	2.85	2.21	2.55	2.86	2.66	2.13	2.75	2.52	2.64	2.29	2.21	2.77	2.56	2.07	2.35	1.81	2.29	2.25	1.59	2.36	1.83	0.98	2.28	2.66	1.51	1.2	2.55	1.18	2.17	2.47	2.39	2.93	2.27	1.6	2.71	2.08	2.08	1.99
*93.359294	93.3593	0.0378	2.73	1.38	1.64	2.1	2.29	1.85	1.86	0.659	1.92	0.659	0.515	0.988	2.98	1.47	2.92	0.993	0.831	1.23	0.211	0.851	0.851	1.62	3.23	3.51	3.37	3.26	0.829	3.26	3.58	3.44	3.44	3.41	3.45	3.37	2.53	3.24	2.74	1.74	0.602	1.3	3.44	3.41	3.59	3.07	3.29	3.53
*93.507277	93.5073	1.27	2.59	1.53	0.628	1.04	1.35	1.75	1.32	1.51	2.04	1.55	0.954	2.72	1.02	2.3	1.7	1.3	0.74	0.903	1.82	0.881	0.681	1.59	2.53	2.91	3.07	1.93	2.01	2.88	2.71	1.4	1.95	2.58	2.02	1.83	1.58	1.54	2.63	1.77	1.51	2.15	2.54	2.94	3.08	1.68	1.14	2.91
*94.073205	94.0732	3.09	3.32	3.33	3.21	3.11	3	3.14	3.44	3.37	3.63	3.27	3.06	3.14	3.23	3.19	3.24	3.13	3.05	3.08	3.17	3.22	3.29	3.38	2.94	2.6	2.82	2.96	2.78	3.1	2.65	2.42	2.33	2.25	2.77	3.23	2.87	2.53	2.82	2.87	2.9	3.18	2.61	2.44	2.8	2.57	2.8	2.84
quinate, Dihydrolipoylprotein, N-Methylhydantoin, 5,6-Dihydrouracil	95.0244	1.15	1.8	1.11	1.34	1.81	0.845	1.63	2.12	1.84	0.352	1.67	2.21	1.1	0.97	1.02	2.75	0.602	1.11	1.23	2.07	1.15	0.875	1.5	2.64	3.02	2.31	3.25	3.35	1.23	3.3	3.31	3.08	3.62	3.36	2.16	3.1	3.52	3.32	3.58	3.5	1.18	3.61	3.67	3.77	3.31	3.29	3.09
*95.640235	95.6402	2.04	1.32	2.26	2.18	2.48	1.11	2.18	2.4	1.34	1.48	2.24	1.74	0.544	1.77	1.93	1.82	2.7	2.72	1.08	2.38	2.17	1.41	0.398	3.37	3.61	3.54	3.65	3.62	3.41	3.71	3.86	3.84	3.84	3.67	3.54	2.3	3.68	3.57	3.64	3.43	1.22	3.32	3.61	3.74	3.69	3.32	3.6
*96.921405	96.9214	4.72	4.73	4.88	4.99	4.96	4.93	4.96	5.04	5.08	4.94	4.92	5.18	5.04	5.19	5.14	5.08	5.03	4.87	4.98	4.81	4.83	4.86	4.94	4.64	4.43	4.57	4.44	4.34	4.69	4.67	4.93	4.71	4.76	4.28	4.63	5.02	5.12	5.01	4.77	5	4.95	4.68	4.42	4.5	4.6	4.73	4.68
*97.000917	97.0009	1.22	1.2	0.436	2.59	2.24	0.875	2.45	2.24	1.98	1.9	1.48	1.01	2.24	1.71	2.05	1.84	1.3	2.01	1.19	0.301	1.6	1.1	2.6	2.65	2.99	2.99	3.05	3.05	2.32	2.82	2.7	2.57	1.34	1.37	1.89	1.09	1.97	1.61	2.95	1.15	1.23	1.99	2.76	2.63	2.79	2.63	3.06
*97.003679	97.0037	1.89	2.05	0.886	2.76	1.7	1	1.69	0.853	1.11	1.77	1.54	1.3	0.716	1.91	1.6	1.59	2.6	1.75	1.9	0.523	1.75	0.808	1.98	2.71	3.06	2.9	2.86	3.21	1.28	3.1	1.77	3.16	3.45	3.18	2.19	1.76	3.23	2.54	3.31	2.92	0.778	2.8	3.46	3.18	3.48	1.42	1.65
2-Oxopentanoic acid, 5-Oxopentanoate	97.0289	1.89	2.79	2.88	2.26	1.7	3.05	2.9	3	3.04	3	3.05	2.69	2.99	3.1	1.6	2.93	2.87	2.65	3.02	2.83	3.06	2.86	2.98	2.03	2.13	2.24	2.48	2.08	1.73	2.8	1.77	2.7	2.39	2.1	2.19	2.18	1.9	2.54	1.48	1.93	2.96	2.33	2.06	1.76	2.51	3.14	1.65
*97.481018	97.481	1.41	0.125	0.978	2.84	2.92	0.477	1.48	1.9	2.85	1.26	1.08	2.74	1.77	2.22	2.19	2.94	1.82	1.26	2.22	1.93	2.25	2.18	2.01	2.44	3.6	3.43	3.67	3.61	1.33	3.63	3.55	3.7	3.79	3.9	1.31	1.75	2.92	1.5	3.43	2.56	2.09	3.27	3.6	3.91	3.63	3.26	3.7
Succinate, Methylmalonate	98.6362	1.72	2.1	1.18	0.677	1.31	1.44	1.1	2.54	1.82	2.15	1.83	1.95	1.99	2.55	1.39	2.4	2.47	0.125	0.778	1.78	1.64	2.11	1.94	3.75	3.63	3.77	3.79	3.81	3.42	3.81	3.85	3.79	3.82	3.75	3.56	3.02	3.66	3.65	3.7	3.52	1.75	3.64	3.7	3.76	3.8	3.27	3.78
*98.815513	98.8155	1.43	2.09	2.39	2.18	2.74	1.84	1.74	2.18	2.27	2.95	1.61	1.8	2.43	2.06	1.49	2.06	1.9	2.27	0.602	1.04	1.96	1.68	2.08	3.44	3.95	3.59	3.87	3.84	3.7	3.94	3.83	3.93	3.98	3.9	3.89	3.8	3.98	3.89	3.85	3.7	2.11	3.42	3.7	3.88	3.89	3.84	3.84
*98.934379	98.9344	1.78	2.31	1.5	1.28	1.45	1.45	1.42	1.86	2.18	1.75	1.89	1.82	1.84	2.66	1.56	1.71	1.3	1.91	1.3	0.778	1.47	1.98	1.35	3.08	3.41	3.31	3.33	3.71	3.38	3.47	3.37	3.59	3.49	3.65	3.36	3.33	3.52	3.48	3.45	3.22	0.41	1.36	2.72	3.45	3.3	3.24	3.38
*99.008097	99.0081	3.48	3.35	3.51	3.28	3.38	3.05	3.32	3.22	3.13	3.11	3.34	3.07	3.01	1	3.19	3.09	3.01	3.13	3.06	3.03	3.01	3	3.11	1.93	1.56	1.31	1.15	1.11	1.23	2.07	1.95	1.43	3.01	1.47	1.43	1.89	2.35	1.65	2.04	1.08	1.58	2.04	1.61	1.28	1.38	1.08	1.7
*99.044532	99.0445	2.82	2.65	1.35	1.59	2.86	2.56	2.98	2.67	3.02	1.02	2.93	2.92	2.8	2.83	2.12	0.753	2.61	2.72	2.83	2.56	2.91	1.29	2.92	2.41	0.45	1.31	1.15	1.11	1.23	2.13	0.845	1.43	0.903	0.76	1.43	2.31	1.8	0.125	2.04	1.08	2.17	1.08	0.176	1.28	1.38	2.89	1.7
*100.6836	100.684	1.94	2.09	2.14	2.91	1.67	2.26	2.31	1.89	2.82	2.41	2.1	2.13	2.15	1.46	2.02	2.86	1.26	2.26	1.68	1.58	2.03	2.38	2.69	3.13	3.71	3.39	3.57	2.77	3.59	3.62	2.4	3.62	3.65	3.96	3.67	3.43	3.56	3.52	3.56	3.61	1.46	3.24	3.38	3.74	3.67	3.65	3.67
*100.94547	100.945	3.02	3.25	2.88	1.15	2.82	3.41	3.16	3.23	3.11	3.01	3.2	2.95	1.36	1.11	1.51	0.602	3.02	3.04	1.15	3.1	2.78	3	1.58	1.38	3.6	1.49	0.301	0.602	1.26	4	3.57	3.73	1.32	0.477	0.477	1.36	2.51	3.56	2.56	1.68	2.96	1.26	1.72	0.477	0.699	1.11	1.18
*101.06019	101.06	3.21	3.3	3.42	3.5	3.41	2.88	3.36	3.7	3.49	3.35	3.45	3.04	3.18	3.21	3.43	3.24	3.46	3.03	3.21	3.26	3.4	3.18	3.55	2.92	2.63	3.08	2.88	3.2	3.19	2.76	2.41	2.83	1.96	3.11	3.15	2.91	1.77	3.4	2.92	3.24	3.21	2.82	1.68	3.05	2.09	3.15	2.62
*101.99836	101.998	2.51	2.42	1.2	1.88	0.584	2.41	2.48	1.26	1.8	2.57	2.44	0.564	2.18	2.38	2.54	2.31	2.31	1.48	2.38	1.68	2.21	0.352	1.49	2.71	2.23	2.11	2.3	2.56	2.45	3.55	3.58	3.68	3.73	3.79	1.46	3.07	3.54	2.08	3.49	3.44	3.01	3.5	3.22	3.51	3.69	1.26	2.13
*103.00307	103.003	2.94	1.5	1.81	3	2.93	2.84	3	2.9	2.97	2.89	2.86	2.78	2.84	3.09	2.81	2.64	2.93	2.97	3.26	2.98	2.88	2.88	2.98	1.8	0.66	2.05	0.222	1.28	1.94	2.21	1.65	1.94	2.24	0.505	3.48	2.62	0.0792	2.05	3.5	0.894	3.1	2.61	2.21	2.99	2.62	1.68	2.02
*103.05417	103.054	4.11	3.83	3.45	3.64	3.51	3.97	3.54	3.59	3.7	3.85	3.68	3.85	3.76	3.29	3.39	3.49	3.49	4.14	4.04	3.75	3.73	3.92	3.75	3.49	3.33	3.38	3.46	3.11	3.42	3.54	3.25	3.42	3.14	3.24	3.24	3.79	3.44	3.19	3.07	3.25	3.48	3.45	3.53	3.26	3.14	3.19	3.12
*104.25809	104.258	3.08	3.62	3.89	3.94	3.83	3.25	3.56	4.04	3.81	3.9	3.54	3.49	3.31	3.77	3.71	3.68	3.84	3.92	3.3	3.93	3.9	3.84	3.96	1.11	1.77	1.1	1.67	2.06	3.43	1.69	1.48	1.38	1.49	2.32	3.51	3.59	1.39	1.5	1.49	1.26	3.78	1.7	0.357	0.602	2.12	3.61	0.785
*104.37977	104.38	0.903	3.21	3.47	3.51	1.91	1.67	3.15	3.57	3.48	3.85	3.12	1.27	1.17	3.28	3.46	3.29	3.47	3.44	1.67	3.47	3.34	3.41	3.43	1.11	1.77	1.1	1.67	2.06	2.16	1.93	1.48	1.38	1.49	2.16	2.07	2.05	1.39	1.5	1.49	1.26	3.16	1.7	0.357	0.602	2.12	1.51	0.785
*104.387	104.387	0.903	2.21	3.49	3.56	3.42	1.67	3.09	3.59	3.45	3.8	3.18	3.15	1.17	3.55	3.57	2.31	3.4	3.49	1.67	3.58	3.61	3.46	3.44	1.11	1.77	1.1	1.67	2.06	2.16	1.93	1.48	1.38	1.49	2.16	2.07	2.05	1.39	1.5	1.49	1.26	3.28	1.7	0.357	0.602	2.12	1.51	0.785
*105.00096	105.001	3.69	3.53	3.63	3.3	3.38	3.39	3.37	3.25	3.15	3.3	3.38	3.2	3.37	3.14	3.2	3.36	3.04	3.93	3.32	3.53	3.4	3.27	3.31	3.2	2.98	3.34	3.04	1.2	3.49	2.88	2.92	2.04	1.58	1.45	3.33	3.17	3.03	3.08	2.97	3.49	3.32	2.96	2.54	3.11	1.36	3.3	2.85
Naphthalene	105.07	5.21	5.19	5.16	4.99	5.04	5.17	5.2	5.16	5.01	5.01	5.03	5.05	4.97	4.85	4.84	4.75	4.95	5.35	5.12	5.17	5.1	5.11	5.13	4.62	4.62	4.55	4.46	4.26	4.73	4.3	3.96	4.11	3.99	4.12	4.61	4.76	4.17	4.08	4.15	4.26	4.84	4.36	4.13	4.1	3.92	4.53	4.1
*106.07306	106.073	4.02	3.93	3.79	3.73	3.76	3.9	3.9	3.82	3.69	3.89	3.77	3.7	3.58	3.48	3.68	3.55	3.54	4.1	3.79	3.85	3.8	3.8	3.75	3.27	3.26	3.13	3.19	3.09	3.35	3.21	2.97	2.99	2.97	3.06	3.31	3.4	3.1	2.97	3.02	2.98	3.56	3.06	3	2.88	3.09	3.26	2.93
*108.03725	108.037	2.69	2.4	2.57	2.55	2.57	2.51	2.59	3.02	1.4	2.44	2.87	2.88	2.73	1.23	3.08	2.55	2.79	2.91	2.89	2.97	2.74	2.75	2.03	1.11	1.3	2.04	1.04	2.81	2.34	1.45	2.19	2.27	1.48	1.4	2.88	1.36	2.15	2.08	2.11	0.954	1.86	2.36	2.46	2.1	2.78	2.91	2.38
*108.90135	108.901	4.44	4.44	4.51	4.41	4.52	4.39	4.4	4.48	4.35	4.48	4.5	4.21	4.34	4.17	4.31	4.32	4.31	4.47	4.35	4.34	4.35	4.32	4.41	4.15	4.05	4.06	4.07	3.96	4.29	4.16	4.12	4.19	4	4.01	4.22	4.44	4.12	4.26	4.32	4.22	4.53	4.31	4.21	4.31	4.23	4.39	4.36
5,6-Dihydrothymine	109.04	2.98	2.88	1.9	2.99	2.86	2.79	3.01	2.94	2.02	3	2.89	1.93	2.52	1.4	2.39	0.477	2.71	2.1	2.78	1.11	0.903	0.699	2.53	3.7	3.85	3.92	3.96	4.18	3.77	3.81	4	4.14	4	4.13	3.86	3.21	3.86	3.71	3.84	3.7	3.2	3.8	3.97	4.04	4.01	3.61	4.1
*109.04466	109.045	2.31	2.66	2.88	2.87	2.63	2.29	1.9	2.71	1.74	2.76	2.55	2.6	2.35	3.11	0.778	2.9	2.9	2.32	2.2	1.98	2.74	2.34	2.49	4.66	4.65	4.88	4.81	4.86	4.47	4.52	4.39	4.57	4.5	4.74	4.65	3.73	4.26	4.4	4.5	4.44	3.41	4.35	4.61	4.62	4.49	4.3	4.59
*110.04801	110.048	1.8	0.903	3.25	1.23	2.36	1.99	2.15	2.03	2.46	1.52	2.01	2.01	1.72	1.23	2.36	1.81	2.28	2.2	2.06	2.24	2.88	1.61	2	3.53	3.64	3.68	3.8	3.77	3.32	3.5	3.39	3.47	3.4	3.84	3.54	2.58	3.28	3.32	3.42	3.23	2.72	3.06	3.44	3.61	3.36	3.31	3.57
Hydroxylaminobenzene, 2-Aminophenol, L-2-Methyltryptophan	110.06	2.43	2.76	2.01	1.23	2.54	2.41	2.74	2.79	2.46	2.52	3.04	2.67	2.26	3.29	2.36	1.92	2.28	2.6	2.4	2.73	2.88	2.82	2.65	2.7	2.94	2.05	1.09	1.85	1.09	1.11	2.69	1.92	1.83	1.58	1.57	2.72	2.63	1.89	1.71	1.03	1.22	0.439	1.56	1.32	0.778	2.03	2.32
*110.89839	110.898	4.31	4.18	4.37	4.23	4.3	4.27	4.2	4.27	4.15	4.23	4.25	4.03	4.14	3.99	4.11	4.09	4.12	4.31	4.14	4.16	4.12	4.15	4.21	3.99	3.86	3.94	3.92	4.03	4.01	3.99	3.99	3.94	4	3.89	4.14	4.22	4.11	4.08	4.07	4.1	4.36	4.14	3.99	4.06	4.06	4.26	4.02
*110.89939	110.899	1.75	3.11	3.29	3.08	3.1	3.15	3.06	3.13	3	3.01	3.14	2.72	2.95	3.03	3.03	2.93	2.93	3.1	3.03	2.97	2.95	2.92	3.04	1.72	1.77	0.653	1.84	2.03	2.82	2.34	0.398	1.95	2.63	2.05	2.85	3.07	2.13	2.57	2.77	2.34	3.27	2.12	0.517	2.5	2.73	2.94	2.65
Allantoate	111.017	1.38	2.25	1.85	2.08	2.76	1	3.12	2.78	3.25	1.43	3.05	0.699	2.36	2.67	2.94	1.74	1.46	1.08	1.48	2.08	2.89	2.68	1.96	2.72	3.17	3.49	3.32	3.59	3.63	3.25	2.58	3.51	3.15	3.82	3.29	0.398	2.69	3.15	3.34	2.97	3.16	3	3.19	3.46	2.99	3.3	3.29
Ureidoacrylate	111.019	3.31	3.54	3.45	3.21	3.45	3.34	3.45	3.42	3.24	3.32	3.39	3.14	3.23	3.06	3.2	3.3	3.27	3.31	3.66	3.44	3.47	3.4	3.57	3.27	3.28	3.53	3.28	3.55	3.5	3.06	3.49	3.25	3.52	3.53	3.62	3.27	3.51	3.39	3.48	3.31	3.52	3.41	3.64	3.53	3.68	3.61	3.62
Catechol	111.044	3.31	3.36	3.28	3.21	3.24	3.24	3.21	3.21	3.1	3.6	3.18	3.15	3.03	3.2	3.24	3.04	3.15	3.31	3.07	3.27	3.09	3.14	3.24	3.01	2.93	3.08	3.17	3.32	2.95	2.82	2.79	2.82	2.56	3.4	3.14	2.88	2.94	2.78	3.26	3.02	3.1	2.8	2.65	2.91	2.94	2.97	2.97
Oxalureate	112.999	0.431	0.477	1.17	3.06	0.896	1.88	2.98	2.89	3.54	2.85	3.14	0.766	2.93	2.83	3.27	1.15	3.07	0.26	2.89	3.07	0.322	2.57	3.01	1.36	0.875	3.53	0.523	1.31	0.865	1.2	1.73	1	1	0.544	0.505	0.62	1.94	1	1	1.45	3.15	0.824	1.17	0.477	0.699	0.824	1.2
Glutarate, (S)-4,5-Dihydroxypentane-2,3-dione, 2-Acetolactate, 3-Hydroxy-3-methyl-2-oxobutanoic acid, 4-Hydroxy-2-oxopentanoate	113.024	2.92	2.86	3.08	2.96	2.98	2.51	2.83	2.23	2.91	3.03	2.85	2.79	2.79	2.76	2.68	2.87	2.95	2.76	2.92	2.84	2.92	2.9	2.94	2.68	2.33	2.25	2.78	1.11	3.3	1.98	1.3	1.81	1	0.544	0.505	2.58	2.14	1	1	1.46	0.845	2.33	1.17	0.477	0.699	3.15	1.3
L-Asparagine, Ncarbamoylsarcosine, 3-Ureidopropionate	113.035	2.59	1.78	1.97	2.99	2.4	1.56	2.18	2.78	3.04	2.31	2.43	1.69	0.439	2.57	2.76	1.92	1.94	2.61	2.03	2.86	1.21	2.63	1.73	1.93	1.32	2.25	2.26	1.11	2.71	1.48	1.3	1.15	1	0.544	0.505	1.45	1.45	1	1	1.46	0.845	1.45	1.17	0.477	0.699	3.13	1.3
6-Hydroxyhexanoic acid	113.06	1.94	1.78	2.99	2.54	2.4	2.84	2.99	2.29	2.21	2.31	2.43	1.69	2.84	2.18	2.49	1.92	1.94	2.17	2.03	2.96	2.49	1.5	1.73	1.85	1.88	2.25	2.26	1.11	2.71	1.97	1.3	1.15	1	0.544	2.03	1.45	1.45	1	1	1.46	0.845	3.21	1.74	0.477	0.699	2.18	1.3
*114.08876	114.089	2.74	2.86	3.36	3.68	3.45	2.4	2.83	1.69	3.47	2.26	2.45	0.948	1.41	0.806	2.02	1.88	2.87	1.05	0.523	1.75	1.5	3.35	1.67	3.1	3.47	3.08	3.69	3.85	3.21	3.69	3.17	3.63	3.82	3.98	3.6	3.24	3.31	3.81	3.66	3.69	3.42	3.13	3.36	3.69	3.77	3.51	3.64
*114.89259	114.893	3.67	3.64	3.76	3.67	3.95	3.65	3.82	3.8	3.59	3.54	3.81	3.38	3.39	3.37	3.38	3.5	3.77	3.71	3.59	3.84	3.64	3.72	3.75	3.49	3.48	3.35	3.51	3.14	3.58	3.72	3.36	3.6	3.59	3.7	3.7	3.71	3.35	3.83	3.7	3.68	4.01	3.74	3.73	3.8	3.96	3.91	4.05
Ureidoglycolic acid	115.014	1.93	2.21	1.39	2.7	2.02	1.57	0.512	2.58	0.942	1.91	1.77	1.09	1.71	2.63	0.97	1.7	0.845	1.49	1.35	1.08	1.53	1.16	1.77	3.18	3.13	3.52	3.17	3.68	2.13	3.2	2.1	3.21	3.85	3.59	2.42	1.01	3.55	2.68	3.24	2.5	1.99	3.15	3.79	1.74	3.71	2.87	3.34
DSHA	115.045	1.02	1.25	2.93	1.81	2.92	1.43	2.9	1.45	0.59	2.99	1.22	1.35	2.62	0.865	1.38	2.81	2.61	2.55	2.88	2.59	1.4	2.89	1.29	0.929	0.602	0.763	2.49	0.889	1.73	0.966	0.845	0.653	0.544	0.653	1.59	1.48	0.753	0.778	1.8	0.125	1.19	1.49	1.68	3.02	2.34	3.12	2.27
THTA	115.054	2.37	2.52	2.55	2.6	2.8	2.52	2	2.23	2.35	2.42	2.41	2.43	2.36	2.14	2.42	1.99	2.38	2.67	2.01	2.32	2.6	2.34	2.45	3.79	3.62	3.98	3.98	3.73	3.57	3.71	3.61	3.81	3.67	3.7	3.57	2.68	3.48	3.15	3.54	3.49	2.8	3.46	3.75	3.78	3.57	3.27	3.64
*116.014030	116.014	2.45	2.28	0.954	2.2	1.69	1.3	1.42	1.66	2.65	2.66	2.24	1.3	1.62	1.52	1.74	0.301	1.56	2.51	1.47	2.36	2.44	0.903	2.56	4.06	4.09	4.09	4.02	4.13	3.79	4.06	4.14	4.17	4.16	4.17	3.97	3.49	3.98	4.05	3.97	3.89	1.49	4.04	4.16	4.03	4.19	3.67	4.08
4-Hydroxy-L-threonine	116.035	2.87	3.11	2.65	3.02	2.98	2.76	2.65	2.95	2.87	2.96	3.04	2.64	2.85	1.52	2.97	2.86	2.88	2.87	2.89	2.67	2.85	2.91	2.87	2.78	2.46	2.22	0.477	1.36	2.92	0.342	1.59	2.2	1.6	2.48	1.76	2.7	2.28	2.03	2.27	2.03	2.93	2.2	2.38	2.54	2.74	2.74	3.5
*116.05737	116.057	1.06	1.66	1.16	1.58	1.81	1.75	1.57	2.07	2.12	1.18	1.76	1.45	1.54	1.83	2.14	2.32	1.43	0.301	1.65	1.97	1.29	2.12	2.18	2.95	2.59	2.91	2.93	2.36	2.56	2.77	2.38	2.71	2.57	1.89	2.75	1.84	2.56	1.76	2.63	2.04	1.92	2.45	2.7	2.81	2.82	2.37	2.85
*116.07114	116.071	3.56	3.64	3.58	3.74	3.54	3.65	3.72	3.74	3.71	3.62	3.71	3.6	3.67	3.45	3.63	3.63	3.73	3.74	4.04	3.86	3.68	3.77	4.02	3.21	3.35	3.34	3.38	3.54	3.6	3.2	3.69	3.41	3.55	3.29	3.62	3.7	3.71	3.49	3.49	3.58	3.49	3.63	3.6	3.63	3.83	3.61	3.69
*116.14318	116.143	2.28	2.57	1.45	2.17	1.33	2.47	2.75	2.79	0.898	1.41	0.675	1.21	0.398	1.23	1.82	1.32	2.63	0.421	1.02	2.39	0.515	0.778	0.845	3.02	3.01	2.99	3.04	0.505	2.88	2.78	3.06	2.98	2.89	3.41	2.84	2.65	3.19	3.05	2.94	2.51	1.42	2.78	2.82	3.02	3.13	2.75	2.41
*116.97192	116.972	1.18	3.03	3.11	3.23	2.83	2.69	3.02	3.13	3.15	1.56	3	3.06	3.22	3.25	2.94	3.07	3.08	2.9	2.86	2.75	2.99	2.97	3.06	2.05	1.34	0.623	1.1	0.978	1.75	1.52	0.86	1.09	3.29	2.71	0.929	3.04	1.78	2.34	3.04	1.11	2.51	1.83	1.4	3.53	2.02	1.7	0.681
7,8-Diaminononanoate, N6,N6,N6-Trimethyl-L-lysine, Glycine	117.066	1.89	1.9	0.978	2.16	1.83	1.87	1.49	1.38	1.66	2.28	0.903	1.94	1.3	0.699	1.26	1.3	2.32	1.55	1.74	2.19	1.57	1.4	2.69	2.91	2.65	1.48	1.8	1.38	2.51	2.33	2.94	2.98	2.82	1.2	1.02	2.43	2.76	2.88	2.08	2.61	1.84	2.8	2.61	2.73	3.3	2.81	2.77
*117.06976	117.07	2.76	2.78	2.7	2.59	2.85	2.71	2.79	2.75	2.74	2.83	2.71	2.59	2.41	2.96	2.56	2.85	2.64	2.53	2.58	2.37	2.71	2.59	2.77	3.05	3.25	3.12	3.04	3.16	3.08	2.93	2.85	2.96	2.87	3.33	3.18	2.69	2.97	2.79	2.95	2.09	2.66	2.71	2.74	3.15	2.87	2.91	2.95
*118.01108	118.011	1.88	2.1	2.41	1.6	1.98	2.34	1.13	2.37	1.4	2.09	1.84	2.23	2.42	2.12	1.95	2.56	2.28	1.51	2.41	2.5	2.36	1.67	2.34	3.6	3.68	3.81	3.77	3.79	3.34	3.75	3.81	3.81	3.81	3.57	3.4	2.28	3.59	3.67	3.67	3.55	2.41	3.59	3.83	3.63	3.73	3.28	3.74
Indole, Benzamide, Phenylacetonitrile, 2-Phenylacetamide, N-Benzylformamide, (E)-Phenylacetaldoxime	118.065	2.85	2.84	2.88	2.63	2.58	2.86	2.86	2.77	2.66	3.12	2.54	2.86	2.8	2.58	1.43	2.7	2.65	3.21	3.15	2.75	2.87	2.96	2.73	2.69	1.96	2.17	1.38	2.27	1.84	0.637	1.73	1.41	2.3	2.24	3.38	1.69	2.67	1.76	1.26	2.28	1.6	2.08	2.33	2.56	1.95	1.8	1.89
(S)-Propane-1,2-diol, 5-Aminopentanoate, L-Valine	118.086	5.25	4.96	4.77	4.43	4.58	4.94	4.84	4.63	4.48	4.44	4.6	4.49	4.55	3.95	3.98	4.16	4.3	5.15	4.91	4.74	4.53	4.55	4.39	5.31	5.34	5.18	5	4.95	5	5.27	4.88	4.94	4.83	5.01	5.06	5.48	4.86	4.96	4.91	4.75	5.05	5.32	5.12	5.06	4.84	4.92	4.75
*118.97064	118.971	2.81	2.44	2.73	2.91	3.08	2.29	2.42	2.89	2.18	2.44	2.61	1.08	2.14	1.64	1.49	2.75	1.18	1.61	2.11	2.31	2.81	2.1	2.46	3.08	3.13	2.96	3.16	3.43	2.96	3	2.82	2.98	2.89	3.83	3.43	3	2.45	1.32	3.3	2.77	2.96	2.77	2.83	3.13	2.81	3.14	3.38
*119.04898	119.049	4.2	4.28	4.22	4.1	4.12	4.15	4.24	4.22	4.11	4.28	4.17	4.02	4.04	4.02	4.16	4.04	4.03	4.08	4.1	4.2	4.16	4.11	4.17	3.94	3.92	3.98	4.01	4.05	4.08	3.76	3.5	3.7	3.63	3.89	4.15	3.81	3.49	3.74	3.99	3.94	4.12	3.67	3.73	3.8	3.76	3.98	3.87
anserine, homocarnosine	119.054	2.43	3.05	2.17	1.73	2.89	2.58	2.32	2.93	1.64	1.12	1.89	2.66	1.3	2.38	1.52	1.39	2.87	2.9	3.01	2.98	2.81	2.89	2.89	2.14	2.22	2.11	1.28	2.02	2.21	1.48	1.72	1.93	2.36	1.74	0.76	2.95	2.02	2.26	0.989	2.16	1.42	1.4	2.17	2.58	1.97	1.42	2.21
*119.08934	119.089	3.8	3.42	3.37	3.15	3.15	3.43	3.34	3.22	3.02	3.35	3.07	3.1	3.11	1.11	1.85	2.9	3.04	3.63	3.33	3.36	3.3	3.24	2.93	3.76	3.84	3.66	3.49	3.66	3.41	3.67	3.29	3.53	3.42	3.55	3.53	3.98	3.38	3.62	3.77	3.43	3.48	3.85	3.55	3.54	3.46	3.49	3.37
*119.94639	119.946	2.75	3.15	2.92	2.99	2.83	2.93	3	3.02	2.99	3.12	2.97	2.92	2.86	3.13	2.83	3.05	2.96	2.86	2.01	2.92	2.78	2.92	3.15	2.1	2.25	2.31	1.28	2.26	3.36	2.22	2.39	2.18	2.36	2.93	2.99	1.97	2.1	2.64	2.9	2.61	2.94	2.61	2.15	2.58	2.16	2.1	2.21
*119.97851	119.979	2.98	2.99	3.07	2.87	3.28	2.92	3.21	3.25	3.13	3.03	3.13	2.9	2.96	3.26	3.2	2.9	3.04	3.01	3.02	3.14	3.03	3.14	3.06	3.38	3.34	3.32	3.25	3.48	3.06	3.07	2.67	2.81	3.09	3.37	3.48	2.73	2.76	3.13	2.42	2.75	2.81	3.08	2.98	3.23	3.23	3.08	3.33
*120.02197	120.022	2.65	1.66	2.97	1.24	2.17	0.677	3.22	1.47	2.95	1.21	0.835	1.15	2.77	1.97	1.66	1.68	2.82	0.501	2.78	2.79	1.97	0.637	1.11	3.23	3.43	3.49	2.99	3.47	3.25	3.07	1.59	3.51	2.55	3.25	3.29	2.61	1.45	3.45	2.99	2.99	3.25	2.99	2.89	3.52	2.91	3.24	3.13
*120.9676	120.968	1.93	1.94	2.12	1.26	1	1.63	2.09	1.64	1.32	1.08	1.31	1.18	1.26	2.32	1.04	2.32	1.21	1.08	1.91	0.978	1.45	2.27	2.58	2.75	2.87	2.91	2.86	3.51	2.96	2.79	2.72	2.04	2.6	3.48	3.3	1.63	2.61	2.99	3.13	2.97	2.69	2.78	2.96	2.93	2.87	2.82	3.02
*120.99592	120.996	2.88	3.04	2.95	1.48	2.75	2.95	1.16	2.85	2.87	3.09	3.07	2.71	2.81	2.83	2.97	2.92	1.18	3.1	1.18	2.63	2.88	2.76	2.64	1.2	1.95	1.26	1.23	1.83	2.19	0.985	2.1	0.824	2.57	1.99	1.56	1.5	2.72	2.17	2.06	1	2.74	2.12	1.71	2.01	1.6	2.73	1.55
*121.02044	121.02	1.18	0.74	1.56	0.699	1.34	2.66	3.21	0.628	3.15	1.37	2.88	0.544	0.813	1.76	0.301	0.985	1.23	1.32	1.61	2.01	2.87	0.942	0.368	1.92	3.37	3.08	2.98	1.59	3.35	2.86	2.42	2.72	2.71	3.49	3.26	1.04	2.66	3	1.18	1	3.27	2.88	2.89	3.21	0.903	2.79	3.15
4-Hydroxymethylcatechol	121.029	3.68	3.93	3.83	3.74	3.85	3.8	3.88	3.93	3.7	3.82	3.83	3.59	3.61	3.64	3.65	3.76	3.56	3.77	3.68	3.84	3.66	3.73	3.83	3.63	3.46	3.44	3.6	3.68	3.6	3.6	3.51	3.53	3.54	3.54	3.58	3.58	3.45	3.54	3.56	3.47	3.68	3.41	3.56	3.59	3.37	3.51	3.48
Phenylacetaldehyde, Acetophenone, 2-Methylbenzaldehyde, Phenylpropanoate	121.065	4.83	4.92	4.93	4.76	4.8	4.81	5	4.96	4.79	4.93	4.87	4.68	4.71	4.74	4.76	4.73	4.77	4.93	4.76	4.99	4.92	4.87	4.92	4.37	4.45	4.41	4.4	4.39	4.69	4.07	3.64	4.13	4.05	4.37	4.74	4.31	4	4.28	4.24	4.34	4.67	3.99	3.96	4.14	4.03	4.54	4.25
*121.97419	121.974	2.68	3.27	4.04	4.26	3.99	3.38	3.61	4.18	4.56	4.41	3.48	4.21	3.58	5.04	4.67	4.57	4.4	3.96	4.23	4.09	3.87	4.01	4.16	3.06	3.35	3.06	3.76	3.86	3.39	3.64	3.85	4.27	4.23	3.7	3.83	4.16	4.33	4.73	4.23	4.59	4.03	1.83	3.39	3.69	4.07	3.67	3.83
6-Oxo-1,4,5,6-tetrahydronicotinate, 2-Aminomuconate semialdehyde	122.024	3.38	3.24	3.3	3.29	3.21	3.16	3.17	3.28	3.2	3.2	3.14	3.11	3.04	2.98	3.04	2.89	3.19	3.22	3.54	3.29	3.18	3.33	3.45	2.83	1.85	1.45	2.23	3.02	2.82	2.2	3.44	2.21	2.2	2.52	1.87	3.43	2.97	3.49	2.04	3.06	2.39	2.83	0.447	2.29	3.29	3.09	2.81
*122.06796	122.068	3.54	3.66	3.72	3.61	3.65	3.48	3.69	3.78	3.61	3.96	3.66	3.37	3.37	3.63	3.85	3.66	3.56	3.62	3.42	3.77	3.68	3.6	3.69	3.11	3.25	3.2	3.45	3.45	3.45	2.94	2.79	2.9	3.1	3.49	3.57	3.07	2.98	3.3	3.46	3.35	3.49	2.81	3.09	3.32	3.07	3.4	3.23
Naphthalene, Phenethylamine, N-Ethylaniline	122.096	3.18	3.22	3.11	3.17	3.18	3.36	3.2	3.35	3.34	3.08	2.93	3.26	3.16	3.23	3.41	3.03	3.02	3.2	3.07	3.36	3.15	3.13	3.36	2.93	3.22	2.91	2.8	1.97	2.93	3.22	3.25	3.32	3.19	2.94	3.03	2.75	3.23	3.04	2.83	2.22	2.11	2.71	2.9	2.98	2.87	2.51	2.43
*122.96636	122.966	1.69	1.94	0.885	1.06	1.41	1.99	2.02	1.87	3.01	1.66	2.76	2.09	1.91	2.48	1.98	2.23	1.29	1.08	1.08	2.2	1.35	0.74	0.523	2.65	2.89	3.11	2.89	3.04	2.69	0.653	2.3	2.71	2.76	3.21	3.09	1.96	1.75	2.74	2.94	2.95	1.93	2.01	2.82	2.96	1.98	2.91	2.68
ms2 ms3	123.041	3.11	3.3	3.42	3.25	3.36	3.36	3.4	3.48	3.52	3.38	3.3	3.4	3.3	3.24	3.25	3.34	3.22	3.41	3.42	3.19	3.16	3.25	3.49	3.05	2.95	2.91	3.1	2.88	3.16	3.02	3.16	3.13	3.03	3.41	3.07	2.96	3.26	3.15	2.76	2.15	3.05	2.92	3.03	3.25	3.36	3	3.39
5,6-DihydrothymineL-Arogenate, L-Fuconate, (R)-2-Ethylmalate, L-Fucono-1,5-lactone, 2-Hydroxy-6-oxo-octa-2,4-dienoate, L-Rhamnono-1,4-lactone,	123.06	1.15	0.406	0.398	0.778	1.09	0.39	1.6	1.46	1.82	0.802	1.25	1.21	0.398	1.82	0.778	0.74	1.49	0.495	1.44	1.2	1.09	0.477	1.3	3.6	3.48	3.8	3.81	3.74	3.35	3.39	3.14	3.39	3.27	3.55	3.49	2.68	3.17	3.1	3.29	3.05	1.05	3.01	3.35	3.57	3.41	3.15	3.32
Triacetate	125.024	2.4	1.86	2.9	2.54	2.88	2.67	2.89	2.26	2.83	2.36	1.27	2.26	1.5	1.73	1.81	1.32	2.89	2.14	1.83	2.93	1.21	2.64	2.66	3.72	3.72	3.64	3.78	3.68	3.77	3.83	3.66	3.83	3.73	3.86	4.15	3.97	3.75	3.88	3.99	3.96	4.4	4.03	3.93	3.96	3.97	4.12	3.95
Ethylene glycol, 4-Aminobutanoate, (S)-2-Aminobutanoate, N,N-Dimethylglycine, N-Methyl-L-alanine, (S)-2-Aminobutanoate	126.052	2.23	1.93	1.15	0.602	1.69	2.09	2.98	1.3	0.301	1.36	3	1.08	1.44	2.43	2.01	1.04	1.89	1.92	3.2	2.45	2.62	1.53	2.93	2.05	1.94	3.22	2.14	2.4	3.13	3.11	2.14	2.46	2.28	2.1	2.47	1.38	3.56	2.28	3.41	3.58	3.21	3.35	2.57	3.29	3.7	2.31	3.25
*126.93529	126.935	2.82	2.89	2.7	2.77	2.85	2.66	2.84	2.22	1.48	2.83	2.96	2.64	2.56	2.87	3.05	2.56	2.95	2.85	2.73	2.75	2.7	2.62	2.27	2.32	2.5	2.48	2	2.13	2.75	2.29	2.21	1	1.78	1.73	2.72	2.4	2.32	2.06	2.6	1.92	3.15	2.78	2.2	2.38	2.11	2.82	2.34
*126.99759	126.998	3.1	3.06	3.05	3.09	2.87	2.91	2.97	3.09	3.25	3.06	3.06	2.97	2.86	3.19	2.98	2.82	3.02	3.28	3.69	3.06	2.67	2.89	3.06	0.477	1.49	2.48	1.26	2.13	3.24	1.34	1.18	1	1.11	1.04	2.72	3.51	2.63	1.04	2.54	1.32	2.65	3.1	1.28	0.903	2.11	2.82	2.34
*127.07587	127.076	3.27	3.38	3.38	3.08	3.1	2.88	3.01	3.39	3.12	3.19	3.1	2.83	2.91	3.05	3.03	3.14	3.04	3.01	2.92	2.97	2.93	3.34	3.17	2.23	1.91	2.34	2.11	1.97	2.64	1.64	2.61	1.99	0.903	1.04	2.1	2.19	1.43	2.42	0.398	1.9	2.89	1.85	2.19	2.11	2.7	1.77	2.79
L-Glutamate, O-Acetyl-L-serine, L-threo-3-Methylaspartate, L-4-Hydroxyglutamate semialdehyde	128.035	5.16	5.15	5.1	5.01	5.11	5.04	5.08	5.02	4.97	5.02	5.08	4.78	4.91	4.74	4.79	4.85	4.94	5.21	5.22	5.22	5.14	5.17	5.17	4.84	4.88	4.93	4.9	5.05	5.03	4.83	4.73	4.92	4.86	5.06	5.1	4.98	4.62	4.74	4.83	4.88	5.11	4.96	5.05	5.15	5.06	5.18	5.08
L-Histidinol phosphate, (4E)-2-Oxohexenoic acid, Dihydro-4,4-dimethyl-2,3-furandione	129.054	3.37	3.45	3.4	3.42	3.36	3.34	3.36	3.52	3.35	3.54	3.28	3.29	3.18	3.41	3.54	3.32	3.24	3.55	3.34	3.53	3.42	3.36	3.43	2.89	3.03	3.14	2.87	3.42	3	2.82	3.2	2.95	2.46	3.63	2.92	3.17	2.71	2.01	3.13	3.04	3.09	2.83	2.06	2.18	2.25	3.02	3.14
*131.09018	131.09	3	3.09	3.04	3.46	3.07	3.18	3.04	3.15	3.26	3.04	3.35	3.09	3.08	3.08	3.22	2.95	3.22	3.26	3.56	3.29	3.15	3.39	3.44	2.49	2.83	2.54	1.78	1.75	1.88	1.96	3.4	2	2.77	3.08	3.19	2.9	1.76	2.01	1.41	1.35	3.03	2.23	3.03	2.21	3.06	3.09	0.477
*131.8894	131.889	1.74	1.43	2.9	3.21	2.6	3.08	3.03	3.2	2.96	3	2.23	3.1	3.27	3.22	3.1	3.13	3.21	2.88	2.85	2.73	2.85	3.29	1.24	1.34	2.38	2.54	1.78	1.75	1.88	1.96	2.65	2	2.77	2.56	3.15	2.44	2.25	2.01	1.41	3.5	2.87	2.74	1.3	2.21	2.26	1.7	2.26
(2R)-2-Hydroxy-2-methylbutanenitrile, (R,R)-Butane-2,3-diol, L-Isoleucine, L-Leucine, L-Norleucine, 2-Hydroxycyclohexan-1-one,	132.102	4.05	4.02	3.65	3.83	3.76	4.34	4.14	3.97	4.07	3.92	3.61	4.3	4.01	3.89	3.68	3.73	3.9	4.79	4.93	4.51	4.1	4.2	4.11	3.85	3.9	3.62	3.67	3.79	3.23	4.04	3.83	3.86	3.89	3.88	3.55	4.4	4.04	3.91	3.7	3.6	3.39	3.88	4.12	3.81	3.85	3.65	3.72
*132.86725	132.867	2.98	2.97	1.65	2.41	2.92	3.02	3.16	3.03	2.4	1.86	3.02	2.69	2.53	1.73	2.48	2.5	2.35	2.82	2.94	2.13	3.07	2.69	2.92	4.13	4.05	4.12	4.05	3.98	3.85	3.89	3.89	4.04	3.96	3.79	4	3.57	3.73	3.81	3.67	3.96	1.67	3.77	3.86	3.96	3.74	3.94	3.54
*132.88556	132.886	2.81	2.01	3.17	3.08	3.33	3.15	2.95	2.99	3.16	3.32	3.05	3.4	3.36	3.57	3.37	3.46	3.3	3.06	3.03	2.93	2.81	3.08	2.89	2.13	0.865	3.43	2.41	1.97	2.49	3.43	3.85	2.67	2.78	1.95	2.55	1.78	0.222	1.77	2.55	3.49	2.91	2.27	2.84	2.71	1.99	2.29	2.26
*132.95378	132.954	2.84	1.65	3.02	2.96	1.87	3.03	3.06	1.85	3.01	1.95	2.69	2.75	3.04	3.08	2.54	3.07	3.13	2.78	2.94	2.86	2.73	2.67	2.89	2.15	0.865	2.56	2.41	1.46	2.49	2.03	2.3	2.72	1.41	2.63	2.55	1.35	0.222	1.48	1.88	2.66	1.94	1.91	2.73	2.42	1.99	2.48	2.26
inosine, S,S-Dimethyl-beta-propiothetin	133.033	2.97	3.19	3.06	3.38	3.17	3.02	3.21	3.14	3.08	3.21	3.15	3.14	3.22	3.14	3.19	3.09	3.29	3.23	3.52	3.4	3.37	3.26	3.35	3.23	3.32	3.52	3.31	3.62	3.58	3.41	3.5	3.37	3.53	3.48	3.46	3.46	3.49	3.62	3.11	3.43	3.47	3.52	3.48	3.67	3.7	3.57	3.67
4-Hydroxyphthalate	133.045	1.64	1.63	1.79	2.3	1.34	0.912	0.176	1	1.89	1.52	1.6	0.602	1.32	1.41	1.52	1.18	1.44	0.653	1.79	0.477	1.2	1.05	1.33	3.12	3.17	3.31	3.67	3.17	3.07	3.14	2.96	3.14	3.09	3.04	3.11	2.49	3	2.83	2.86	2.83	1.95	2.88	3.05	3.2	3.06	2.92	2.83
Ribitol, L-Arabitol, Hexadecanoyl-[acp]	133.05	3.33	3.25	3.17	3.21	3.24	3.27	3.15	3.29	3.09	3.22	3.19	3.17	3.27	3.06	3.23	3.02	3.13	3.53	3.57	3.49	3.43	3.38	3.41	2.67	1.79	1.43	1.2	1.2	3.23	1.98	3.29	2.04	2.4	2.21	1.28	3.18	3.18	2.4	2.27	3.15	2.87	2.14	1.71	3.47	3.26	3.31	2.82
Indanone, ms2ms3	133.065	2.41	2.71	2.73	2.3	2.77	0.912	2.47	2.55	2.97	0.903	1.63	0.602	1.32	2.2	1.52	1.18	2.72	0.653	1.79	1.79	1.2	2.83	1.33	2.64	2.78	3.01	2.92	3.23	2.74	2.77	2.5	2.6	2.52	3.23	3.13	2.57	2.5	2.96	3.07	2.59	2.87	2.55	2.83	3.11	2.77	2.98	3.19
L-arogenate	135.06	2.51	2.26	2.61	2.56	2.56	1.92	0.342	1.86	1.98	2.82	2.04	1.93	1.81	2.79	1.3	2.65	2.82	2.03	1.24	2.43	2.45	2.06	1.76	4.24	4.3	4.48	4.51	4.75	4.09	4.15	3.98	4.26	4.31	4.59	4.38	3.3	4	4.22	4.21	4.29	2.97	3.85	4.19	4.3	4.24	3.97	4.35
*135.55431	135.554	1.21	0.74	1.26	0.222	1.95	1.45	1.52	2.43	2.25	1.18	2.03	0.778	1.99	0.954	2.83	1.51	2.25	1.35	1.12	1.83	0.973	2.18	0.677	2.63	2.9	2.97	2.76	3.5	2.78	2.73	1.77	0.929	2.86	3.39	0.778	0.978	1.39	2.02	0.602	1.57	1.43	1.06	1.81	3.26	1.91	2.74	2.99
L-Histidine	136.051	1.57	0.564	1.68	1.86	1.87	1.71	1.05	1.93	1.47	0.493	1.49	1.51	0.342	1.61	1.69	1.09	0.301	1	1.42	1.72	1.85	1.2	1.66	1.6	1.18	1.78	1.53	1.87	1.24	2.52	2.5	2.33	2.29	2.55	1.96	1.35	1.63	2.04	1.79	0.875	1.37	2.4	2.91	1.99	2.82	1.2	2.16
Adenine	136.062	3.83	3.62	3.54	3.5	3.53	3.51	3.47	3.51	3.42	3.72	3.6	3.09	3.19	3.24	3.09	3.47	3.27	3.58	3.08	3.37	3.39	3.16	3.4	3.5	3.5	3.6	3.63	3.55	3.42	3.45	2.96	3.27	3.31	3.44	3.46	3.34	3.22	3.07	3.45	3.35	3.52	3.5	3.5	3.49	3.29	3.41	3.27
*136.06393	136.064	1.26	0.527	1.74	0.757	2.6	1.14	1.25	1.89	1.23	0.954	1.13	1.49	1.51	1.05	1.71	0.778	0.948	1.46	1.18	1.42	1.15	0.947	1.63	3.28	3.17	3.38	3.6	3.61	2.98	3.17	2.87	3.2	3.3	3.7	3.18	0.878	2.73	3.1	3.19	3.07	2.39	2.7	3.11	3.51	3.28	3.1	3.31
*136.86243	136.862	2.55	0.564	1.68	2.57	1.87	2.48	2.72	1.93	1.36	0.493	2.68	2.41	0.342	1.61	2.42	1.09	2.38	3	1.42	2.4	1.85	2.24	2.95	3.61	3.27	1.78	3.66	3.83	3.67	3.75	3.31	3.73	2.16	3.76	3.41	3.07	3.16	3.92	3.72	3.46	1.37	3.41	3.66	3.83	3.42	3.23	3.39
*136.87158	136.872	3.54	3.9	3.78	3.36	3.79	3.69	4.07	3.82	3.89	3.63	3.49	4	3.72	3.78	3.43	3.67	3.47	3.29	3.76	3.64	3.49	3.47	3.58	3.84	3.86	4.22	4.1	4.04	3.63	3.81	4.39	4.14	4.34	3.92	3.89	3.58	3.98	3.85	3.57	3.93	3.6	3.43	4.15	4.27	3.6	3.74	3.81
o-Toluate, 3-Methylsalicylaldehyde, 2-Hydroxyacetophenone	137.06	2.94	2.87	2.69	2.86	2.8	2.94	2.88	3.09	2.7	2.96	2.74	2.32	2.64	2.91	2.37	2.76	2.31	2.97	2.88	2.95	2.89	2.63	2.73	2.93	2.68	2.7	2.99	1.66	2.67	2.36	1.87	2.01	2.21	1.22	2.72	2.76	1.76	2.48	2.6	1.96	3	2.39	1.69	1.77	1.96	2.54	1.33
4-Hydroxyaniline, N-D-Glucosylarylamine, (R)-3-((R)-3-Hydroxybutanoyloxy)butanoate	137.076	2.41	1.63	2.13	1.23	2.66	1.45	1.53	1.26	1.99	1.67	0.983	1.34	0.924	2.26	1.6	2.12	2.12	0.176	0.897	0.699	1.56	1.16	1.97	3.08	2.87	3.44	3.21	3.35	2.92	2.75	2.65	2.9	2.83	3.24	3.08	2.6	2.85	2.96	3.04	2.22	2.27	2.47	2.93	3.24	2.77	2.84	2.89
L-Proline, Methyl acetate, (R)-Lactaldehyde, Propanoate	138.052	3.53	3.55	3.48	3.63	3.5	3.38	3.47	3.65	3.54	3.65	3.56	3.54	3.6	3.45	3.61	3.4	3.69	3.62	4.3	3.6	3.62	3.77	3.92	3.73	3.74	3.56	3.43	3.68	3.79	3.81	3.96	3.91	3.88	3.72	3.77	3.88	3.8	3.71	3.72	3.65	3.75	3.91	4.05	3.96	4.07	3.85	3.94
3-Methylbenzaldehyde, Acetophenone, Tyramine	138.091	2.26	2.54	2.56	2.24	3.12	2.65	2.82	3.17	2.3	2.16	2.53	2.51	1.89	1.89	2.81	2.23	2.06	2.86	2.43	1.83	2.3	3.18	2.76	1.66	2.09	2.05	0.419	2.49	2.35	2.44	2.06	2.03	2	1.56	2.08	1.66	0.699	1.83	2.32	1.78	1.8	0.503	1.94	2.38	2.06	1.4	1.2
*138.90639	138.906	4.38	4.66	5.01	5.16	5.08	4.98	5.13	5.25	5.43	5.07	4.88	5.52	5.23	5.59	5.35	5.4	5.34	4.94	5.29	5.02	5	5.08	5.19	4.51	4.55	4.47	4.46	4.17	4.65	4.81	5.3	5.1	5.12	4.21	4.73	5.22	5.58	5.38	5.11	5.33	5.11	4.58	4.43	4.64	4.77	4.86	4.78
*140.03066	140.031	2	2.6	2.76	3.01	3.04	2.55	3.13	3.17	3.05	1.92	2.83	2.74	2.67	3.31	3.31	2.92	3.03	2.07	3.08	2.92	2.44	2.85	2.93	1.26	1.72	2.32	1.46	2.73	1.67	2.06	2.72	2.02	1.89	0.699	2.2	1.23	1.97	1.82	2.37	2.24	1.43	1.41	1.43	1.87	2.3	2.13	0.903
L-Valine, L-Norvaline, 5-Aminopentanoate, Propane-1,2-diol	140.068	5.29	5.25	5.27	5.08	5.26	5.18	5.21	5.21	5.13	5	5.25	4.93	5.07	4.7	4.79	4.88	5.11	5.16	5.22	5.09	5.1	5.14	5.2	5.77	5.89	5.8	5.8	5.82	5.84	5.87	5.76	5.78	5.76	5.84	5.93	5.8	5.62	5.77	5.81	5.72	5.8	5.77	5.85	5.87	5.8	5.78	5.81
Benzaldehyde, Benzoic acid, 4-Guanidinobutanoate, N-Acetyl-L-citrulline	140.071	2.28	2.01	2.09	1.23	1.63	1.72	1.1	1.72	1.42	2.04	2.82	1.81	2.15	2.44	2.02	1.85	0.797	1.64	1.23	1.95	1.4	1.99	1.81	3.27	3.18	2.71	2.58	2.83	3.22	2.95	2.83	2.56	2.81	2.84	3.19	2.83	2.74	2.81	1.03	1.93	3.27	2.92	2.01	2.08	2.77	2.67	2.96
*140.90348	140.903	4.1	4.36	4.85	5.01	4.9	4.8	4.91	5.11	5.27	4.89	4.69	5.3	5.03	5.36	5.16	5.14	5.16	4.78	5.09	4.82	4.86	4.87	4.94	4.38	4.28	4.22	4.31	3.81	4.44	4.65	5.08	4.86	4.92	3.95	4.51	5.1	5.4	5.17	4.87	5.18	5	4.39	4.15	4.43	4.57	4.63	4.51
2,3-Diketo-5-methylthiopentyl-1-phosphate, 2-Hydroxy-3-keto-5-methylthiopentenyl-1-phosphate	140.986	2.89	3.27	3.08	2.75	3.02	2.91	3.33	3.37	2.77	3.06	2.97	2.72	2.68	2.76	2.78	2.72	2.9	3.05	2.98	2.75	3.1	2.8	2.87	2.79	2.81	2.83	2.43	1.8	2.68	2.63	2.13	1.48	1.65	2.34	2.88	2.54	2.44	3.56	2.87	2.29	2.87	1.58	0.869	1.76	2.75	1.29	2.85
*141.06503	141.065	2.67	2.36	3.14	1.15	2.69	2.02	1.94	2.37	3.14	1.04	2.58	1.77	2.28	1.51	1.04	1.53	2.95	2.43	2.68	2	2.61	1	2.75	3.07	3.17	3.11	2.97	3.66	3.16	3.14	3.19	3.14	2.88	3.37	3.04	3.06	2.81	3.28	3.45	2.91	3.15	3.14	3.18	3.14	2.9	3.14	3.25
6-Lactoyl-5,6,7,8-tetrahydropterin	141.071	3.88	3.81	3.71	3.55	3.75	3.64	3.65	3.62	3.62	3.44	3.73	3.4	3.5	3.47	3.42	3.37	3.57	3.65	3.71	3.58	3.54	3.6	3.63	4.39	4.47	4.42	4.33	4.35	4.42	4.38	4.25	4.24	4.25	4.27	4.46	4.39	4.14	4.29	4.25	4.15	4.33	4.39	4.38	4.37	4.29	4.3	4.39
*142.07239	142.072	2.77	2.76	0.574	1.71	2.85	2.97	2.67	2.5	1.97	1.37	2.64	1.92	2.75	2.43	2.85	1.15	1.26	2.13	2.82	2.8	2.55	2.32	2.56	3.08	3.26	3.1	3.25	3.25	3.14	3.15	3.17	2.62	3.26	3.1	3.23	3.15	3.19	2.82	3.51	1.67	3.19	3.22	3.16	3.5	3.39	3.18	2.04
*142.90055	142.901	3.18	3.53	3.87	4.05	4.02	3.87	4	4.2	4.37	4.06	3.85	4.42	4.2	4.46	4.25	4.28	4.2	3.87	4.2	3.95	3.91	3.92	4.07	3.44	3.44	3.3	3.66	3.05	3.74	3.7	4.22	4.03	3.86	1.69	3.61	4.17	4.46	4.35	4.03	4.24	3.97	3.51	3.48	3.68	3.74	3.65	3.6
2-Hydroxy-6-oxo-octa-2,4-dienoate, L-Rhamnono-1,4-lactone, L-Fuconate, (R)-2-Ethylmalate, 2-Dehydro-3-deoxy-L-rhamnonate	143.034	3.19	3.18	3.07	2.94	2.95	3.01	3.07	3.06	2.39	3.03	3.04	3.04	2.84	2.39	2.25	3.18	2.94	2.97	2.97	3	2.95	2.68	2.97	1.82	1.92	2.78	1.48	2.09	3.23	1.92	2.98	1.53	1.11	2.11	2.45	3.03	0.954	1.04	2.92	1.59	2.94	3.23	2.65	2.27	2.55	2.98	3.35
*143.07085	143.071	3.09	3.07	3.01	2.12	3.14	2.82	2.95	3.22	3.02	2.84	3.14	2.64	2.84	2.83	2.98	2.92	2.98	2.88	2.95	3.13	2.88	2.91	2.93	2.76	2.46	2.43	1.48	2.09	2.51	2.68	2.42	1.53	2.06	2.11	2.88	2.89	2.5	2.35	2.92	1.97	3.1	2.73	1.85	2.27	2.55	1.9	3.17
Glycolaldehyde, Acetic acid, D-Alanyl-(R)-lactate, O-Acetyl-L-homoserine, 2-Aminobut-2-enoate, L-2-Aminoadipate, Imidazole-4-acetaldehyde	143.081	3.52	3.39	3.28	3.25	3.21	3.25	3.27	3.05	2.99	2.82	3.08	2.74	2.91	1.41	2.94	1.11	2.86	3.13	2.77	3.03	3.1	0.699	2.72	3.85	3.86	3.67	3.68	3.81	3.45	3.9	3.49	3.63	3.43	4.01	3.58	3.79	3.32	3.38	3.69	3.25	3.43	3.41	3.43	3.31	3.29	3.4	3.21
*143.10715	143.107	3.55	3.81	3.89	3.95	3.74	3.58	3.77	3.85	3.85	3.82	3.88	3.56	3.68	3.76	3.8	3.67	3.59	3.51	3.73	3.82	3.76	3.74	3.86	3.17	3.48	3.38	3.44	3.6	3.72	3.15	3.45	3.58	3.64	3.42	3.83	3.33	3.53	3.43	3.7	3.59	3.75	3.18	3.53	3.31	3.39	3.78	3.67
*144.08076	144.081	2.97	3	3.07	2.84	3	2.96	3.21	3.01	2.89	1.89	2.94	2.91	3.03	3.44	3.4	3.31	3.27	3.13	3.14	3.05	3.13	3	2.87	2.73	3.09	2.9	1.97	2.4	1.92	3.01	1.8	2.81	2.21	2.47	1.51	2.91	3.05	2.91	2.77	2.61	2.91	2.84	2.92	3.03	1.86	2.95	2.95
*144.11052	144.111	2.86	3.01	3.22	3.18	3.07	2.91	2.98	3.13	3.23	3.12	3.15	2.78	3.28	2.99	3.07	3.06	3.02	1.99	2.85	1.65	2.94	3.04	2.99	2.07	1.58	1.79	1.63	2.26	2.73	1.41	2.2	2.44	0.727	2.41	2.63	2.07	2.59	3.48	2.61	0.146	3.12	2.13	2.44	3.32	1.04	2.53	1.95
*144.17452	144.175	0.903	0.732	1.01	0.926	0.824	1.1	0.865	1.18	0.058	0.914	1.03	1.41	0.477	1.62	1.84	1.93	1.11	0.602	0.716	1.83	1.34	1.04	0.528	2.88	1.35	2.79	0.786	0.944	0.0414	2.99	2.95	2.65	3.34	0.806	3.05	3.14	3.21	1.1	3.27	1.39	1.54	2.61	2.87	1.53	1.93	0.508	1.27
*144.55959	144.56	0.903	2.53	2.9	2.87	0.824	1.1	0.865	1.18	0.058	0.914	1.03	1.41	0.477	2.44	1.84	2.99	1.11	0.602	0.716	1.83	1.34	1.04	0.528	2.74	1.35	2.58	2.96	3.42	2.82	2.19	1.51	2.7	3.26	3.11	2.16	2.09	2.62	1.1	2.82	1.39	1.54	1.33	2.93	1.53	2.26	3.03	3.23
*144.97234	144.972	2.81	1	3.01	2.53	2.98	2.87	3.15	1.56	3.03	2.68	1.78	2.78	2.74	2.91	2.83	1.28	2.83	2.96	2.78	2.99	0.602	2.96	1	0.602	0.903	0.301	0.699	1	1.15	2.18	0.954	1.2	1.36	1.08	1.18	3.09	1.46	0.778	2.37	1.45	3.02	2.28	0.477	1.41	1.26	1.48	0.699
*144.97965	144.98	1.83	1	3.2	2.53	3.03	1.57	3.03	3.17	2.9	3.05	3.22	2.4	1.92	3.11	2.91	3.08	3.02	2.87	1.07	2.84	3.08	3.01	1	0.602	0.903	0.301	0.699	1	3.22	2.18	0.954	1.2	1.36	1.08	3.23	2.23	1.46	0.778	2.37	1.45	2.19	2.28	0.477	1.41	1.26	3.26	0.699
L-Rhamnofuranose, 6-Deoxy-L-galactose, L-Rhamnulose	145.05	3.46	3.44	3.39	3.25	3.28	3.23	3.32	3.28	3.23	3.37	3.35	3.1	3.25	3.33	3.35	3.35	3.33	3.32	3.33	3.44	3.36	3.34	3.48	3.19	2.93	2.81	2.35	3.23	3.29	2.25	2.17	2.63	1.36	3.45	3.38	3.01	2.3	3.2	3.2	1.96	3.27	3.14	2.69	2.49	3.3	3.29	3.15
*145.06133	145.061	4.99	4.92	4.96	4.68	4.83	4.65	4.64	4.65	4.47	4.56	4.72	4.21	4.34	4.17	4.26	4.35	4.36	4.61	4.35	4.47	4.38	4.35	4.44	4.52	4.48	4.51	4.41	4.47	4.61	4.39	4.36	4.38	4.25	4.46	4.6	4.42	4.04	4.13	4.22	4.28	4.63	4.4	4.39	4.45	4.31	4.62	4.4
ms2 ms3	145.065	0.357	2.84	2.6	0.763	0.962	2.19	1.49	2.86	2.31	1.93	1.13	2	0.528	1.45	2.15	1.11	1.73	2.23	1.53	1.68	1.29	2.62	0.806	3.15	3.2	3.25	3.2	3.2	2.81	3.18	2.9	2.35	2.98	3.49	2.79	2.83	2.91	2.83	3.03	2.62	1.42	2.56	2.8	2.96	2.23	2.23	2.98
*145.08649	145.086	2.78	3.08	3.19	2.96	2.89	2.95	2.86	3.08	3.03	3.01	3.18	2.82	3.01	2.94	3.06	2.98	3.03	2.85	3	2.93	3.03	2.88	2.99	2.18	2.68	1.82	2.03	2.06	3.05	2.1	2.26	2.19	0.374	2.21	2.01	2.64	2.18	1.91	1.39	2.45	3.07	1.99	1.85	2.1	1.91	1.33	1.86
*145.0977	145.098	2.61	2.08	2.88	1.51	1.86	2.51	1.16	2.27	2.78	2.18	2.9	1.61	2.84	2.69	2.29	2.69	2.96	2.96	3.07	2.8	3.13	2.73	2.92	2.74	2.06	1.82	2.29	2.19	2.21	1.86	2.26	2.69	2.18	2.21	2.01	1.26	1.8	1.45	1.39	2.45	2.51	1.43	1.85	2.26	1.91	1.33	1.86
ms2 ms3	146.053	1.7	2.24	2.62	2.01	2.63	2.31	1.8	2.4	2.88	1.67	1.94	2.17	1.38	2.45	1.59	2.84	1.84	1.98	1.98	1.7	1.28	1.95	2.09	3.06	3.11	3.19	3.15	3.33	2.85	2.95	2.5	2.6	2.59	2.48	1.83	0.954	2.37	2.38	2.52	2.28	1.92	2.89	2.67	2.77	2.14	2.83	3.15
*146.86617	146.866	3.11	3.31	3.38	3.28	3.32	3.28	3.41	3.36	3.42	3.38	3.27	3.44	3.43	3.65	3.47	3.46	3.31	2.82	3.27	3.17	3.24	3.23	3.27	3.27	3.61	3.7	2.72	2.61	3.24	2.13	3.94	2.31	3.68	2.06	3.7	3.19	3.66	3.58	3.31	3.8	3.34	2.07	2.15	2.08	2.78	3.26	2.46
*146.9531	146.953	2.36	1.98	2.18	2.48	2.06	1.58	2.8	1.68	1.75	2.15	2.65	1.49	2.85	2.37	0.954	2.14	2.71	2.08	1.17	2.28	2.15	2.85	2.6	3.06	3.24	3.14	3.14	3.17	2.86	2.97	2.71	2.99	2.92	3.26	3.11	1.4	2.78	3.05	3.07	2.25	2.35	2.41	2.61	3.09	3.03	3.02	3.15
3-Aminopropiononitrile, gamma-Amino-gamma-cyanobutanoate, Sulfoacetaldehyde	146.972	2.93	2.93	2.57	2.78	2.86	2.83	2.82	2.78	2.81	2.63	3.02	2.71	2.76	1.46	2.56	2.78	2.7	2.56	2.68	2.61	2.41	2.73	2.87	3.1	3.15	3.03	3.11	2.1	2.91	3.25	3.16	2.99	3.02	3.04	3.24	3.17	2.77	2.93	3.18	3.13	3.12	3.13	3.1	3.22	3.12	3.19	3.14
*146.98241	146.982	3.19	3.29	3.27	3.23	3.28	3.11	3.15	3.38	3.33	3.28	3.23	3.21	3.19	3.51	3.33	3.25	3.34	3.21	3.72	3.29	3.45	3.59	3.71	1.2	1.59	1.53	0.301	2.67	3.49	2.61	3.76	1.38	3.83	0.301	3.63	3.35	3.42	2.05	1.95	3.56	3.29	1.3	0.301	0.954	3.37	3.51	3.6
L-Arabinonate	147.029	3.05	3.12	2.82	3.03	3.08	2.98	3.1	2.97	3.12	2.96	3.04	2.86	2.91	2.83	3.11	2.89	2.98	3.2	3.25	3.09	2.97	3.01	3.3	1.84	1.59	1.53	0.301	1.53	2.14	3.47	2.91	1.38	2.28	3.38	2.97	3.01	2.82	3.44	1.95	3.01	1.89	1.3	2.86	0.954	3.02	2.74	2.36
*147.0583	147.058	1.3	2.96	3.03	2.16	2.64	2.61	2.28	2.57	3.16	2.71	2.21	1.46	2.64	2.75	1.92	2.98	1.86	1.18	0.763	2.94	1.11	1.4	1.26	2.72	3.03	3.07	3	3.13	2.88	2.72	2.16	2.82	3.04	2.56	2.77	2.32	2.63	2.75	3.35	2.57	1.28	2.37	2.67	3.12	2.8	2.76	2.25
*147.06042	147.06	1.3	1.59	1.53	1.32	2.04	1.48	2.28	1.66	1.87	0.477	2.21	1.46	1.72	1.65	1.45	2.13	1.45	1.59	0.763	2.56	1.27	1.4	1.26	3.73	3.83	4.1	4.11	4.3	3.62	3.81	3.58	3.72	3.83	4.3	3.92	3.12	3.55	3.74	3.96	3.63	2.83	3.37	3.76	3.95	3.98	3.56	3.94
2-Hydroxy-2,4-pentadienoate, 4-Hydroxy-2-oxohexanoic acid, 2-Dehydropantoate, L-Rhamnose, ms2ms3	147.065	3.65	3.71	3.68	3.53	3.65	3.7	3.74	3.76	3.65	3.76	3.5	3.65	3.45	3.6	3.69	3.51	3.61	3.9	3.54	3.75	3.68	3.7	3.72	3.16	3.13	3.22	3.1	3.13	3.39	2.82	2.98	2.84	3.09	3.37	3.11	3.36	3.26	2.81	3.05	3	3.43	2.93	3.08	3.1	2.96	3.23	2.91
*147.06567	147.066	3.28	3.13	3.1	2.96	2.93	3.1	3.1	3.23	3.07	3.09	3.16	2.89	3.06	3.07	3.07	2.98	3.02	3.26	3.26	3.17	3.17	3.14	3.15	2.32	1.16	1.97	1.34	1.24	2.09	1.59	2.21	1.45	1.56	2.22	1.87	3.28	1.97	2.21	0.839	2.28	3.16	1.49	1.56	1.69	2.27	3.32	1.32
*148.04949	148.049	3.77	3.71	3.73	3.47	3.64	3.55	3.6	3.57	3.45	3.54	3.63	3.34	3.46	3.34	3.22	3.4	3.46	3.64	3.56	3.67	3.58	3.54	3.62	3.54	3.52	3.65	3.48	3.82	3.75	3.65	3.67	3.74	3.79	3.74	3.78	3.6	3.43	3.61	3.63	3.73	3.77	3.74	3.8	3.97	3.87	3.86	3.78
5-Fluorouracil	148.052	0.885	2.63	1.58	1.88	1.54	2.03	2.06	2.47	1.96	2.34	1.89	1.26	1.2	2.02	1.56	1.43	1.89	2.9	1.85	2.13	1.94	2.28	1.76	2.75	2.72	3.26	2.97	3.45	3.36	2.86	2.92	3.38	3.2	2.35	3.14	1.97	1.72	3.09	3.09	1.54	2.69	2.72	3.29	3.38	3.04	3.02	3.09
*148.0637	148.064	1.47	1.45	1.57	1.48	0.523	1.04	0.896	1.27	1.89	2.17	1.29	1.28	0.709	1.65	1.94	0.875	2.06	1.13	1.1	1.45	1.19	0.669	3.23	3.12	3.09	3.18	3.31	3.53	2.87	2.97	2.99	2.59	2.93	3.64	3.16	1.93	2.77	3.21	3.23	2.01	1.92	1.21	2.91	2.87	2.97	3	3.43
*148.86323	148.863	3.06	3.12	0.845	2.86	2.97	2.93	3.03	3.12	2.94	3.07	3.08	3.12	3.02	3.14	2.92	3.08	3.06	2.88	2.89	3	3.27	2.85	2.94	2.79	2.67	1.46	2.26	2.69	2.97	2.05	2.98	0.699	2.86	2.04	1.09	2.71	2	3.15	2.34	2.28	3.2	0.0969	0.778	0.938	2.33	1.21	1.51
*148.95003	148.95	1.45	2.21	2.1	0.903	1.38	1.46	1.87	2.19	2.25	2.22	2.88	2.06	1.27	1.13	1.92	1.72	2.08	1.96	1.81	2.33	2.25	2.92	2.89	2.86	2.85	2.68	2.9	2.53	2.84	2.35	2.81	2.66	3.02	1.63	2.82	0.0969	2.53	2.18	2.95	1.93	1.67	2.57	2.74	2.29	3	2.88	2.45
*148.97955	148.98	3.17	3.01	3.11	2.93	3	3.13	1.1	0.699	3.03	3.01	3.04	3.05	3.01	3.12	2.41	2.98	3.07	3.02	3.17	3.1	3.03	3.21	3.2	1.26	1.49	1.23	0.477	2.69	2.97	2.05	3.37	1.38	0.778	3	1.09	3.04	1.75	2.6	2.34	0.903	3.19	1.49	1.36	1.52	2.33	3.4	1.51
ms2 ms3	149.023	3.18	3.01	2.9	2.83	2.69	3	3.1	2.98	2.81	3.08	2.95	2.94	2.81	3.05	2.92	2.69	2.58	2.9	3.05	3.05	2.88	2.75	2.81	3.07	2.95	2.89	3.02	2.73	2.92	2.76	2.86	2.75	2.64	2.46	2.67	2.86	2.7	2.61	2.83	2.76	2.72	2.76	2.74	2.86	2.25	2.76	2.65
5-Carboxymethyl-2-hydroxymuconate	150.048	1.3	2.08	0.602	1.03	1.6	1	1.61	1.45	2.31	2.31	1.32	0.623	0.663	1.45	1.66	1.26	0.954	2.19	1.61	1.93	1.9	1.64	1.63	2.88	2.81	2.88	2.77	3.18	1.57	2.7	2.5	2.52	2.16	3	2.73	1.04	2.45	1.8	3.05	1.49	0.699	2.74	2.47	2.42	2.61	1.97	3.14
*150.04918	150.049	1.3	2.08	0.602	1.03	1.6	1	1.61	1.45	2.31	2.31	1.32	0.623	0.663	1.45	1.66	1.26	0.954	2.19	1.61	1.93	1.9	1.64	1.63	1.65	2.51	2.05	2.06	2.64	2.49	2.31	1.28	1.29	1.6	2.93	2.14	1.04	1.74	1.8	2.47	1.49	0.699	1.95	2.22	2.42	2.52	1.97	3.04
*150.94796	150.948	2.07	1.37	2.5	1.58	2.36	2.03	2.32	1.96	2.85	2.17	2.21	1.75	1.51	1.22	2.24	2.37	2.03	2.62	2.45	1.76	2.66	1.45	1.63	3.08	2.84	2.18	2.97	2.41	2.55	2.99	2.77	2.81	3.29	2.47	2.98	2.21	2.46	2.24	1.85	2.54	2.84	2.24	2.58	2.88	2.53	2.97	2.79
N-Dimethyl-2-aminoethylphosphonate	152.048	3.52	3.59	3.58	3.37	3.48	3.38	3.42	3.44	3.37	3.46	3.5	3.26	3.3	3.13	3.33	3.18	3.31	3.39	3.48	3.44	3.26	3.31	3.45	3.68	3.8	3.9	3.85	3.68	3.97	3.74	3.82	3.54	3.82	3.69	3.94	3.95	3.58	3.85	3.71	3.81	3.94	3.77	3.87	3.9	3.81	3.92	3.66
*152.88311	152.883	4.76	4.9	5.04	5.12	5.15	5.09	5.16	5.25	5.27	5.18	5.05	5.38	5.17	5.4	5.35	5.24	5.15	5.08	5.17	4.94	5	5.05	5.13	4.69	4.53	4.56	4.54	4.36	4.86	4.79	5.08	4.87	4.97	4.36	4.76	5.18	5.27	5.14	4.88	5.19	5.13	4.79	4.51	4.5	4.67	4.91	4.68
*153.03163	153.032	2.94	3.34	3.82	3.13	3.07	2.86	2.88	3.39	2.96	3.44	2.93	2.86	2.22	3.27	3.2	3.32	3.2	3.19	2.89	2.86	2.77	3.2	3.32	1.32	1.36	2.83	1.56	1.49	3.16	0.699	1.3	0.954	0.602	2.19	3.27	1.41	2	1.41	2.09	1.45	2.95	1.08	2.24	1.08	1.91	2.34	2.02
*153.05511	153.055	1.82	3.24	3.15	2.99	2.18	2.07	1.88	3.3	2.15	3.1	2.66	2.81	2.22	2.99	2.99	3.11	3.03	2.92	1.39	2.58	2.79	2.95	3.2	1.32	1.36	2.83	1.56	1.49	2.73	0.699	1.3	0.954	0.602	2.19	1.78	2.71	1.38	1.41	2.09	1.45	2.61	1.08	2.24	1.08	1.91	2.34	2.02
*155.00158	155.002	2.58	2.52	2.77	2.49	2.7	2.26	3.03	3.06	3.09	2.32	2.59	2.89	2.59	2.81	2.85	2.71	1.43	2.75	2.91	2.61	2.72	2.57	2.74	2.56	2.05	1.15	1.71	1.19	3.07	2.37	1.98	2.46	0.802	2.42	2.01	0.813	0.875	1.56	1.36	0.426	3.06	1.54	1.75	2.79	2.72	1.78	1.43
5-Aminopentanoate, L-Valine, 3-Chloro-D-alanine, L-Norvaline, Indoxyl	156.042	4.37	4.2	4.26	3.79	4.11	3.98	3.98	3.96	3.73	3.78	4.17	3.29	3.64	3.53	3.65	3.59	3.64	4.05	3.86	4.02	3.96	3.94	4.04	4.6	4.8	4.63	4.64	4.66	4.75	4.68	4.26	4.5	4.45	4.79	4.92	4.67	3.94	4.45	4.55	4.38	4.81	4.77	4.81	4.92	4.73	4.85	4.82
*158.06464	158.065	2.94	2.97	2.36	2.59	2.98	2.97	2.92	2.72	2.98	3.04	2.94	2.27	1.7	2.02	2.58	2.32	2.88	0.921	2.53	2.88	0.806	2.82	1.45	0.109	1.95	1.53	2.04	1.42	2.09	0.924	0.628	1.9	2.44	1.86	2.22	0.792	1.86	2.3	2	1.74	3.03	2.09	1.94	2.53	2.26	1.64	1.38
*158.08167	158.082	3	2.96	2.36	2.96	2.94	2.12	2.22	2.72	2.45	2.46	2.76	1.92	2.93	2.02	3.04	2.85	2.91	2.97	3.02	2.96	2.84	2.88	3.12	0.109	1.97	1.53	2.04	1.42	2.09	2	0.628	1.9	2.44	1.86	2.22	2.72	2	2.3	2	1.74	2.91	2.22	1.94	2.53	1.86	1.64	1.38
*159.06569	159.066	3.13	3.07	3.21	3.09	3.02	2.93	3.04	2.99	2.9	3.21	3.05	2.92	2.97	3.04	3.06	2.92	2.91	2.91	2.89	3.02	2.93	2.89	2.99	2.05	2.15	3.38	1.77	2.45	2.37	2.18	1.76	1.64	1.08	2.32	3.04	2.83	2.49	2.31	2.41	2.98	2.79	2.76	1.32	0.845	3.16	2.26	1.38
*159.07689	159.077	3.08	3.03	3	3.13	3.03	2.88	3.05	3.05	2.85	2.95	2.84	2.42	2.95	2.96	2.9	2.88	2.85	3.17	3.21	3.15	3.01	3.08	2.98	1.61	1	2.09	2.97	2.45	2.37	0.954	1.15	1.64	3.46	2.32	1.6	3.08	1.41	2.31	2.41	2.83	3.04	2.86	1.32	0.845	2.87	3.09	1.38
*159.10207	159.102	2.95	3.07	3.18	2.98	2.88	2.91	3.17	3.02	3.03	3.04	3.16	2.94	2.94	2.99	3.02	3.07	2.83	2.87	2.96	3.03	3.05	2.83	3.1	2.08	1	2.09	2.45	2.45	2.37	0.954	1.96	1.75	2.99	2.32	1.6	2.54	2.09	2.31	2.41	2.61	1.61	3.02	1.32	0.845	2.87	3.31	1.38
D-Galactosamine, D-Glucosamine	160.061	4.68	4.67	4.63	4.42	4.59	4.26	4.28	4.31	4.13	4.3	4.41	3.76	3.95	3.77	3.72	3.99	3.97	4.36	4.14	4.29	4.22	4.23	4.23	4.3	4.4	4.38	4.35	4.46	4.51	4.06	3.99	4.15	4.2	4.3	4.35	3.86	3.53	3.84	3.74	3.85	4.06	3.9	4.05	4.14	4.09	4.22	4.06
Naphthalene-1,2-diol, 1-Formyl-2-indanone, N-Acetylneuraminyl-galactosylceramide	161.06	2.09	1.74	2.39	1.71	2.32	1.67	2.95	2.43	1.48	0.978	1.98	1.51	1.76	2.94	1.53	0.903	2.04	1.94	1.43	2.94	1.46	1.1	1.45	2.75	2.88	3.18	3.16	3.24	2.78	2.67	2.83	3.02	2.83	3.26	2.89	2.8	2.71	0.929	2.93	2.98	2.16	2.33	2.83	3.1	3.07	2.13	3.05
Methylglyoxal	162.076	3.18	3.23	3.07	3.09	3.11	3.06	3.2	3.13	3.01	2.81	3.05	3.05	3.06	3.25	2.91	3.09	3.2	3.48	3.4	3.44	3.5	3.35	3.24	3.09	3.21	3.12	3.11	3.38	2.93	3.56	3.38	3.22	3.49	3.38	3.48	3.53	3.19	3.33	3.46	3.43	3.3	3.49	3.8	3.77	3.78	3.58	3.64
ms2 ms3	163.073	2.98	3.02	2.9	3.15	3.01	2.99	3.08	3.33	3.2	2.24	3.14	3.26	2.93	2.96	2.25	1.36	3.19	2.9	3.17	3.45	2.55	3.18	3.29	3.21	2.95	3.01	2.27	2.81	3.03	1.06	2.72	1.51	1.95	1.4	1.63	2.5	2.56	2.03	2.75	0.602	1.48	2.91	1.36	2.57	2.57	2.86	2.17
3',5'-Cyclic IMP	164.011	3.21	2.52	2.98	3.18	3.07	3.05	3.07	2.99	3.23	3.1	1.34	3.07	2.83	2.89	2.37	2.47	3.09	3.45	3.42	3.14	3.12	3.2	3.1	1.62	2.44	2.19	2.55	2.42	2.75	2.25	2.35	2.48	2.28	1.41	2.01	3.22	2.21	2.14	2.56	2.13	2.98	2.29	2.37	2.86	1.4	3.44	2.86
L-Threonine, L-Homoserine, L-Allothreonine	164.029	3.32	3.44	3.58	3.76	3.64	3.59	3.5	3.69	3.6	3.62	3.47	3.69	3.65	3.45	3.71	3.53	3.7	3.62	3.89	3.65	3.78	3.73	3.88	3.42	3.1	3.3	3.28	2.66	3.59	3.68	3.76	3.65	3.77	3.22	3.54	3.68	3.86	3.57	3.62	3.68	3.42	3.36	3.35	3.38	3.51	3.58	3.64
*164.0712	164.071	3.51	3.61	3.4	3.75	3.67	3.65	3.48	3.66	3.65	3.56	3.62	3.49	3.59	3.43	3.57	3.36	3.69	3.83	4.16	3.94	3.86	4.01	4.08	2.93	3.14	3.42	3.46	3.48	3.27	3.42	3.77	3.8	3.53	3.47	3.46	3.57	3.62	3.68	3.41	3.68	3.48	3.26	3.68	3.72	3.91	3.66	3.63
2'-Deoxyinosine 5'-phosphate	165.019	2.96	2.93	0.477	2.96	1.3	2.6	3	3.08	3.16	2.94	3.03	2.22	1.88	3.06	2.92	3.04	2.87	2.81	3.14	3.08	3.1	2.95	3.15	2.08	3.41	1.7	2.2	1.51	1.86	2.16	2.18	0.954	1.11	2.98	1.95	1.28	2.62	2.53	1.87	0.301	2.54	2.41	2.66	2.47	2.42	2.61	1.4
Ectoine, 2-Aminobut-2-enoate	165.063	3.03	3.23	3.27	3.19	3.3	3.02	2.94	3.1	3.12	3.08	3.05	2.24	2.72	3	0.699	2.79	2.56	2.66	2.9	2.45	1.45	1.64	2.44	3.7	3.84	3.82	3.75	3.72	3.84	3.81	3.74	3.66	3.79	3.81	3.84	3.52	3.33	3.62	3.68	3.48	3.47	3.27	3.42	3.61	3.65	3.46	3.45
*165.07105	165.071	1.65	2.5	1.53	2.38	1.7	1.34	1.45	1.31	2.28	3.42	1.45	1.51	1.81	2.55	0.699	2.49	2.62	1.89	1.35	2.7	1.45	1.64	2.44	3.75	3.98	4.14	4.34	4.39	3.6	3.92	3.67	4	4.06	4.36	4.04	3.24	3.58	3.82	4.11	3.78	2.94	3.4	3.91	4.16	4	3.56	3.95
*165.0745	165.075	2.76	3.15	1.14	2.99	2.98	2.94	3.09	1.63	2.96	3.01	2.99	3	2.89	2.89	3.1	3.02	3	3.04	3.39	3.2	3.11	3.05	3.37	0.564	1.61	0.204	2.48	2.12	1.78	0.615	1.09	0.243	0.602	1.77	2.95	2.11	1.41	1.46	1.69	1.44	1.59	2.6	1.58	0.477	2.22	1.31	1.33
5'-Phosphoribosylglycinamide	166.018	2.1	1.15	1.55	1.57	2.04	2.02	2.75	1.84	1.82	1.86	2.08	1.56	1.53	2.41	1.15	2.12	2.4	1.97	1.96	2.2	1.69	1.83	3.02	2.78	3.07	3.06	3.04	2.97	2.4	2.94	2.54	2.96	1.43	2.45	2.57	2.11	2.91	2.12	2.78	2.96	2.48	1.4	2.77	2.21	1.15	1.98	2.99
L-leucine, L-isoleucine	166.064	3.03	3.17	3.18	3.37	3.15	3.05	3	3.33	3.25	3.26	3.17	3.23	3.12	2.95	3.2	3.11	3.32	3.38	3.65	3.36	3.19	3.25	3.42	1.02	2.13	2.44	2.16	2.05	2.73	1.29	3.67	0.243	1.28	2.33	2.45	3.22	3.39	2.79	1.69	1.44	3.02	2.09	3.11	0.477	2.74	3.07	2.91
*166.0744	166.074	0.954	1.69	2.37	1.66	1.48	1.87	1.48	2.66	2.15	1.27	1.08	2.34	2.21	2.52	2.59	2.21	2.7	1.56	0.946	2.2	2.21	1.05	2.16	3.29	3.24	3.38	3.39	3.73	1.39	3.09	3	3.23	2.97	3.68	3.17	1.76	3.06	2.12	3.47	2.75	0.954	2.45	3.25	3.45	2.94	3.07	3.02
*166.52139	166.521	1.45	1.51	1.62	2.15	1.81	1.8	1.38	1.17	2.69	2.15	2.17	1.67	1.31	2.67	1.36	1.87	0.586	1.11	1.66	1.73	2.75	2.94	1.38	3.27	3.34	3.67	3.8	4	3.24	3.22	3.24	3.44	3.55	4.13	3.61	0.98	2.81	3.42	3.67	3.24	2.01	3.11	3.24	3.84	3.27	3.33	3.59
*166.55032	166.55	1.34	1.45	1.84	1.27	1.28	0.723	2.44	1.38	1.47	1.98	1.76	2.12	0.746	1.63	1.49	1.29	2.48	2.69	0.699	1.65	1.59	1.2	1.57	2.42	1.63	2.44	2.41	2.05	2.73	2.1	2.24	2.99	2.09	2.64	2.63	2.83	2.07	2.83	1.69	1.44	2.07	2.98	2.13	2.38	2.74	1.82	2.91
*166.58278	166.583	1.34	1.45	1.84	1.27	1.28	0.723	2.44	1.38	1.47	1.98	1.76	2.12	0.746	1.63	1.49	1.29	2.48	2.69	0.699	1.65	1.59	1.2	1.57	2.42	2.79	2.44	2.41	2.05	2.73	2.1	2.24	2.99	2.09	2.64	2.63	2.83	2.07	2.83	1.69	1.44	2.07	2.98	2.13	2.38	2.74	1.82	2.91
*166.6908	166.691	1.34	1.45	1.84	1.27	1.28	2.27	2.44	1.38	1.47	1.98	1.76	2.12	0.746	1.63	1.49	1.29	2.48	2.69	0.699	1.65	1.59	1.2	1.57	2.42	1.58	2.44	2.89	2.05	2.73	2.1	2.24	2.99	2.25	2.64	2.63	2.83	2.07	2.83	1.69	1.44	2.07	2.98	2.13	2.38	2.74	1.82	2.91
5,6-Dihydrothymine	167.022	2.87	3.43	2.74	1.95	2.8	1.74	2.25	2.28	2.04	1.57	2.27	2.25	0.359	1.68	2.48	1.7	2.12	1.79	1.85	2.28	1.81	1.32	2.12	2.82	3.17	2.86	3.34	3.45	1.88	2.62	2.71	2.79	2.86	3.14	3.09	0.699	2.71	3.02	1.89	1.56	2.03	3.04	2.59	2.98	2.75	2.77	3.04
*167.97173	167.972	1.51	0.637	1.44	1.29	1.66	0.602	1.83	2.17	1.76	1.79	1.51	1.73	1.99	1.52	2.17	1.86	0.544	1.59	1.51	1.65	1.88	1.15	2.06	2.93	2.88	3.06	2.57	3.03	1.6	2.67	2.66	2.14	2.26	2.22	2.85	1.48	2.91	2.03	3.08	1.79	1.03	1.3	2.58	2.45	2.14	2.87	2.84
*168.03308	168.033	3.55	3.49	3.44	3.31	3.38	3.49	3.51	3.44	3.4	3.44	3.51	3.15	3.14	2.9	3.12	3.24	3.21	3.32	3.13	3.3	3.28	3.28	3.27	3.6	3.73	3.76	3.69	3.66	3.67	3.63	3.71	3.74	3.81	3.88	3.93	3.59	3.48	3.49	3.66	3.66	3.75	3.6	3.68	3.79	3.69	3.66	3.83
*168.0605	168.06	1.64	3.02	1.08	2.85	2.99	2.9	1.45	2.98	2.92	3.14	1.33	2.81	2.99	2.86	3	2.83	2.81	3.05	3.17	2.91	2.75	2.96	2.95	0.0512	2.19	1.96	1.14	1.98	1.66	1.5	2.43	2.55	1.6	2.1	2.02	3.08	2.32	1.17	1.48	2.09	1.73	1.49	2.35	1.99	2.73	3.31	1.49
*168.85711	168.857	3.79	3.57	3.83	3.88	3.78	3.84	3.81	3.85	3.83	3.89	3.93	3.67	3.77	3.59	3.66	3.68	3.73	3.94	3.77	3.54	3.65	3.58	3.81	3.43	3.59	2.58	2.49	1.69	3.56	2.53	3.37	2.06	3.59	1.82	3.15	3.85	3.04	3.69	3.34	3.72	3.88	3.88	2.3	2.17	3.52	3.72	3.56
*168.96162	168.962	1.61	1.76	1.49	1.49	1.75	1.77	1.83	1.32	0.588	1.34	1.52	1.67	1.79	1.59	1.52	1.01	1.48	0.57	1.4	1.04	0.821	1.38	2.44	2.19	2.74	2.58	2.49	1.69	2.19	2.53	2.9	2.06	2.9	1.82	2.3	2.29	2.28	1.08	2.56	1.38	2.58	1.15	2.35	1.51	2.31	2.01	2.92
*168.97643	168.976	1.61	1.76	1.49	1.49	1.75	1.77	1.83	1.32	0.588	1.34	1.52	1.67	1.79	1.59	1.52	1.01	1.48	0.57	1.4	1.04	0.821	1.38	2.44	2.19	2.74	2.58	2.49	1.69	2.35	2.46	2.9	2.06	2.9	1.82	2.3	2.29	2.28	1.08	2.56	1.38	2.58	1.15	2.35	1.51	2.31	2.01	2.92
*169.059	169.059	4.22	4.32	4.53	4.21	4.41	3.97	4.14	4.2	4.1	4.14	4.21	3.72	3.79	3.86	3.82	3.92	4	4.05	4.07	3.92	3.92	3.93	4.09	4.24	4.54	4.39	4.47	4.46	4.44	4.52	4.41	4.43	4.37	4.47	4.47	3.97	4.09	4.18	4.32	4.25	4.23	4.31	4.54	4.59	4.34	4.35	4.37
*170.09637	170.096	3.13	3	3.22	2.73	3.12	3.12	3.28	3.07	2.96	3.13	2.92	3.12	2.96	3.56	2.21	1.97	3	3.1	2.79	2.83	3.18	2.99	2.88	2.94	2.36	2.59	2.74	2.27	1.5	3.03	2.81	3.07	2.44	2.98	2.29	2.72	2.23	2.29	2.22	2.46	2.89	2.29	2.78	2.27	2.31	2.23	1.75
*172.06903	172.069	3.2	3.37	3.62	3.32	3.19	3.02	3.03	3.6	3.01	3.31	3.1	3.02	3	3.16	3.26	3.28	3.2	3.05	2.9	3.04	2.68	3.44	3.3	1.87	1.8	2.14	2.88	1.37	1.85	1.55	2.35	1.78	1.57	0.415	1.51	2.89	2.25	2.42	2.77	2.37	1.07	1.44	2.03	1.27	1.76	1.77	2.19
*172.09736	172.097	3.1	3.16	3.03	2.97	3.1	3.11	3.11	3.2	2.97	3.21	3.08	1.33	2.95	2.79	3.08	1.52	2.84	3.25	3.16	3.17	3.18	3.09	3.17	1.87	1.8	2.14	2.88	2.56	1.85	1.55	2.35	1.78	1.57	3.61	1.51	3.15	2.25	2.42	2.77	2.37	3.07	2.1	2.03	1.27	1.76	1.77	2.19
*172.14193	172.142	2.97	2.78	3.14	2.96	3	2.85	3.31	3.1	3.27	3.03	3.26	1.33	2.84	2.96	3.04	3	2.97	2.72	3.24	3.1	2.82	2.87	2.94	2.45	1.8	2.14	3.55	2.99	2.89	2.09	2.35	1.78	1.57	2.3	3.3	2.36	2.25	2.12	2.77	3.17	3.01	1.2	2.03	1.27	1.76	1.77	2.19
*173.05617	173.056	3.06	3.09	2.93	3.1	3.1	2.85	3.06	3.03	2.96	3.11	3.02	3	2.57	2.89	2.3	2.92	2.97	2.95	3	3.07	3.18	3.04	2.95	1.68	3.62	1.78	2.54	1.62	2.54	2.05	2.83	2.81	2.58	2.2	2.74	3.15	1.61	2.81	2.49	2.7	2.23	1.36	1.98	2.07	2.21	2.78	2.24
*173.0783	173.078	4.02	4.15	4.47	4.22	4.17	4.1	4.4	4.32	4.22	4.27	4.36	4.18	4.23	4.07	4.08	4.16	4.25	4.2	4.56	4.26	4.28	4.32	4.34	4.8	5	5.01	5.06	4.79	4.97	4.94	5.05	4.98	4.79	4.8	4.92	4.59	4.87	4.81	4.85	4.68	4.55	4.83	4.88	4.98	4.72	4.81	4.85
*173.08133	173.081	3.08	3.24	3.13	3.15	3.02	2.95	3.08	3.06	3	3.1	3.13	2.86	2.94	2.97	2.93	3.01	2.92	3.11	3.01	3.09	3.09	2.93	3.09	1.68	2.25	1.18	2.54	1.62	2.54	2.25	2.1	2.81	2.58	2.2	2.74	2.15	2.55	1.97	2.49	2.7	2.23	2.71	3.44	2.07	2.21	2.24	2.24
*173.09249	173.092	3.1	3.11	3.02	3.04	2.99	3.1	1.83	3.14	3.02	2.14	1.99	2.82	2.82	3.08	1.85	2.86	3.17	2.99	3.08	3.06	3.03	3.04	3.2	2.62	1.61	1.18	3.55	1.62	2.54	1.52	1.52	2.81	2.58	2.2	2.74	2.75	1.18	1.26	2.49	2.7	3.13	0.477	2.4	2.07	2.21	1.73	2.24
*173.1038	173.104	3.23	3.13	2.95	3.28	3.1	3.23	3.19	3.35	3.35	3.16	3.18	3.36	3.29	3.3	3.33	3.22	3.28	3.29	3.37	3.16	3.31	3.33	3.34	2.34	3.62	3.45	2.24	3.02	3	1.52	1.52	2.44	2.15	2.2	2.74	3.38	3.68	1.26	2.49	3.24	3.26	0.477	2.4	2.06	2.21	3.21	2.24
2-Heptanone	173.118	2.89	3.23	3.21	3.17	3.06	2.97	3.09	3.21	3.04	3.09	3.1	3.11	3.01	3.13	3.1	2.94	2.94	3.07	3.02	3	3.09	2.94	3.24	2	1.85	2.04	0.699	3.42	3.66	1.52	1.52	0.301	0.602	3.63	2.74	3.15	2.7	1.26	3.11	0.477	1.77	2.11	2.4	3.56	2.21	3.06	2.24
*174.0402	174.04	3.09	3.19	3.02	3.07	3.15	2.97	1.79	0.98	2.96	2.96	3.07	1.91	2.89	1.58	2.45	0.491	2.47	3.34	3.16	3.25	3.17	3.19	3.1	2.09	2.27	2.22	1.35	2.01	2.01	3.59	1.88	1.82	3.34	3.27	2.5	2.33	2.28	0.503	3.23	2.21	1.94	1.8	2.14	2.04	0.996	3.3	2.64
*174.0817	174.082	3	3.17	3.28	3.35	3.2	2.67	3.19	3.08	3.27	1.75	2.77	3.13	2.95	3.18	2.87	1.56	3.23	3.18	3.32	3.2	3.03	3.07	3.33	3.47	3.67	3.72	3.73	3.74	3.61	3.51	3.67	3.7	3.67	3.57	3.63	3.26	3.45	3.43	3.61	3.52	3.2	3.42	3.53	3.68	3.25	3.35	3.65
*174.08787	174.088	4.21	4.16	4.16	3.97	4.12	4.05	4.05	4.01	3.9	3.95	4.05	3.74	3.82	3.65	3.7	3.77	3.86	4.24	4.14	4.19	4.2	4.09	4.16	3.85	3.95	4.01	3.87	3.87	4.01	3.81	3.65	3.79	3.83	3.81	3.9	3.57	3.7	3.63	3.77	3.65	3.95	3.86	3.95	3.95	4	4.04	3.91
Itaconate, Glutaconic acid, 2-Methylmaleate	174.998	3.66	3.62	3.55	3.49	3.61	3.63	3.65	3.59	3.37	3.53	3.6	3.27	3.45	3.32	3.46	3.35	3.5	3.65	3.4	3.67	3.55	3.45	3.46	3.67	3.54	3.67	3.35	3.41	3.67	3.75	3.7	3.57	3.7	3.79	3.71	3.55	3.56	3.35	3.7	3.57	3.51	3.77	3.68	3.75	3.73	3.81	3.72
4-Hydroxyphenylacetate, 3-Methylsalicylate, 3,4-Dihydroxyphenylacetaldehyde, N-Carbamoyl-L-aspartate, (R)-Mandelic acid	175.036	2.82	3.03	2.69	3.11	2.88	2.45	2.76	2.58	2.17	3.21	2.63	2.84	2.3	3.13	2.78	2.89	2.93	2.58	2.77	2.65	3.01	2.77	2.27	5.01	5.05	5.12	5.05	5.12	4.72	4.99	4.81	4.82	4.85	5	4.85	4.47	4.72	4.5	4.75	4.53	4.32	4.88	4.96	4.94	4.85	4.61	4.86
*175.52654	175.527	1.38	1.51	1.06	2.88	0.963	1.41	2.36	1.04	1.98	1.01	1.39	1.8	2.3	0.189	2.23	2.74	1.85	1.79	1.22	1.3	2.39	2.28	2.63	3.33	3.88	3.89	3.77	3.76	3.56	3.65	3.59	3.49	3.58	3.67	3.52	3.08	3.17	3.28	3.68	3.22	2.87	3.7	3.43	3.71	3.36	3.42	3.54
*175.82777	175.828	3.65	3.92	3.95	3.89	3.96	3.75	3.94	3.95	3.91	3.92	3.94	3.86	3.93	3.97	3.84	4.01	3.97	3.56	3.92	3.89	3.84	3.94	3.93	3.98	4.02	4.01	4.22	4.1	4.21	3.97	4.36	4.16	4.26	3.94	4.13	3.63	4.11	4.14	4.16	4.2	3.92	3.7	4.04	4.06	4.11	4.09	4.1
*176.02832	176.028	0.903	1.32	0.732	1.45	1.18	2.21	2.41	2.12	2.21	1.86	2.3	2.77	2.54	2.34	1.75	1.38	1.52	2.28	2.05	2.69	1.73	2.63	1.91	2.68	2.9	3.48	2.95	2.03	2.85	2.81	2.7	2.96	2.9	3.11	2.94	2.69	0.426	2.92	3.04	3.13	0.845	3.09	3.03	2.99	3.19	2.76	2.92
*176.03965	176.04	1.82	1.32	0.732	1.45	1.18	2.21	2.41	2.12	2.21	1.92	2.3	1.98	1.63	2.34	1.75	1.38	1.52	1.97	2.1	2.69	1.73	2.19	1.91	3.74	3.77	3.81	3.86	4.04	3.41	3.72	3.54	3.63	3.66	3.8	3.55	3.15	3.49	3.36	3.55	3.43	3.15	3.54	3.56	3.66	3.68	3.3	3.67
L-Isoleucine, L-Norleucine, L-Leucine	176.066	3.33	3.45	3.45	3.95	3.87	3.9	3.78	3.92	4.01	3.77	3.79	4.17	4.08	3.73	3.92	3.74	4.1	3.87	4.31	3.96	4.1	4.16	4.26	3.3	3.29	3.29	3.17	3.19	3.41	3.54	4.02	3.68	3.83	2.64	3.41	3.82	4.19	3.71	3.44	3.79	3.55	3.21	3.37	3.32	3.82	3.54	3.53
*176.82894	176.829	3.31	3.41	3.61	3.63	3.51	3.37	3.6	3.57	3.53	3.57	3.54	3.45	3.48	3.58	3.46	3.57	3.57	3.32	3.45	3.44	3.39	3.51	3.57	3.78	3.71	3.52	3.78	3.64	3.74	3.73	3.94	3.83	3.89	3.5	3.78	3.05	3.75	3.92	3.91	4.02	3.6	3.35	3.77	3.91	3.89	3.71	3.73
*176.90005	176.9	2.94	2.28	2.99	2.15	1.68	3.15	2.16	3.08	1.46	2.91	1.93	2.8	2.93	2.25	3.02	2.68	3.17	3.33	3.19	3.05	2.98	3.01	3.08	1.91	2.26	1.4	1.16	2.03	0.614	1.83	0.954	2.52	2.45	1.39	1.74	3.24	2.39	2.32	2.02	2.7	3.19	2.55	1.96	1.99	1.25	2.25	0.903
diphosphate	176.935	3.1	3.07	3.02	2.15	1.68	2.88	3	3.19	2.91	2.03	2.29	2.83	2.82	2.9	2.21	3.21	2.96	2.54	3.06	3.01	3.07	2.99	2.97	1.91	2.88	1.4	1.16	2.03	2.77	1.83	0.954	2.52	2.45	2.49	1.74	2.77	2.39	2.32	2.98	2.7	2.46	2.55	1.96	1.99	1.25	2.83	0.903
*177.02206	177.022	3.87	3.56	3.65	3.25	3.32	3.56	3.52	3.46	3.27	3.35	3.25	3.28	3.35	3.28	3.3	3.47	3.25	4.06	3.46	3.72	3.51	3.35	3.37	1.91	2.92	1.4	2.26	2.03	3.34	1.51	1.23	2.52	2.45	3.03	3.11	3.46	1.86	3.42	2.29	3.09	3.11	3.29	1.34	3.77	1.25	3.42	0.903
D-Mannonate, Gluconic acid, Galactonic acid, L-Gulonate	177.04	0.491	1.09	1.44	1.64	1.92	1.77	0.508	1.6	3.01	1.55	3.04	2.55	1.09	2.15	1.47	0.833	3	3.09	2.99	3.18	2.92	2.85	2.74	1.91	3.61	1.4	2.26	2.03	2.86	1.51	1.23	2.52	2.45	1.7	2.33	1.94	1.34	2.01	2.29	2.29	1.98	1.17	1.34	2.06	1.25	1.19	0.903
*177.09153	177.092	2.95	3.26	3.28	3.1	3.1	2.9	3.07	3.25	3.07	3.05	3.2	2.66	2.98	3.05	3.08	3.14	2.87	2.98	3.12	3.11	3.09	2.84	2.27	1.91	2.1	1.4	3.56	2.03	2.09	1.51	1.23	2.52	2.45	2.19	3.28	1.94	1.56	2.52	2.29	2.29	3.11	1.56	1.34	2.06	1.25	2.85	0.903
*177.56898	177.569	2.63	2.97	2.16	3.16	2.98	3.07	2.86	3.33	3.05	1.63	3.42	2.9	2.97	2.65	3.08	1.68	3.11	3.04	3.32	3.21	3.11	3.32	3.31	1.91	2.1	1.4	2.87	3.11	2.09	1.51	3.55	1.48	2.45	2.38	2.27	3.29	1.6	2.52	2.29	2.29	2.86	1.56	1.34	1.51	1.25	3.46	0.903
L-Aspartate	178.009	3.18	3.41	3.45	3.57	3.55	3.51	3.63	3.58	3.59	3.56	3.49	3.7	3.67	3.49	3.73	3.63	3.69	3.73	4.06	3.74	3.72	3.69	3.84	3.89	3.87	3.9	3.77	3.83	3.78	3.92	4.01	3.72	3.8	3.62	3.73	3.9	3.81	3.81	3.79	3.73	3.62	3.8	3.93	3.96	3.97	3.85	3.76
*178.50467	178.505	0.836	0.699	1.63	2.26	1.4	0.352	1.39	1.73	2.31	2.46	1.88	2.45	1.8	2.37	2.88	2.28	1.06	0.398	2.7	2.05	1.17	1.34	1.57	2.69	3	3.66	3.51	2.96	1.08	2.51	1.88	3	3.16	3.21	2.74	1.54	2.01	2.03	2.79	2.71	2.24	2.6	2.9	2.77	2.56	3.1	2.81
*178.82256	178.823	3.52	3.59	3.59	3.52	3.49	3.38	3.47	3.65	3.59	3.62	3.54	3.48	3.44	3.65	3.57	3.7	3.61	3.25	3.43	3.49	3.45	3.59	3.61	3.82	3.99	3.84	3.71	3.76	3.83	3.87	3.99	3.98	4.03	3.71	3.87	3.46	3.87	3.98	3.85	3.98	3.68	3.44	3.66	3.72	3.87	3.76	3.92
*178.86439	178.864	3.36	3.97	3.57	3.36	3.26	3.41	3.86	3.47	3.61	3.41	3.41	3.49	3.39	3.6	3.26	3.35	3.38	2.96	3.51	3.69	3.13	3.35	3.33	3.67	3.64	4.04	3.89	3.67	3.52	3.53	3.93	4.05	3.95	3.73	3.55	3.72	3.46	3.79	3.64	3.8	3.47	3.21	4.02	3.92	3.4	3.44	3.44
*179.04578	179.046	1.85	2.59	2.99	2.49	2.74	1.95	2.14	2.75	2.55	2.94	2.18	1.79	1.26	2.45	2.38	2.25	2.5	2.29	2.2	2.01	2.46	1.89	2.01	3	3.35	3.84	3.85	4.44	3.44	3.07	3.13	3.91	3.54	4.09	3.54	2.63	2.97	3.5	3.24	3.32	1.26	3.39	3.37	4	3.55	3.31	3.64
*179.05551	179.056	3.62	3.56	3.34	3.37	3.35	3.64	3.52	3.54	3.49	3.47	3.53	3.35	3.44	3.3	3.32	3.4	3.44	3.79	3.78	3.75	3.62	3.61	3.64	3.28	3.3	3.11	2.96	3.29	3.4	3.72	3.71	3.7	3.64	3.57	3.65	3.67	3.66	3.62	3.55	3.65	3.61	3.69	3.57	3.69	3.89	3.81	3.71
*179.06424	179.064	1.49	1.52	1.72	1.65	1.63	1.88	1.56	1.91	1.4	1.91	1.29	1.28	1.89	2.08	1.59	1.57	1.23	1.5	1.2	0.908	1.4	0.914	0.949	1.1	1.76	2.58	2.21	1.68	2.14	1.77	2.58	2.41	1.83	2.01	1.68	1.48	2.52	2.5	1.59	1.92	1.55	1.63	2.21	2.28	2.08	1.82	2.29
*180.86147	180.861	3.29	3.73	3.63	3.28	3.37	3.73	3.74	3.74	3.58	3.36	3.21	3.66	3.57	3.55	3.17	3.48	3.17	3.07	3.64	3.77	3.21	3.35	3.23	3.61	3.65	3.99	3.92	3.91	3.77	3.64	3.95	4.11	3.98	3.75	3.48	3.56	3.66	3.71	3.48	3.6	3.33	3.4	3.95	3.88	3.28	3.47	3.58
L-Aspartate 4-semialdehyde, L-2-Amino-3-oxobutanoic acid, 5-Hydroxyectoine, 4-Methylene-L-glutamine	181.058	4.07	4.01	4.02	3.83	3.96	4.07	4.12	4.08	3.94	3.82	4.1	3.71	3.83	3.76	3.71	3.76	3.82	4.04	3.88	3.82	3.78	3.82	3.87	4.34	4.4	4.35	4.23	4.24	4.43	4.36	4.26	4.25	4.26	4.15	4.39	4.08	4.05	4.13	4.21	4.03	4.15	4.3	4.21	4.26	4.01	4.16	4.14
*181.08351	181.084	3.42	3.66	3.77	3.69	3.65	3.61	3.66	3.85	3.84	3.71	3.62	3.75	3.63	3.6	3.57	3.5	3.69	3.75	4.06	3.64	3.54	3.67	3.71	3.38	3.39	3.4	3.47	3.92	3.34	3.49	3.57	3.51	3.49	3.53	3.4	3.5	3.48	3.49	3.46	3.46	3.34	3.35	3.42	3.36	3.47	3.42	3.38
2-Fluorobenzoate	182.062	2.85	2.97	2.74	2.17	2.67	2.82	2.8	2.66	2.73	2.93	2.8	2.58	2.91	1.89	1.1	2.93	1.99	2.96	2.23	2.95	2.57	2.74	2.5	3.13	3.25	3.03	2.78	3.34	3.2	3.29	3.17	3.11	3.37	2.37	3.15	2.64	2.72	2.5	2.36	2.71	3.16	2.93	3.16	3.02	3.36	2.86	3.36
Tartaric acid	183.05	2.73	3.43	3.42	3.13	3.07	2	2.94	2.98	3.13	3.01	3.1	1.69	3.12	2.92	2.35	3.27	2.75	2.18	1.72	3.46	3.13	1.26	1.97	3.53	3.24	3.46	3.6	3.84	3.48	3.03	2.48	3.21	3.5	3.72	3.29	2.67	1.72	2.77	3.4	3.02	3.18	2.93	3.16	3.52	3.14	3.47	3.24
ms2 ms3	183.092	3.84	3.94	3.77	3.82	3.93	3.95	3.89	3.86	3.83	3.88	3.93	3.83	3.95	3.79	3.76	3.82	4.04	3.96	3.9	3.98	4.16	3.95	3.96	3.19	3.22	3.09	3.38	3.8	3.08	3.42	3.39	3.59	3.59	3.89	3.3	3.59	3.56	3.34	3.36	3.24	3.83	3.14	3.31	3.52	3.59	3.47	3.48
L-methionine	184.02	2.79	3.01	2.75	2.86	3.23	2.96	1.45	1.11	2.9	2.15	1.63	2.95	1.52	1.62	2.99	1.27	3.12	0.716	3.13	3.03	1.01	3.16	3.16	0.903	1	1.47	1.08	2.04	1.87	1.51	0.903	1.11	1.91	1.54	1.11	1.44	1.49	1.02	1.7	1.62	2.62	0.477	2.73	2.37	1.11	1.04	2.16
L-Carnitine	184.095	2.93	3.09	3.02	3.12	3.37	3.07	3.14	2.92	3.08	2.98	3.06	3.01	2.94	3.62	2.78	3.38	3.06	3.09	2.93	3.23	3.39	3.14	3.14	1.2	1.5	2.5	1.81	1.57	2.08	2.65	1.8	1.49	2.91	1.5	1.4	2.78	3.03	1.56	2.28	1.72	2.9	2.72	2.98	2.82	2.18	2.06	2.4
*184.5318	184.532	1.28	1.87	2.66	2.16	1.52	1.28	2.39	1.61	2.17	1.3	1.85	1.89	2	1.86	2.51	1.87	2.89	0.798	1.85	1.45	2.33	2.96	1.92	3.23	3.34	3.16	3.36	2.97	3.01	3.51	3.14	3.01	3.13	2.98	3.28	2.63	3.2	3.06	2.88	2.71	2.07	2.95	3.31	3.04	3.28	3	2.94
*184.57677	184.577	2.61	2.38	3.15	2.37	1.63	2.45	2.76	2.77	2.33	2.87	2.93	2.14	2.54	1.62	3.01	2.96	3.1	2.63	3.07	2.98	2.84	3.12	3.17	0.903	2.25	1.47	1.08	2.19	2.9	1.49	1.6	1.11	1.91	1.54	1.11	2.9	1.49	1.02	1.7	2.67	2.62	0.477	2.73	2.67	1.11	1.04	3.39
L-Glutamine, isoglutamine	185.032	3.07	3.32	3.3	3.22	3.34	2.76	3.12	1.77	1.33	1.95	3.4	1.76	2.77	0.978	1.18	1.76	2.06	3.13	1.26	3.57	3.69	3.01	3.54	3.04	3.93	2.33	3.63	3.85	3.42	2.67	2.7	2.35	1.98	3.38	3.34	3.24	2.61	1.4	2.8	2.09	3.5	3.03	3.47	3.74	3.14	3.47	2.7
ms2 ms3 ms2 ms3	185.081	3.02	3.05	3.02	3.07	3.12	2.89	3.02	2.96	3	2.69	3.09	2.83	2.84	3.08	2.95	2.81	2.88	3.09	2.78	3.1	2.94	2.94	2.92	2.69	2.01	2.54	2.29	1.83	2.1	2.1	1.86	2.02	1.9	2.59	1.85	2.73	2.4	2.21	2.2	2.5	3	2.45	1.9	2.75	2.27	2.66	2.69
*185.15414	185.154	3.28	3.04	3.07	3.3	3.17	3.03	3.25	3.38	3.39	3.39	3.36	2.92	3.17	2.49	3.17	3.13	3.23	2.95	3.13	3.44	3.13	2.99	3.31	2.61	2.71	2.71	2.87	1	3.31	2.39	1.92	1.36	1.26	3.12	3.23	2.7	0.778	3.43	3.24	2.15	3.16	1.87	0.903	2.75	1.84	1.3	3.31
*186.57437	186.574	2.5	2.07	3.09	3.06	3.26	2.65	3.17	3.02	3.21	3.18	2.87	2.9	2.95	2.97	3.2	3.1	3.48	2.96	3.51	3.28	3.08	3.44	3.27	1.18	2.34	2.64	2.5	2.11	2.08	2.21	2.27	2.84	1.26	2.64	2.61	2.86	3.03	3.27	2.88	2.57	2.39	1.43	0.978	2.28	1.66	3.35	2.4
*186.99086	186.991	2.79	2.76	2.84	2.52	2.79	2.76	3.2	2.89	2.9	2.84	2.92	2.35	2.83	3.27	3.07	3.13	2.75	2.59	3.18	3.08	3.07	2.85	2.92	2.75	1.62	2.02	2.89	2.61	2.72	1.27	1.72	1.9	1.95	2.41	2.33	2.95	2.15	0.699	2.35	2.09	2.21	1.68	2.13	2.1	2.34	2.98	2.7
*187.01873	187.019	3.26	3.2	3.09	3.03	3.27	3.21	3.2	3.24	3.1	3.14	3.16	2.64	3	3.13	1.15	3	2.91	3.1	3.18	2.93	2.98	2.93	3.11	1.18	1.04	2.64	2.5	1.56	2.78	2.21	2.27	1.2	1.46	1.08	3.45	3.38	2.96	1.2	2.88	1.43	3.1	1.26	0.978	2.28	1.66	3.28	2.4
*187.03461	187.035	1.54	1.38	2.01	2.86	1.19	2.13	2.48	1.62	1.66	0.564	1.61	1.42	2.55	2.77	1.11	2.04	2.66	2.73	1.46	1.13	2.24	0.921	1.14	3.35	3.64	3.87	4.04	4.9	3.52	3.36	3.22	3.95	4.11	4.54	3.95	2.88	3.24	3.81	3.95	3.93	3.18	3.22	3.57	3.96	4.02	3.46	3.73
*187.0538	187.054	2.95	3.21	3.11	3.36	3.32	2.86	3.06	3.39	3.05	3.22	3.11	2.97	3.12	3.16	3.39	3.01	3.17	3.09	3.31	3.25	3.38	3.32	3.27	1.18	0.903	2.64	2.5	1.56	2.11	2.21	2.06	2.89	2.61	2.21	2.94	2.98	3.2	1.2	2.24	3.06	1.12	2.1	0.978	2.43	3.25	3.11	2.98
ectoine, Dihydrothymine	187.072	3.62	3.38	3.22	3.22	3.29	3.3	3.21	3.2	3.13	3.26	3.09	2.89	3.18	2.92	2.88	2.87	3.01	3.22	3.04	3.01	2.98	3	3.02	2.95	0.903	3.63	2.5	3.17	2.11	2.21	2.06	2.89	2.61	3.05	3.17	2.17	2.2	1.2	2.24	2.09	1.12	2.74	0.978	2.43	2.73	2.16	2.98
*187.09696	187.097	3.72	3.48	3.51	3.41	3.25	3.46	3.41	3.41	3.26	3.31	3.5	3.06	3.16	3.17	3.21	3.21	3.14	3.5	3.34	3.56	3.34	3.21	3.34	2.43	2.64	3.24	2.5	2.69	2.84	2.41	2.19	2.89	2.61	2.38	3.25	2.93	2.61	2.36	2.24	2.09	3.13	2.78	2.89	2.43	2.73	2.87	2.98
*187.13339	187.133	2.78	3.15	3.02	3.15	1.98	2.94	3.01	2.54	2.76	3.12	2.01	2.83	3.04	2.95	2.16	2.84	2.96	2.85	2.99	3.14	3.02	2.92	2.98	1.98	1.91	2.66	2.3	2.69	1.7	2.23	1.83	2.89	2.61	2.38	2.45	0.727	2.21	0.954	2.24	2.09	2.41	1.11	0.929	2.06	2.13	2.56	2.29
*187.50993	187.51	1.63	1.81	2.14	1.59	1.9	2.22	2.02	1.98	2.41	2.52	2.2	1.84	0.862	2.52	2.3	2.4	2.26	1.67	2.1	2.38	2.02	2.17	1.91	2.61	2.27	3.36	3.24	2.35	2.13	2.53	2.66	2.92	2.4	3.31	2.52	1.53	2.61	2.85	2.72	2.31	2.41	1.96	2.71	3.14	3.09	2.74	2.14
*187.53625	187.536	1.63	1.81	2.14	1.59	1.9	2.22	2.02	1.98	2.9	2.52	2.2	1.84	0.862	2.52	2.3	2.4	2.26	1.67	2.1	2.38	2.02	2.17	1.91	2.72	3.1	3.21	3.33	3.95	3.19	3.01	2.92	3.35	3.35	3.93	3.4	1.53	2.6	3.07	3.07	3.18	2.41	0.699	3.09	3.24	3.11	3.36	3.42
*188.04543	188.045	2.17	2.88	2.97	3.09	2.83	3.02	2.96	3.04	3.05	3.31	2.9	3.17	3.08	3.07	3.11	2.87	3.16	2.92	3.21	2.99	3	3.03	3.29	1.38	1.58	2.66	2.3	2.69	1.7	2.24	1.53	2.89	2.61	2.99	2.45	3.2	3.49	3.14	2.91	3.44	2.18	1.53	0.929	2.66	2.14	2.1	3.37
*188.05109	188.051	1.45	2.34	1.55	0.74	2.2	2.2	2.02	1.86	2.01	2.53	2.31	1.52	1.87	2.64	2.61	2.4	2.37	2.08	1.59	2.52	1.88	1.61	2.08	2.88	3.38	3.54	3.49	4.03	3.75	2.88	2.79	3.42	3.37	3.65	3.59	2.36	2.57	3.48	3.44	3.3	2.24	3.2	3.21	3.66	3.63	3.49	3.43
N-Cyclopropylammeline	188.056	3.02	3	2.97	2.94	2.97	3.12	2.89	3.03	2.94	2.92	2.97	2.86	2.71	2.93	1.71	1.39	2.82	3.2	2.99	2.94	2.9	2.98	3.04	3.31	3.13	3.7	2.3	2.69	1.7	2.24	1.53	2.89	2.61	2.42	2.45	2.19	2.86	2.69	2.91	1.97	2.18	1.53	0.929	2.66	2.14	3.18	2.13
*188.50849	188.508	1.84	1.89	1.64	2.35	1.51	2.16	0.643	2.2	1.86	2.01	1.27	1.15	1.18	2.45	2.14	0.845	2.18	2.19	2.26	1.73	1.57	1.52	1.17	2.35	3.16	2.67	3.53	2.89	2.12	2.53	2.03	2.97	2.8	3.09	2	2.09	2.94	2.53	2.81	2.2	2.18	2.76	2.84	1.9	2.03	1.81	1.4
*189.03455	189.035	3.33	3.34	3.08	3.12	3.21	3.18	3.16	3.22	3.07	3.12	3.16	2.82	2.99	2.3	3.01	3.05	2.87	2.49	2.94	3.03	2.84	1.2	3.08	1.15	1.34	1.43	2.31	1.34	1.71	2.72	3.42	0.301	1.65	1.18	1.64	1.77	0.845	0.602	2.33	1.15	3.17	1.43	0.903	1	3.7	2.9	2.19
N-Carbamyl-L-glutamate, Ureidoacrylate	189.051	1.52	2.94	2.06	1.41	3.12	2.72	2.96	1.73	1.9	1.88	2.08	2.68	2.74	2.3	2.62	3	2.85	3.28	2.92	2.91	3.05	3.06	3.23	1.15	1.34	1.43	2.31	3.46	1.62	2.72	2.37	0.301	3.43	1.18	1.64	1.77	0.845	0.602	2.33	1.15	2.54	1.43	0.903	1	2.06	2.9	2.19
Dihydroneopterin phosphate, Phenyllactate, Homovanillin	189.052	2.59	1.04	1.49	1.66	1.82	1.6	2.23	2.45	2.74	3.68	2.2	1.93	1.43	2.03	1.96	1.64	1.52	1.97	3.21	2.47	3.04	3.37	1.46	2.98	3.34	3.3	3.43	3.32	3.25	3.25	2.82	2.74	3	3.56	3.33	2.75	2.81	2.93	3.17	3.01	2.17	3.17	3.35	3.69	3.42	3.27	3.36
3-Amino-2-oxopropyl phosphate	189.988	3.25	3.43	3.19	3.37	3.34	3.3	3.43	3.39	3.41	3.4	3.35	3.37	3.48	3.42	3.38	3.36	3.53	3.45	3.72	3.6	3.5	3.56	3.64	3.58	3.17	3.75	3.72	3.61	3.65	3.72	3.62	3.59	3.75	3.69	3.59	3.65	3.56	3.57	3.31	3.55	3.39	3.7	3.86	3.73	3.73	3.65	3.65
L-Glutamine, Isoglutamine, 3-Ureidoisobutyrate	191.04	4.39	4.37	4.49	4.39	4.46	4.28	4.32	4.32	4.11	4.04	4.32	3.98	4.02	3.88	3.95	3.96	4.01	4.21	3.89	4.02	4.08	3.98	4.08	4.35	4.26	4.15	4.07	3.94	4.28	4.38	4.39	4.24	4.27	3.97	4.28	4.17	4.26	4.1	4.16	4.17	4.25	4.18	4.16	4.23	4.21	4.25	4.2
N-Methyl-D-aspartic acid, L-Glutamate, Isoglutamate, O-Acetyl-L-serine	192.024	4.97	5.07	5.24	5.04	5.2	5.01	5.17	5.14	5.03	4.92	5.19	4.92	4.99	4.8	4.8	4.88	5.08	5.2	5.11	5.09	5.08	5.11	5.2	5.12	5.18	5.17	5.1	5.05	5.25	5.28	5.35	5.2	5.15	5.07	5.28	5.17	5.11	5.04	5.22	5.1	5.22	5.25	5.33	5.43	5.3	5.4	5.37
*192.9613	192.961	2.06	3.01	2.14	0.938	2.9	1.82	2.24	1.88	1.3	2.39	1.76	3.05	3.03	3.27	2.09	2.16	3.62	1.68	3.3	3.5	3.4	3.41	3.55	1.79	2.08	1.97	2.2	0.869	1.81	1.83	2.8	1.38	1.48	0.954	2.14	3.41	3.5	2.28	2.23	2.26	3.03	2.31	2.04	2.39	2.43	2.07	3.53
*193.01776	193.018	1.76	0.954	1.68	2.31	2.23	1.32	2.24	1.88	2.49	2.39	1.76	1.85	2.33	1.84	2.09	2.16	2.7	1.2	1.68	2.13	2.12	2.15	1.43	2.86	2.74	2.49	2.22	3.42	2.72	1.79	2.01	1.81	2.34	2.36	2.59	1.96	2.81	2.82	2.8	2.26	2.02	2.78	2.37	2.61	2.43	2.15	2.85
*193.02105	193.021	2.58	0.954	2.84	2.31	2.24	1.32	2.24	2.74	2.49	2.39	2.81	1.85	2.33	1.84	2.09	2.16	2.7	1.2	3.08	2.13	2.12	2.15	2.66	2.82	3.24	3.3	3.43	3.49	2.91	3.21	3.17	2.56	2.72	3.48	3.21	1.96	2.4	2.29	3.24	2.26	1.15	2.43	3.02	3.15	3.21	3.12	3.25
*193.02765	193.028	3.43	3.63	3.74	3.51	3.63	3.54	3.7	3.66	3.51	3.69	3.65	3.44	3.45	3.51	3.57	3.54	3.64	3.7	3.65	3.59	3.68	3.66	3.63	3.58	3.67	3.56	3.56	3.93	3.71	3.71	3.87	3.78	3.81	3.77	3.81	3.59	3.62	3.68	3.71	3.71	3.83	3.72	3.85	3.95	3.86	3.89	3.87
*193.05421	193.054	2.64	2.54	2.3	2.59	2.7	2.01	1.63	2.62	1.73	2.67	2.98	0.708	1.61	2.21	1.32	2.03	1.42	2.57	2.01	1.36	1.15	1.29	2.74	1.76	2.16	2.98	2.91	3.07	2.63	1.17	1.54	1.93	2.59	2	1.86	1.46	2.27	1.81	2.23	1.52	2.64	2.56	2.78	2.97	2.9	3.31	3.12
*193.53736	193.537	1.06	0.856	2.03	1.57	1.64	0.778	1.32	1.26	0.845	1.59	1.48	1.37	2.25	1.59	1.22	1.08	0.45	1.7	0.875	1.46	1.8	1.74	0.81	2.11	1.97	2.6	2.71	2.53	1.45	2.32	2.24	2.49	2.11	2.33	1.79	1.04	2.19	2.61	2.03	2.16	0.683	2.15	2.58	1.56	2.85	2.54	2.05
*193.98266	193.983	3.01	3.25	1.57	1.61	2.61	2.78	2.89	1.85	2.53	2.03	2.7	2.03	1.67	2.41	2.44	1.08	2.4	2.09	3.08	2.52	1.8	3.01	2.61	3.13	3.38	3.12	1.91	3.61	3.27	2.64	1.77	2.72	2.38	2.33	3.12	3.11	1.18	1.36	2.24	1.4	0.683	3.16	3.34	3.56	2.56	2.74	3.37
ms2 ms3	194.129	2.74	2.67	2.77	2.5	2.76	2.74	3.05	2.77	2.8	2.93	2.88	2.51	2.58	2.82	2.88	2.85	2.9	2.71	3.03	2.98	3.07	2.99	2.9	1.91	1.65	1.9	2.08	2.4	2.05	2.4	1.57	2.2	2.58	2.4	2.12	2.79	2.14	2.37	2.09	2.42	2.3	1.53	2.68	2.75	2.78	1.79	0.653
*194.51763	194.518	0.865	1.49	2.36	1.37	2.42	2.13	2.5	1.64	1.64	1.87	1.19	2.72	1.76	1.23	2.53	2.16	1.9	1.13	1.68	1.2	2.05	2.19	1.79	3.89	3.05	3.43	3.47	3.78	3.04	2.78	3.51	2.85	3.39	3.58	2.96	0.889	1.65	3.25	2.69	3.53	2.17	2.72	2.68	3.09	2.54	3.05	3.16
ms2 ms3	195.099	3.36	3.68	3.68	3.61	3.61	3.64	3.61	3.87	3.69	3.68	3.54	3.69	3.54	3.64	3.64	3.6	3.61	3.66	3.78	3.46	3.55	3.53	3.69	3.28	3.33	3.36	3.5	2.94	3.5	3.49	3.62	3.58	3.46	3.15	3.48	3.5	3.44	3.46	3.6	3.59	3.39	3.46	3.62	3.41	3.49	3.4	3.36
ms2 ms3	195.113	3.15	3.2	3.03	3.4	3.39	3.37	3.31	3.43	3.32	3.52	3.27	3.43	3.39	3.19	3.41	3.05	3.45	3.56	3.66	3.52	3.62	3.66	3.67	3.02	3.17	3.16	2.74	3.1	2.93	3.31	3.33	3.27	3.22	3.54	3.11	3.35	3.41	3.21	3.29	3.25	3.07	2.94	3.11	3.42	3.53	3.35	3.44
*196.03993	196.04	1.66	1.98	2.06	2.37	2.17	2.46	2.6	1.1	2.03	1.62	1.3	1.73	1.34	2.35	2.72	2.82	0.845	1.7	1.82	1.26	2.1	1.09	0.125	3.64	3.87	3.78	3.98	4.15	3.48	3.72	3.49	3.76	3.74	4.21	3.87	2.56	3.33	3.73	3.86	3.68	2.24	3.23	3.62	3.84	3.88	3.43	3.8
*196.10248	196.102	2.92	1.95	2.06	2.37	2.17	2.98	2.6	2.26	3.35	2.54	2.78	3.24	3	2.35	1.36	2.82	0.845	2.71	3.25	2.7	2.87	2.84	3.27	1.24	1.25	2.67	1.8	2.26	1.62	1.73	1.72	1.37	1.77	2.26	1.95	1.63	1.24	1.94	1.59	2.18	2.24	3	1.66	2.51	2.79	1.94	2.05
*196.54164	196.542	0.0969	0.176	1.51	2.55	2.16	1.07	0.938	1.23	0.875	1.36	2.26	1.38	1.45	0.778	0.954	2.73	2.36	1.48	1.12	0.792	1.1	1.2	1.01	3.03	3.14	3.01	3.05	3.81	3.18	3.1	2.82	2.73	3.4	3.51	3.25	0.301	2.68	2.75	3.08	0.477	0.778	2.9	3.36	3.24	3.01	3.1	2.85
*197.05722	197.057	1.93	1.31	2.34	1.32	1.83	3.03	2.48	2.55	2.03	2.24	2.59	2.56	3.09	2.96	0.718	2.97	2.26	2.57	3.19	2.05	1.29	2.56	2.11	2.01	3.45	3.25	3.26	3.39	2.92	1.91	3.19	3.58	3.37	3.38	3.19	2.1	2.68	2.99	3.22	2.87	1.78	2.87	3.28	3.23	3.36	3.19	3.25
ms2 ms3	198.027	0.845	3.25	3.46	2.22	3.17	2.77	2.97	3.21	3.21	3.25	2.96	2.38	3.12	3.52	2.88	2.04	3.34	3.26	2.88	3.2	3.19	3.22	3.23	3.25	3.47	3.32	3.81	3.27	3.65	3.41	3.39	3.75	3.72	3.89	3.59	3.7	3.5	3.74	3.69	3.74	3.64	3.19	3.47	3.49	3.42	3.54	3.62
L-Citrulline	198.085	4.03	4.12	4.13	4	4.16	3.91	4.03	4.1	3.96	3.82	4.02	3.69	3.83	3.71	3.87	3.76	3.92	4.15	4.24	4.09	4.14	4.15	4.23	4.18	4.35	4.29	4.24	4.19	4.22	4.14	4.02	4.1	4.02	4.14	4.13	3.71	3.89	3.72	4.12	3.83	3.8	4.24	4.37	4.34	4.26	4.24	4.26
*199.01797	199.018	2.36	2.55	1.81	0.985	0.125	1.49	2.18	1.74	1.9	2.57	1.38	2.85	1.82	1.61	1.11	0.444	2.86	2.57	1.67	2.55	2.09	1.18	2.03	3.09	3.45	3.61	3.81	4.84	3.42	3.45	3.28	3.47	4.03	4.67	3.69	2.47	3.31	3.89	3.51	3.61	2.4	3.4	3.34	3.83	3.61	3.48	3.38
*199.12682	199.127	3.01	3.32	3.3	2.74	2.95	2.86	2.88	1.67	2.97	2.72	2.92	1.57	2.09	2.4	1.46	1.88	2.25	1.82	1.11	2.44	2.55	1.53	1.38	3.15	3.24	3.34	3.21	3.76	3.17	3.51	3.11	3.59	3.25	3.03	2.79	2.5	3	2.01	2.19	3.02	2.93	2.78	2.5	1.8	2.37	2.3	2.57
*199.51725	199.517	2.1	1.4	2.1	1.49	2.77	1.04	1.88	1.1	2.28	2.52	1.61	2.74	1.65	2.08	2.66	2.91	1.32	1.03	2.26	0.845	2.37	1.58	1.17	1.68	2.99	3.39	3.6	3.79	3.27	3.05	2.79	2.62	3.59	3.66	2.92	1.82	2.79	3.36	3.16	3.2	2.35	1.24	3.43	3.49	3.27	1.63	3.37
*199.51944	199.519	2.1	1.4	2.1	1.49	2.77	1.04	1.88	1.1	2.28	2.52	1.61	2.74	1.65	2.08	2.66	2.91	1.32	1.03	2.26	0.845	2.37	1.58	1.17	1.68	3.3	3.05	3.39	3.85	3.13	2.84	2.25	2.9	3.08	3.68	3.02	1.82	2.25	3.27	3.22	3.06	2.35	2.86	2.84	3.28	3.24	1.63	3.19
*199.5591	199.559	2.1	2.64	2.1	1.49	2.77	1.04	1.88	1.1	2.28	2.52	1.61	2.74	1.65	2.08	2.66	2.91	1.32	1.51	2.26	0.845	2.37	1.58	1.17	3.24	3.08	3.53	3.59	4.21	3.31	3.36	3.01	3.66	3.54	4.1	3.12	2.79	3.33	3.49	3.1	3	2.35	3.22	3.2	3.37	3.22	3.03	3.43
*200.01624	200.016	0.512	1.15	1.66	0.929	1.44	2.01	1.5	2.08	1.05	2.13	2.03	1.66	0.908	2.41	2.23	1.63	0.891	1.78	1.13	1.3	1.18	0.556	0.845	3.17	3.35	3.47	3.6	4.57	3.36	2.92	3.15	3.67	3.7	4.18	3.47	0.491	2.89	3.66	3.51	3.37	1.7	3.34	3.26	3.58	3.43	3.12	3.14
dTDP-3-amino-3,4,6-trideoxy-D-glucose	200.024	0.512	2.39	2.79	3.28	1.44	2.01	1.5	2.08	1.05	2.45	3.14	1.66	0.908	2.41	2.23	1.63	0.891	1.78	1.13	3.23	1.18	0.556	0.845	1.54	1.06	2.16	3.68	2.37	1.74	3.57	1.9	3.16	3.71	3.68	3.51	3.42	2.25	3.61	3.29	3.13	3.67	2.13	1.48	1.7	3.4	3.22	3.59
D-Phenylalanine	200.048	2.89	3.14	2.9	3.07	3.11	3	3.17	3.14	3.14	3.05	3.07	3.06	2.92	3	3.23	2.97	3.14	3.13	3.32	3.13	2.96	3.23	3.21	1.34	2.87	1.46	2.42	1.48	1.03	2.19	0.426	3.37	1.15	1.77	1.91	3.35	3.44	3.19	1.64	0.564	3	2.03	0.954	2.78	2.81	2.4	2.45
*200.85915	200.859	3.27	3.56	4.06	4.47	4.25	4.01	4.22	4.55	4.66	4.37	3.91	4.85	4.35	4.87	4.71	4.69	4.58	4.11	4.36	4.2	4.23	4.25	4.28	3.74	3.61	3.54	3.84	3.79	3.84	3.97	4.52	4.24	4.35	3.8	3.99	4.46	4.91	4.66	4.41	4.64	4.24	3.54	3.31	4	4.11	4	3.98
Orotic acid, Uracil 5-carboxylate	200.989	3.03	3.23	3.42	3.33	3.4	3.12	3.19	3.47	3.39	3.79	3.25	2.94	2.96	3.67	3.48	3.62	3.32	2.98	3.39	3.62	3.49	3.27	3.43	3.06	3.02	2.97	3.21	3.45	3.3	2.94	1.79	2.64	2.5	2.02	3.54	2.68	2.58	3.06	3.42	3.46	3.3	2.75	3.1	2.99	2.81	3.2	3.23
D-Glyceraldehyde 3-phosphate, 3-Phosphonopyruvate, Phosphoenolpyruvate, D-Erythrose 4-phosphate, L-Rhamnono-1,4-lactone, L-Fuconate, (R)-2-Ethylmalate,	201.016	1.74	1.57	1.91	1.57	1.68	0.301	1.48	1.03	1.67	1.45	1.19	1.27	1.51	1.61	1.86	1.92	1.47	0.753	1.57	1.92	1.05	1.05	1.24	3.09	3.12	3.48	3.54	4.17	3.44	1.69	2.87	3.47	3.85	4.16	3.24	1.15	2.99	3.67	3.27	3.46	1.26	2.83	3.26	3.84	3.33	1.44	3.18
(3S)-2-Oxo-3-phenylbutanoate	201.052	1.99	2.59	2.9	2.8	1.68	2.99	1.48	1.03	1.67	2.11	1.78	2.53	1.51	2.64	1.86	1.92	1.47	2.1	2.44	1.92	2.68	2.46	2.91	4.35	4.4	4.41	4.39	4.52	3.96	4.31	4.09	4.13	4.15	4.41	4.03	3.59	3.99	3.83	4.09	3.82	3.35	4.12	4.2	4.29	4.11	3.8	4.11
ms2 ms3	201.113	3.13	3.03	3.22	3.02	3.12	3.07	3.06	3.14	3.04	3.14	3.1	2.82	3.15	3.03	2.97	3.17	2.97	3.02	2.95	3.14	3.16	2.94	3.12	2.46	2.42	1.85	2.01	2.16	1.51	2.4	1.41	2.37	2.87	0.845	1.92	2.23	2.35	2.86	2.36	2.09	2.77	2.2	1.95	2.25	2.54	1.88	1.81
*201.49514	201.495	2.59	3.34	3.24	3.29	3.23	2.93	3.22	3.09	3.41	3.22	3.27	2.99	2.91	3.09	3.12	3.02	2.91	2.79	2.84	2.72	3.15	2.88	2.88	3.3	1.57	1.85	2.36	2.43	2.81	0.954	1.41	2.37	2.87	0.845	1.92	2.78	3.57	2.86	2.36	2.68	3.12	3.04	1.95	2.33	2.54	3.33	2.16
(R)-4'-Phosphopantothenoyl-L-cysteine	202.051	3.05	3.12	3.22	2.95	3.43	2.99	3.05	3.25	3.14	2.02	3.05	2.99	2.82	2.85	2.66	2.46	3.01	1.9	1.7	2.47	2.29	2.13	2.25	3.3	3.59	3.36	3.42	3.39	3.47	3.28	3.46	3.46	3.52	3.11	3.46	3.43	3.52	3.54	3.54	3.53	3.36	3.25	3.47	3.62	3.48	3.15	3.39
*202.05588	202.056	2.63	0.495	2.81	1.83	3.1	1.99	2.67	1.66	2.81	2.02	2.17	1.76	1.39	2.32	2.74	2.46	2.09	1.9	1.7	3.1	2.85	2.86	2.25	3.14	3.34	3.36	3.22	3.58	2.96	3.16	3.04	3.03	3.02	3.34	3.22	2.65	2.89	3.07	3.09	2.79	1.88	3.13	3.07	3.23	3.18	3.05	3.21
D-Glucosamine, D-Galactosamine, D-Mannosamine, Kanosamine	202.069	2.4	2.6	2.33	1.83	1.93	1.99	1.34	1.66	2.7	2.02	2.17	1.76	1.39	3.22	3.61	2.46	2.09	2.7	2.75	2.6	2.31	2.94	2.59	1.09	1.52	1.7	1.91	2.54	1.35	1.27	1.39	0.954	0.653	2.14	0.829	1.34	3.4	1.88	1.45	0.938	1.88	1.77	1.52	1.49	1.62	1.74	1.97
*203.01784	203.018	1.05	1.4	2.03	0.86	1.18	0.753	1.44	1.84	2.13	1.21	1.53	1.29	1.64	1.91	2.13	1.88	1.26	1.27	2.07	2.29	2.02	0.663	2.33	1.82	2.89	3.28	3.16	3.67	3.13	2.94	2.8	3.16	2.62	2.55	2.78	1.76	2.55	3.3	3.17	1.48	1.48	2.71	1.94	3.4	3.18	2.06	2.98
cis-3-(3-Carboxyethenyl)-3,5-cyclohexadiene-1,2-diol, Homovanillate, 3-Methoxy-4-hydroxyphenylglycolaldehyde, 3-(2,3-Dihydroxyphenyl)propanoate	203.032	1.49	1.84	1.09	1.94	1.72	1.95	1.4	1.67	2.22	1.74	1.54	1.86	1.76	1.82	1.49	1.62	1.26	1.51	1.73	1.55	1.65	1.45	1.84	1.79	2.26	3.66	3.59	3.88	2.5	1.71	3.49	3.62	2.49	3.64	2.59	1.92	2.03	2.03	2.06	2.27	1.45	3.41	2.12	3.48	2.54	3.32	2.31
2-Hydroxy-4-hydroxymethylbenzalpyruvate, 2-Hydroxy-7-hydroxymethylchromene-2-carboxylate, 2-Succinylbenzoate, 1,2-Dihydroxy-8-carboxynaphthalene, 1,4-Dihydroxy-6-naphthoate	203.035	1.86	1.84	1.09	1.94	1.72	2.05	1.4	1.67	2.22	1.74	1.54	1.86	1.93	1.82	1.49	1.62	1.26	1.93	1.73	1.55	1.65	1.45	1.84	1.89	2.26	2.88	2.07	2.88	2.5	1.89	2.01	2.76	2.49	2.78	2.59	1.92	2.23	2.03	2.06	3.17	1.45	2.65	2.12	2.98	2.54	2.91	2.31
p-Cumate, Phenylacetic acid	203.047	1.45	1.05	1.56	2.25	1.94	0.763	2.01	1.72	1.36	1.78	1.26	2.72	1.25	1.7	2.57	1.61	0.855	1.36	1.5	1.35	1.77	1.71	1.71	2.9	2.95	2.81	3.05	3.66	2.95	2.75	2.7	2.79	3.41	3.68	3.21	2.05	3.48	3.11	2.97	3.03	1.48	1.97	2.57	3.47	2.93	1.53	2.93
D-Glyceraldehyde, L-Fuconate, L-Rhamnonate, D-Mannose, Inositol, D-Glucose, D-Fructose, L-Sorbose, D-Galactose	203.053	3.37	3.71	3.62	3.71	3.71	3.63	3.72	3.81	3.65	3.62	3.78	3.52	3.67	3.59	3.56	3.54	3.85	3.73	3.8	3.73	3.71	3.78	3.89	3.64	3.74	3.56	3.55	3.61	3.68	4.05	4.05	3.85	3.83	3.72	3.96	3.9	3.93	3.72	3.88	3.85	3.91	4.03	4.18	4.12	4.08	4.01	4.06
(2-Naphthyl)methanol, (1R,2S)-Naphthalene 1,2-oxide	203.071	2.65	2.67	2.35	2.46	2.47	2.24	1.4	1.67	2.01	1.74	2.19	1.86	2.05	2.11	2.2	2.27	1.82	2.32	1.49	1.48	1.85	0.398	1.9	1.46	2.26	2.24	2.07	2.88	2.5	1.9	2.01	2.76	2.49	2.78	2.59	2.21	1.49	2.03	2.06	2.18	1.45	2.13	2.53	2.62	2.58	2.47	2.31
L-Tryptophan, 2-Oxoaldehyde	203.082	3.18	3.33	3.33	3.46	3.36	3.2	3.37	3.44	3.26	3.46	3.41	3.16	3.26	3.3	3.16	3.2	3.52	3.52	3.7	3.41	3.32	3.56	3.58	2.81	2.26	2.24	2.07	3.23	3.01	2.94	2.01	2.76	2.49	2.78	3.26	3.33	1.49	3.56	2.94	3.38	3.09	3.31	3.26	3.1	3.51	3.47	2.31
*204.00407	204.004	4.93	4.96	5.04	4.87	4.98	4.9	4.94	4.91	4.85	4.9	4.97	4.68	4.84	4.69	4.74	4.82	4.82	4.91	4.87	4.92	4.89	4.86	4.93	4.62	4.59	4.65	4.63	4.62	4.81	4.67	4.65	4.68	4.67	4.64	4.86	4.87	4.54	4.71	4.67	4.8	5.06	4.83	4.72	4.81	4.75	5.03	4.81
*204.0987	204.099	3.99	3.85	3.99	3.65	3.67	3.91	3.92	3.92	3.74	3.83	3.9	3.64	3.72	3.63	3.61	3.81	3.67	4.07	3.62	3.91	3.76	3.82	3.85	3.91	4.1	4.15	4.1	4.06	4.25	4.04	3.93	3.96	3.9	4.09	4.18	4.03	3.77	3.97	3.99	3.98	4.18	4.06	4.06	4.02	3.95	4.05	4.03
*204.82497	204.825	0.778	2.16	1.85	2.96	3.01	2.86	3.17	3.09	3.1	2.91	3.24	3.17	3.06	3.31	3.17	2.98	2.98	2.85	3.21	2.92	2.93	2.92	3.17	2.17	2.95	1.01	1.2	1.63	1.35	2.5	1.85	2.34	2.2	0.892	2.64	1.35	1.51	2.28	2.07	1.95	3.1	2.77	2.56	0.813	1.3	1.84	1.58
*204.98411	204.984	0.778	2.93	1.85	2.73	2.31	2.98	3.15	3.14	3.01	3.01	2.02	2.21	2.58	2.1	2.29	1.89	2.15	2.77	2.46	3.16	2.2	1.34	2.24	2.17	2.53	1.01	1.2	1.63	1.35	2.5	1.85	1.73	2.2	0.892	2.64	1.35	1.51	2.28	2.07	1.95	1.28	2.77	2.56	2.35	1.3	1.84	1.58
3,4-Dihydroxymandelate	205.012	2.77	2.63	2.9	2.98	2.57	2.32	1.45	3.1	0.114	3.17	2.91	2.74	2.68	2.97	3.04	3.01	3.15	1.53	1.19	2.82	2.89	2.86	2.96	3.28	3.61	3.52	3.65	3.7	3.47	3.64	3.5	3.65	3.66	3.87	3.86	4.26	3.85	4.11	4.08	4.02	4.3	4.21	4.37	4.32	4.2	4.39	4.27
*205.01805	205.018	3.2	3.11	3.24	3.07	3.11	2.9	2.98	3.21	2.96	3.08	3.08	2.68	2.93	1.08	1.73	2.92	2.91	3.12	2.89	2.93	2.87	2.93	3	3.55	2.27	2.69	1.46	2.86	1.79	2.57	2.07	2.07	2.76	2.59	2.13	2.89	2.15	1.81	1.63	1.23	3.07	0.666	2.41	0.462	2.8	2.07	2.67
*206.00117	206.001	4.38	4.33	4.44	4.26	4.34	4.29	4.29	4.35	4.26	4.31	4.35	4.07	4.19	4.06	4.13	4.24	4.24	4.36	4.23	4.32	4.31	4.24	4.33	4.01	4.06	4.11	4.17	4.16	4.3	4.15	4.1	4.15	4.16	4.14	4.4	4.26	4.06	4.16	4.16	4.24	4.45	4.22	4.19	4.33	4.25	4.46	4.27
Choline sulfate, Oxamate	206.046	4.02	4.03	4.11	4.05	4.09	4.13	4.22	4.19	4.12	4.1	4.22	3.7	3.75	3.8	3.76	3.87	3.9	4.03	3.84	4.05	3.91	3.91	4.04	4.43	4.52	4.42	4.4	4.45	4.48	4.73	4.56	4.56	4.55	4.64	4.79	4.4	4.3	4.36	4.62	4.4	4.55	4.5	4.51	4.58	4.39	4.51	4.49
N-Acetyl-D-phenylalanine	206.082	3.33	3.08	3.19	3.11	2.97	3.01	3.05	3.02	2.92	3.06	2.9	2.89	2.32	2.21	2.93	1.14	2.13	3.11	2.93	2.91	2.87	2.95	2.77	2.51	2.58	2.57	1.87	1.41	0.69	2.66	1.03	2.71	1.8	1.27	1.38	1.96	2.87	1.43	2.01	1.24	3.04	2.84	2.72	2.6	2.19	1.74	2.64
ms2 ms3	206.51	1.74	2.12	2.29	1.92	2.03	1.32	1.37	2.22	2.36	2.37	1.29	1.56	1.9	2.41	2.22	1.73	1.58	1.6	1.45	1.77	1.87	1.73	1.49	1.81	2.63	3.58	3.59	3.63	3.24	2.13	2.7	3.16	3.3	3.41	3.15	2.69	2.55	2.96	2.99	3.11	2.12	2.57	2.77	3.5	2.17	1.97	1.89
*206.82205	206.822	1.76	3.06	1.97	1.9	2.51	1.63	2.83	1.99	2.06	2.21	1.45	2.96	2.46	2.78	2.26	2.9	3.06	2.05	1.43	1.9	2.45	2.95	2.98	0.885	1.08	2.57	1.87	1.41	2.03	1.58	2.39	2.33	2.35	1.51	2.08	1.38	2.11	2.85	2.18	2.44	1.75	2.2	2.89	2.7	2.21	2.6	2.39
3-Phospho-D-glycerate	206.967	1.76	2.4	2.37	3.05	3.05	2.93	2.83	1.99	3.06	3.08	3.02	2.41	3.04	3.03	1.94	2.95	2.63	2.83	2.9	2.85	2.85	2.9	3.07	0.885	1.08	2.57	1.87	1.41	2.03	1.58	2.39	2.33	2.35	1.51	2.08	1.38	2.11	2.85	2.18	2.44	3.03	2.2	2.72	2.7	2.21	2.6	2.39
*207.00449	207.004	3.17	3.24	3.22	3.06	3.07	3.1	3.08	3.2	2.92	3.15	3.01	2.95	3.03	2.98	3.08	2.98	3.01	3.03	2.97	3.24	3.02	3.02	3.11	0.885	1.08	2.57	3.62	1.41	2.88	1.32	2.39	2.33	2.35	1.51	3.49	2.99	2.11	2.85	2.18	1.54	3.12	1.4	2.72	2.7	2.21	3.54	2.39
*207.0142	207.014	3.6	3.53	3.66	3.55	3.58	3.21	3.43	3.42	3.37	3.54	3.49	3.17	2.88	2.37	1.32	3.26	3.48	3.33	3.16	3.33	3.31	3.11	3.14	3.44	3.51	3.34	3.26	3.45	3.52	3.44	3.35	3.69	3.51	3.27	3.49	3.22	2.8	3.31	3.49	3.34	3.64	3.38	3.48	3.76	3.53	3.69	3.63
*207.54776	207.548	0.845	0.798	1.67	1.11	1.88	0.954	0.669	0.196	2.19	2.23	1.28	1.3	1.18	2.1	1.38	2.43	1.3	2.82	2.21	2.21	0.669	1.57	1.48	2.79	3.3	3.13	3.12	4.24	2.95	2.93	2.95	3.2	3.56	3.93	3.42	1.19	0.903	3.48	3.44	3.38	1.83	1.45	2.87	3.38	3.48	3.4	3.36
*207.56143	207.561	2.97	3.19	3.11	3.29	3.13	3.15	3.11	3.06	3.2	3.05	3.18	3.24	3.17	3.33	3.29	3.12	3.21	3.16	3.52	3.36	3.32	3.52	3.35	1.3	1.11	2.57	2.01	2.15	2.3	2.37	3.34	2.33	2.35	1.51	2.26	3.61	0.954	3.24	2.18	3.33	3.2	1.34	3.08	3.35	3.31	3.44	3.44
O-Phospho-L-serine	207.998	4.06	4.14	4.22	3.92	4.17	3.92	3.92	3.93	3.75	3.93	4.17	3.44	3.62	3.42	3.57	3.74	3.79	4.15	3.83	4.14	3.99	4.03	4.09	4.08	4.25	4.12	4.16	4.24	4.23	4.22	3.87	4.07	4	4.3	4.41	3.99	3.54	3.86	4.07	3.98	4.24	4.42	4.53	4.63	4.45	4.6	4.53
*208.02297	208.023	1.49	2.69	1.77	1.52	1.6	0.852	1.53	1.65	1.92	2.43	1.34	1.38	1.66	2.29	1.06	1.23	1.24	1.5	2.34	2.06	1.72	2.14	1.4	2.95	3.22	3.2	3.28	3.77	2.75	3.09	2.98	3.12	3.22	3.34	2.94	0.415	2.87	3.39	3.6	3.27	1.14	2.41	2.94	3.51	3.14	2.93	3.26
*208.03254	208.033	3.02	3.27	3.32	3.24	2.56	3.03	3.03	3.26	1.92	3.43	3.2	3.4	3.09	3.43	3.07	3.12	2.96	2.53	3.44	2.87	2.99	3.46	2.65	3.73	4.06	3.92	3.95	3.89	4.06	4.32	4.18	4.36	4.1	4.35	4.58	4.55	4.58	4.66	4.75	4.59	4.72	5.02	4.94	4.97	4.76	4.98	4.92
*208.52242	208.522	2.13	2.37	2.02	2.14	2.81	2.21	2.5	2.74	2.82	2.84	2.23	2.17	2.03	2.91	2.01	2.44	1.46	1.67	2.13	2.43	2.72	1.58	1.92	3.02	3.03	3.73	3.37	3.4	3.23	3.29	2.76	3.67	3.49	3.54	2.96	2.7	2.81	3.38	2.83	3.03	1.83	2.99	3.16	3.43	2.73	2.83	2.85
*208.56431	208.564	2.13	2.37	2.02	2.14	2.81	2.21	2.5	2.74	2.82	1.68	2.23	2.17	2.03	2.91	2.01	2.44	1.46	1.67	2.13	2.43	2.72	1.58	1.92	2.87	3.16	2.98	3.28	4.29	3.13	3.4	2.98	3.32	3.57	3.79	3.17	2.26	2.74	3.27	3.11	3.02	1.83	2.58	2.77	3.43	3.48	2.29	3.33
*208.84491	208.845	4.37	4.48	4.71	4.86	4.76	4.86	4.82	4.91	5.02	4.86	4.73	5.12	4.99	5.13	5.12	4.97	4.95	4.71	4.9	4.61	4.69	4.78	4.79	4.47	4.3	4.3	4.35	4.07	4.44	4.4	4.86	4.52	4.62	3.92	4.4	4.92	5.02	4.85	4.65	4.85	4.78	4.5	4.27	4.34	4.34	4.48	4.36
ms2 ms3	208.998	1.56	1.95	2.2	2.04	2.35	1.41	1.98	1.94	2.1	2.16	2.21	2.09	1.93	1.56	2.56	1.35	1.86	2.41	2.24	1.2	2.4	1.4	2.29	1.96	2.96	3.03	2.69	3.2	2.21	2.83	2.74	2.9	2.26	3.41	2.89	2.54	2.73	2.82	3.02	2.98	2.19	2.03	2.62	2.84	2.75	3.08	2.24
1,2-Dihydroxy-6-methylcyclohexa-3,5-dienecarboxylate	209.022	1.79	1.51	2.23	2.6	2.35	1.41	2.56	1.79	2.1	2.57	2.06	2.09	1.93	1.56	2.56	1.35	1.86	2.3	2.45	2.29	2.4	2.09	3	2.44	3.12	3.08	3.43	3.62	2.93	2.86	2.33	2.15	3.13	3.49	2.95	1.81	2.26	2.91	2.93	3.05	1.31	2.49	2.76	3.02	2.97	2.89	2.88
*209.03583	209.036	1.79	1.51	2.23	2	2.35	1.41	2.56	1.79	2.1	2.57	2.06	2.79	1.93	1.56	2.56	1.35	1.86	2.3	2.45	2.29	2.4	1.36	3	2.77	2.29	3.17	2.48	2.41	2.79	3.32	2.86	3.01	3.62	3.12	3.35	3.16	3.13	3.46	3.56	3.15	3.41	3.62	3.49	3.76	3.56	3.7	3.61
Thymine, N-Acetylmuramate, 2,4-Diamino-6-nitrotoluene	209.103	2.67	2.98	2.81	2.97	3.05	3.05	2.89	2.87	3.06	1.84	3.03	3.11	3.04	3.05	2.79	2.99	3.06	3.27	3.38	3.18	3.19	3.21	3.16	2.17	1.25	2.54	2.32	2.41	2.07	3.22	3.16	2.26	2.54	0.954	2.13	2.87	3.34	2.4	2.86	3	2.82	2.67	2.97	2.81	2.93	2.83	2.74
L-Phenylalanine	210.05	3.21	3.38	3.43	3.81	3.72	3.79	3.66	3.82	3.92	3.71	3.65	4.01	3.89	3.72	3.91	3.78	4.03	3.84	4.15	3.88	4.03	4.11	4.15	3.14	3.34	2.96	2.31	2.65	3.03	3.4	3.83	3.41	3.64	3.56	3.33	3.76	4.05	3.72	3.41	3.67	3.49	3.07	3.14	3.38	3.46	3.48	3.37
*210.09783	210.098	3.12	3.73	4.27	3.51	3.16	2.96	2.48	3.68	2.88	3.76	2.54	3.25	1.6	3.58	3.56	3.51	3.56	3.59	1.8	2.8	1.67	3.6	3.64	1.45	0.523	1.4	2.91	2.5	3.42	0.301	2.31	2.12	2.3	2.25	3.44	1.21	2.93	2.16	2.59	2.02	3.01	2.17	2.96	2.26	2.79	1.92	2.63
*210.84191	210.842	4.52	4.6	4.84	4.95	4.91	4.92	4.92	5.04	5.11	4.99	4.86	5.26	5.06	5.26	5.19	5.14	5.09	4.85	4.98	4.74	4.8	4.87	4.99	4.55	4.37	4.37	4.43	4.24	4.55	4.52	4.84	4.71	4.76	4.14	4.47	5.04	5.09	4.99	4.74	4.99	4.95	4.57	4.21	4.28	4.53	4.58	4.5
*211.03138	211.031	2.11	2.1	1.81	1.76	2.36	2.37	2.45	1.23	2.02	1.52	2.15	2.83	1.67	2.09	2.2	2.38	2.1	2.04	1.65	2.66	2.22	1.46	1.85	2.88	2.93	2.62	2.97	3.05	2.41	2.54	2.85	2.39	2.77	3.14	2.98	2.63	2.34	1.64	2.91	2.04	2.71	2.73	2.95	2.53	2.9	1.59	2.71
*211.08643	211.086	3.57	3.54	3.51	3.59	3.6	3.56	3.61	3.53	3.5	3.61	3.42	3.35	3.22	3.17	3.42	3.3	3.35	3.51	3.37	3.41	3.46	3.15	2.92	2.66	2.82	2.67	1.74	2.72	2.82	2.63	2.06	2.73	1.29	3.17	2.78	2.79	1.99	1.64	2.06	2.55	3.28	2.87	2.68	3.21	2.37	2.09	2.57
N6-Acetyl-L-lysine	211.105	2.81	2.83	3.22	2.83	3.06	2.99	2.95	3.26	3.39	2.96	2.79	2.95	2.69	2.6	1.78	2.82	2.45	3.26	3.25	3.42	3.22	3.15	3.35	3.1	3.37	3.36	3.36	3.44	3.29	3.36	3.26	3.2	3.26	2.61	2.87	3.1	2.39	1.31	2.94	1.91	3.07	3.26	3.37	3.39	3.17	3.27	3.36
*212.04151	212.042	1.81	1.98	1.98	1.96	1.62	1.99	2.25	2.23	2.36	1.2	1.88	2.24	1.51	2.48	0.978	1.43	2.01	1.53	2.37	1.48	1.38	1.42	1.54	1.55	3.04	3.48	3.66	4.11	3.08	2.11	3.49	3.42	3.26	3.71	3.2	2.07	2.93	2.88	3.16	3.14	2.7	3.13	2.74	3.41	3.29	1.42	3.38
*212.06171	212.062	3.04	3.11	2.9	3.13	2.97	3.03	3.09	1.76	2.92	3	3.06	2.89	2.92	2.34	1.93	0.255	1.02	2.96	3.01	3.14	3	2.89	3.02	2.71	1.26	1.52	1.93	2.11	2.16	2.25	2.68	2.34	2.36	2.4	0.602	2.59	1.38	1.15	2.37	1.91	2.83	2.79	2.74	2.13	3.22	2.07	1.89
N4-Acetylaminobutanal, L-Pipecolate	212.139	1.38	3.04	0.898	1.85	2.46	2.97	3.22	3.23	1.58	2.31	2.89	2.45	2.84	2.27	1.2	2.13	2.94	3.12	3.17	3.3	3.08	3.21	3.3	1.04	2.83	1.13	2	1.16	1.24	1.62	0.813	2.27	3.02	2.07	0.568	1.74	1.31	1.4	2.72	1.9	0.114	2.49	2.52	2.89	2.94	1.22	1.87
1,2-Dihydroxy-7-hydroxymethylnaphthalene	213.052	1.89	2.44	1.3	2.06	2.32	1.89	2.4	2	1.93	1.92	2.2	1.17	2.1	2.49	1.18	2.26	2.38	2.06	1.27	2.28	2.22	2.71	1.66	3.29	3.49	3.43	3.28	3.69	3.09	3.28	2.99	3.29	3.33	3.45	3.14	2.74	3.17	2.92	3.22	1.4	1.15	3.2	3.29	2.95	3.06	3.07	3.2
N6-Acetyl-LL-2,6-diaminoheptanedioate, N2-Succinyl-L-ornithine, 4-(L-gamma-Glutamylamino)butanoate, Pyridoxamine	213.088	2.52	2.92	3.02	2.87	2.82	2.65	1.5	3.23	3.07	2.99	1.88	2.84	2.9	1.93	1.76	2.86	1.82	3.05	2.97	2.85	2.8	2.8	2.96	1.51	1.11	1.88	0.954	0.699	0.176	1.24	0.954	2.33	0.778	0.398	0.778	1.35	1.59	2.84	1.46	2.98	0.669	1.32	1.26	2.01	1.36	3.05	0.875
ms2 ms3	213.113	2.65	2.33	2.98	2.54	2.45	2.7	2.84	2.69	1.94	3.09	1.88	1.95	2.4	1.11	3.05	2.27	3.06	2.84	1.19	2.91	2.99	2.88	3.05	1.51	1.93	0.699	0.954	0.699	0.176	1.89	1.97	1.45	0.778	0.398	0.778	2.06	2.09	2.84	1.46	1.59	0.669	1.32	1.26	1.46	1.36	2.69	0.875
ms2 ms3	213.149	3.05	2.33	2.54	2.54	2.45	1	1.94	2.69	2.96	1.28	1.88	1.95	2.83	1.11	1.28	2.27	2.54	2.09	1.19	1.75	2.33	2.38	2.73	1.51	2.11	0.699	0.954	0.699	0.176	2.08	1.04	1.45	0.778	2.45	0.778	1.28	2.05	2.84	1.46	1.59	0.669	2.11	1.26	1.46	1.36	2.69	0.875
ms2 ms3	213.186	3.17	3.2	3.36	3.23	3.21	3.1	3.08	3.34	3.28	3.14	3.27	2.9	3.2	3.17	3.35	3.19	3.1	2.86	3.03	3.24	3.08	2.93	3.43	2.31	1.3	0.699	0.954	0.699	3.09	1.3	1.04	1.45	1.91	2.45	3.21	2.53	1.59	2.84	1.46	2.8	3.08	1.2	1.26	1.46	1.36	3.1	0.875
*213.9675	213.968	2	2.3	2.05	2.2	2.55	2.39	2.25	1.81	2.82	2.42	2.93	2.86	3.07	1.34	2.12	2	2.87	2.99	2.96	2.88	2.96	2.8	3.03	1.53	1.3	2.29	2.14	0.699	2.49	2.27	2.33	1.45	1.51	2.45	1.45	3.15	1.59	2.84	1.46	1.24	1.35	1.2	1.26	2.89	2.34	1.45	0.875
N(6)-[(Indol-3-yl)acetyl]-L-lysine	214.127	0.778	0.912	1.53	1	1.81	2.23	2	2.2	2.87	0.885	1.74	1.38	1.45	1.89	0.865	2.28	1.92	2.6	2.85	0.653	3.4	3.22	2.88	0.699	2.23	0.426	0.452	0.368	1.75	1.98	2.22	1.62	2.32	2.78	2.12	2.39	1.52	0.716	1.96	1.11	1.77	1.57	2	1.47	2.11	1.54	1.58
*215.08882	215.089	2.17	2.03	2.6	3.19	2.79	2.58	1.78	1.63	3.07	2.48	2.87	2.18	2.02	2.84	3.11	1.97	1.51	2.15	2.31	2.35	1.94	0.885	2.86	3.12	3.21	3.13	3.17	2.73	3.16	3.15	3.04	3.18	3.05	1.93	3.11	3.01	2.86	2.25	3.29	3.3	3.06	2.69	3.05	3.28	3.25	3.12	3.18
*215.12524	215.125	4.71	4.91	5.35	5.04	4.86	4.93	5.09	5.28	4.96	5	4.95	5.05	5.06	4.91	4.89	4.93	5.07	4.96	5.12	4.98	5.13	4.98	5.11	4.16	4.3	4.38	4.47	4.28	4.44	4.28	4.34	4.46	4.26	4.23	4.4	3.94	4.31	4.17	4.4	4.13	3.99	4.06	4.27	4.28	4.12	4.26	4.19
dIDP	215.53	1.88	2.11	1.7	1.92	2	2.18	2.04	1.78	2.32	1.74	1.23	2.5	2.29	2.14	2.23	2.84	1.58	1.18	1.5	1.16	0.932	1.23	1.88	2.88	2.39	3.34	3.27	3.62	3.02	2.23	1.91	3.12	3.14	3.29	2.92	1.31	1.04	1.13	2.82	2.34	1.51	2.59	2.75	3.09	1.22	3.37	2.1
*216.12861	216.129	3.51	3.7	4.07	3.81	3.65	3.69	3.85	4.08	3.82	3.79	3.66	3.9	3.89	3.7	3.79	3.82	3.87	3.79	3.94	3.84	3.93	3.82	3.83	3.27	3.5	3.36	3.5	2.2	3.47	3.16	3.28	3.48	3.45	3.49	3.26	2.92	3.44	3.51	3.59	3.58	3.3	3.1	3.35	3.53	3.59	3.26	3.42
ms2 ms3	216.196	2.91	3.36	3.39	3.52	3.39	2.97	3.39	3.67	3.44	3.48	3.3	3.2	3.21	3.53	3.42	3.31	3.48	3.12	3.03	3.59	3.45	3.33	3.53	3.62	3.66	3.49	3.93	3.91	3.73	3.52	3.62	3.83	3.77	3.83	3.9	3.07	3.54	3.74	3.81	3.62	3.66	3.32	3.56	3.63	3.73	3.59	3.73
*216.55291	216.553	1.29	1.6	0.885	1.91	0.961	1.13	1.34	1.94	1.32	1.27	1.58	2.44	1.64	2.97	1.12	1.56	0.588	1.52	0.929	1.63	1.55	0.709	1.29	1.67	3.07	2.81	2.58	3.23	2.85	2.27	2.06	2.28	3.11	2.99	1.66	1.57	2.05	3.09	1.49	1.74	1.46	1.63	2.28	2.27	2.52	2.83	3.24
*217.1046	217.105	4.39	4.83	5.11	4.63	4.64	4.36	4.73	4.83	4.78	4.72	4.71	4.52	4.48	4.76	4.71	4.57	4.62	4.52	4.73	4.63	4.51	4.86	4.79	5.28	5.38	5.4	5.34	5.04	5.29	5.23	5.41	5.07	5.34	5.26	5.42	5.05	5.42	5.32	5.2	5.25	5.28	5	5.37	5.38	5.26	5.38	5.44
Choline sulfate	218.026	3.3	3.28	3.23	3.12	3.16	3.2	3.26	3.2	3.15	3.2	3.23	2.84	2.86	2.94	3.02	2.95	2.95	3.13	2.91	3.04	3.02	2.94	3.07	3.48	3.21	3.67	3.14	3.39	3.65	3.66	3.61	3.78	3.78	3.81	3.61	3.37	1.85	3.43	3.83	3.74	3.51	3.21	3.8	3.7	3.77	3.53	3.58
*218.10791	218.108	3.05	3.49	3.86	3.52	3.5	3.21	3.45	3.57	3.66	3.7	3.43	3.35	3.31	3.55	3.5	3.55	3.41	3.23	3.54	3.33	3.39	3.56	3.59	3.96	4.07	4.17	4.05	4.11	4.03	3.9	4.1	3.87	4.1	3.96	4.13	3.7	4.09	4.07	3.9	4.02	3.98	3.74	4.04	4.14	4.1	4.16	4.22
*219.10632	219.106	3.31	3.09	2.98	3.13	2.98	3.07	2.96	3.18	2.9	3.07	2.86	2.38	3.01	1.01	1.51	3.05	2.98	3.34	3.14	3.16	3.08	2.97	3.09	1.69	1.43	2.49	3.63	2.53	2.8	1.34	1.62	2.69	2.11	2.25	1.31	3.25	2.35	2.67	2.83	2.17	1.51	1.72	2.57	1.59	2.5	2.19	2.14
*219.531	219.531	0.94	1.34	2.31	1.4	1.88	0.838	0.456	2.18	1.9	1.53	2	0.881	0.512	2.41	0.125	1.63	2.94	1.64	1.3	1.22	1.97	1.75	1.97	3.05	3.35	3.45	3.59	3.96	2.85	3.19	1.97	3.32	3.41	3.96	3.48	2.05	2.36	3.48	3.02	3.39	1.4	2.68	3.12	3.69	3.4	3.04	3.35
*220.0128	220.013	3.17	3.14	3.24	3.23	2.14	2.86	3.07	2.94	2.36	3.31	2.89	3.14	2.84	3.14	2.92	2.76	2.87	2.46	3.2	3.11	2.99	1.66	2.55	4.15	4.13	4.16	4.25	4.27	4.25	4.58	4.4	4.57	4.39	4.69	4.79	4.88	4.58	4.93	4.98	4.88	5.16	5.26	5.09	5.14	5.09	5.22	5.12
*220.01689	220.017	2.96	2.21	3.02	2.9	3.07	3.15	2.83	2.81	2.89	2.04	3.14	0.41	0.845	1.6	2.41	2.22	2.9	2.88	1.32	2.89	2.97	1.66	2.89	2.49	1.84	0.716	2.28	1.48	1.65	2.23	2.12	1.95	2.53	2.7	2.65	2.17	2.57	2.88	2.49	2.09	3.02	3.17	2.71	2.59	2.72	2.79	2.77
GDP-D-glycero-alpha-D-manno-heptose, N-Amidino-L-aspartate	220.03	2.58	3.12	2.07	1.89	2.71	1.78	1.92	2.79	2.38	2.85	2.25	1.15	2.1	2.82	2.91	2.19	2.15	1.85	2.18	1.94	1.92	2	2.56	2.82	3.34	3.63	3.98	4.74	3.32	3.28	3.18	4.09	4.11	4.26	3.59	1.55	3.09	3.85	3.63	3.62	1.84	3.06	3.55	3.8	3.78	3.07	3.59
N-Acetyl-beta-D-glucosaminylamine	220.106	3.75	3.99	4.13	4.18	4.24	3.6	3.8	3.93	3.89	3.87	3.9	3.2	3.16	3.48	3.37	3.34	3.51	2.9	2.81	1.22	2.85	3.12	2.91	3.95	4.05	3.96	4.05	4.21	4.05	4.06	4.04	3.97	4.16	4.05	3.97	3.62	3.72	3.83	3.97	3.79	3.89	3.21	3.64	3.62	3.55	3.5	3.69
8-Amino-7-oxononanoate	220.154	2.67	2.45	1.41	2.06	1.61	2.95	3	2.9	1.8	1.23	2.9	2.66	2.77	2.71	2.45	2.32	0.978	3.1	3.08	2.23	2.84	2.76	2.84	2.29	1.3	1.38	1.23	1.75	1.24	1.1	2.21	2.26	1.89	2.14	1.17	2.02	1.85	1.71	0.325	1.61	1.6	3.27	1.91	2.83	2.14	1.77	1.85
ms2 ms3	220.191	2.7	2.77	2.91	1.41	2.29	2.92	3.03	3.26	2.75	2.81	2.96	2.91	2.99	3.5	1.84	2.11	3.17	3.1	3.05	3.33	2.79	3.22	3.31	0.681	1.6	1.25	2.07	2.02	1.62	1.46	1.15	0.699	1.78	2.48	1.28	0.722	1.5	1.4	1.64	0.804	2.83	2.73	2.07	1.37	1.59	2.77	2.61
*220.52933	220.529	0.921	1.87	2.16	1.41	2.52	1.22	1.83	2.11	2.25	2.36	2.46	1.6	1.55	2.93	1.84	2.11	2.27	0.58	2.11	2.08	1.92	2.09	1.16	2.79	2.8	2.98	3.53	3.9	3.29	2.75	2.98	3.45	3.16	3.79	3.09	0.722	3.17	3.04	3.21	3.01	1.81	1.83	2.75	3.63	3.48	2.98	3.27
*221.0161	221.016	0.903	1.31	2.72	2.21	1.85	2.03	2.07	2.47	2.11	2.23	2.16	1.29	2.11	2.47	2.41	1.43	1.93	2.88	2.17	2.15	2.37	1.73	2.8	2.28	2.17	3.55	2.75	2.17	3.52	3.68	2.64	3.33	1.48	3.57	3.65	3.6	3.5	3.64	3.85	3.57	3.73	4.01	3.9	3.83	3.73	3.82	3.85
L-Cystathionine	221.06	3.01	3.08	2.72	3.25	3.04	2.68	2.07	2.98	2.97	2.23	2.16	2.96	2.89	2.47	2.41	2.91	1.93	3.05	2.82	2.95	2.99	2.92	2.8	2.28	1.26	2.22	2.75	2.17	2.87	2.87	2.64	2.62	1.48	2.19	1.98	1.22	1.11	0.903	1.98	2.59	2.05	0.845	1.51	1.21	1.49	2.19	3.42
cis-1,2-Dihydroxy-1,2-dihydro-7-methylnaphthalene, 1,2-Dihydronaphthalene-1,2-diol, cis-1,2-Dihydronaphthalene-1,2-diol	221.081	3.06	3.05	2.72	2.65	2.31	2.32	2.07	2.51	2.56	2.33	2.58	2.12	2.2	2.47	2.41	2.14	1.93	1.39	1.66	2.2	0.452	1.85	1.74	1.95	1.26	2.22	2.75	2.17	2.87	2.87	1.99	3.04	1.48	2.19	1.98	1.22	1.11	0.903	1.98	2.59	2.05	2.05	1.51	1.21	1.49	2.19	2.91
*221.08541	221.085	2.61	3.02	2.46	3.15	3.22	3.06	3.14	3.35	3.28	3.01	3.23	3.14	3.29	3.25	2.95	3.2	3.34	3.22	3.45	3.36	3.31	3.34	3.53	1.49	1.26	2.22	2.75	2.17	2.87	2.87	3.17	2.74	3.5	2.19	3.33	2.93	1.11	0.903	1.98	2.59	3.12	2.76	1.51	1.21	3.22	3.33	3.52
*221.10882	221.109	2.72	3.1	3.25	3.32	3.32	2.64	2.6	3.38	3.16	1.15	3	2	2.53	2.84	1.45	2.92	2.55	1.56	2.07	2.33	2.93	2.25	1.53	3.05	3.21	3.14	3.08	3.31	3.2	3.17	3.13	3.17	3.4	3.11	3.19	1.76	3.31	3.12	2.98	2.33	3.12	3.02	2.35	2.34	1.02	1.38	2.94
*221.15448	221.154	3.24	3.31	3.04	3.08	1.98	3.03	2.98	3.2	2.96	3.16	3.17	2.91	3.13	2.83	3.14	1.88	2.83	2.97	2.89	3.23	2.93	2.96	3.35	0.699	1.26	2.22	2.75	2.17	2.87	1.36	1.06	2.74	2.97	2.91	2.45	2.75	1.11	0.903	1.98	2.59	3.01	2.22	1.51	1.21	2.45	2.39	2.91
*221.52872	221.529	1.64	2.33	2.03	2.17	2.11	1.43	2.3	1.38	1.88	0.903	1.11	2.6	1.78	3.53	1.96	1.61	0.966	1.35	1.67	1.63	2.37	2.37	1.97	3.52	3.28	2.97	3.64	3.8	1.94	2.48	1.6	3.23	2.91	3.64	2.91	2.45	2.91	3.02	3.19	2.29	2.32	1.6	2.62	3.01	2.81	1.77	3.21
*222.00992	222.01	2.54	2.92	3.08	2.85	1.98	2.48	2.21	2.98	2.52	3.19	2.26	2.9	2.4	3.01	1.66	2.61	2.28	2.27	3.06	2.51	2.65	2.62	2.52	3.9	3.82	3.78	3.88	3.78	3.77	4.1	3.91	3.98	4	4.22	4.25	4.33	4.01	4.38	4.43	4.32	4.57	4.72	4.51	4.62	4.58	4.66	4.58
*222.0195	222.019	3.3	3.31	3.28	3.25	3.35	3.11	3.36	3.26	3.12	3.3	3.42	3.01	2.95	2.16	1.96	2.8	3.16	3.32	2.96	3.38	3.26	3.25	3.27	3.35	3.57	3.49	3.46	3.73	3.6	3.74	3.33	3.58	3.73	3.92	3.84	3.46	2.91	3.49	3.71	3.44	3.72	3.52	3.76	3.83	3.74	3.75	3.77
*222.03009	222.03	1.61	1.97	1.9	2.94	1.98	2.48	2.92	3.11	2.97	2.06	3	2.86	2.4	3.05	3.05	2.82	2.28	2.27	2.94	3.01	2.89	2.94	3.16	2.55	2.83	2.08	1.75	2.18	2.25	2.01	2.24	1.84	2.24	2.02	2.45	2.81	2.5	2.75	1.43	2.08	2.98	2.15	2.72	2.07	2.13	1.84	1.97
ms2 ms3	223.13	3.61	4.01	4.03	4.09	3.97	3.95	3.98	4.17	4.04	4.05	3.92	4.01	3.95	4.02	4.01	3.8	4.01	3.97	4.03	3.74	3.95	3.87	4.12	3.31	3.46	3.4	3.49	3.48	3.59	3.56	3.52	3.65	3.35	2.92	3.35	3.51	3.56	3.5	3.63	3.68	3.46	3.47	3.34	3.47	3.66	3.38	3.42
*223.52032	223.52	1.81	0.553	1.93	1.36	1.8	1.84	1.25	1.59	2.41	2.45	1.33	1.43	1.03	2.28	2.34	1.27	2.61	1.11	1.11	2.24	0.802	2	2.11	3.26	3.55	3.7	3.71	4.25	3.44	3.44	3.64	3.61	3.97	4.14	3.5	2.85	3.2	3.59	3.79	3.47	1.83	3.22	3.54	3.9	3.44	3.31	3.58
*223.75096	223.751	2.13	2.3	2.44	3.38	3.01	2.96	2.81	3.33	3.5	3.05	2.79	2.85	2.99	3.27	3.04	3.33	3.29	3.26	3.25	3.02	3.19	3.35	3.58	1.32	1.11	2.93	3	2.09	2.7	1.58	2.64	3.58	3.52	2.32	2.9	2.41	1.53	2.3	1.51	2.27	1.8	1.28	2.09	2.53	3.35	3.07	3.48
*223.99788	223.998	1.56	2.38	1.11	2.06	2.25	2.04	2.03	2.08	2.35	2.54	1.89	2.25	1.86	1.46	2.32	2.03	2.29	2.37	2.48	1.23	1.79	2.39	2.17	2.83	3.1	3.18	3.06	3.34	2.92	2.87	3.08	2.71	2.79	3.48	2.8	2.09	1.16	1.99	3.11	2.82	2.15	2.83	3	2.85	2.07	2.91	2.97
*224.00577	224.006	2.58	2.67	1.11	2.06	2.25	2.04	2.03	2.08	2.35	2.54	1.89	2.25	1.86	1.46	3.08	2.9	2.29	2.37	2.48	1.23	1.79	2.39	2.17	1.79	2.17	1.69	3.1	2.78	1.71	1.3	2.29	1.16	3.04	1.32	3.12	3.19	1.16	1.99	2.19	3.07	3.18	3.47	3.43	3.66	3.73	3.44	3.48
*224.13364	224.134	2.97	3.29	3.03	3.36	3.16	3.09	3.22	3.53	3.33	2.68	3.24	3.19	3.12	3.54	3.45	1.39	3.14	3.05	3.24	3.56	3.2	3	3.38	1.27	3.05	2.55	1.45	1.26	1.5	1.75	2.36	1.45	2.34	2.24	2.53	2.1	1.62	2.66	1.85	1.66	1.62	1.56	1.51	0.929	2.28	1.83	2.75
*224.51881	224.519	1.53	2.82	1.46	1.26	1.84	2.31	1.94	1.27	2.5	2.79	2	2.03	1.46	2.66	2.44	2.96	2.72	1.83	2.63	2.77	2.19	2.88	1.97	3.36	3.43	3.46	3.76	3.97	3.41	3.29	2.96	3.42	3.67	4.11	3.38	2.1	3.35	3.52	3.63	3.35	2.34	3.38	3.25	3.7	3.53	3.08	3.33
5-Hydroxykynurenamine, Porphobilinogen, 1-Pyrroline-2-carboxylate	225.088	3.35	3.33	3.39	3.38	3.22	3.2	3.07	3.06	3.16	3.09	3.11	3.07	3.11	2.96	3.11	2.81	3.14	3.43	3.53	3.39	3.36	3.32	3.47	1.49	2.12	2.4	2.06	2.66	2.71	2.43	1.36	2.76	2.95	3.29	2.99	3.26	3.47	1.4	2.76	3.52	2.91	2.41	3.41	2.01	3.46	3.34	3.45
Dihydrolipoamide	225.11	3.14	3.38	3.54	3.54	3.39	3.24	3.46	3.6	3.47	3.62	3.34	3.4	3.33	3.43	3.49	3.34	3.45	3.51	3.54	3.46	3.48	3.43	3.7	3.28	3.32	3.33	3.26	3.3	3.29	3.37	3.3	3.55	3.7	3.47	3.37	3.27	3.39	3.41	3.3	3.3	3.26	3.19	3.31	3.2	3.34	3.29	2.96
*225.51826	225.518	1.74	2.07	2.25	2.34	2.63	1.5	1.1	2.09	2.05	1.72	2.06	1.93	1.82	2.21	2.52	2.54	2.59	1.99	0.653	2.22	2.23	1.88	2.7	3.07	3.33	3.67	3.38	3.51	3.24	3.4	3.52	3.23	3.73	3.99	3.18	1.92	2.77	3.21	3.34	3.23	1.82	2.99	3.39	3.59	3.22	2.59	2.91
*225.98632	225.986	4.36	4.39	4.48	4.4	4.43	4.42	4.4	4.42	4.43	4.44	4.45	4.21	4.34	4.25	4.29	4.34	4.37	4.45	4.31	4.39	4.41	4.34	4.45	4.16	4.18	4.11	4.15	3.97	4.36	4.2	4.32	4.15	4.18	4.18	4.39	4.41	4.21	4.31	4.25	4.35	4.55	4.41	4.24	4.27	4.39	4.5	4.32
*226.05416	226.054	2.37	1.51	1.78	1.59	0.914	1.58	1.05	0.771	1.33	1.03	2.1	1.46	1.43	0.863	1.38	1.83	0.863	2.43	1.87	1.25	0.58	1.79	2.51	2.22	2.03	2.41	2.66	2.32	2.27	2.25	2.04	1.35	2.72	0.732	2.22	2.34	2.2	2.38	1.61	2.2	2.47	2.1	2.96	1.97	1.73	2.32	2.1
*226.5973	226.597	2.83	3.09	2	3.06	3.09	2.81	3.21	3.2	3.06	2.95	2.99	3	3.11	3.14	3.02	2.92	3.08	3.09	3.4	3.17	3.35	3.3	3.25	2.18	1.26	2.45	2.2	2.67	2.47	3	2.58	2.34	2.52	3.3	1.67	2.44	2.22	2.78	2.34	2.16	1.99	1.94	2.74	2.51	2.01	3.31	2.51
*226.79462	226.795	3.13	3.35	3.56	3.59	3.53	3.49	3.61	3.73	3.67	3.63	3.56	3.56	3.67	3.8	3.69	3.75	3.63	3.31	3.48	3.43	3.5	3.58	3.58	3.82	3.89	3.8	3.61	3.62	3.75	3.84	4.05	3.92	3.85	3.65	3.75	3.62	4	3.94	3.87	4.04	3.57	3.56	3.39	3.64	3.74	3.77	3.75
*227.00892	227.009	2	1.8	2.22	1.58	1.57	1.47	1.88	1.83	1.7	1.51	1.62	2.29	1.95	2.15	1.04	1.84	2	1.97	1.93	1.4	1.62	2.06	1.98	3.9	3.9	4.01	4.01	3.92	3.7	3.95	3.82	3.99	4.07	3.83	3.71	3.45	3.89	3.85	3.95	3.78	1.89	3.86	4.1	3.9	3.95	3.68	4.06
L-Serine-phosphoethanolamine, meso-2,6-Diaminoheptanedioate, LL-2,6-Diaminopimelic acid,	227.044	3.11	3.03	3.25	2.97	2.92	3.02	2.91	3.04	2.83	1.51	3.07	2.29	2.89	2.95	2.54	1.84	2	3.06	1.93	1.4	2.91	2.54	2.96	2.35	2.51	2.06	2.59	2.22	2.53	1.11	1.96	2.11	1.97	2.12	2.38	2.05	2.16	1.79	2.1	2.32	2.93	1.57	2.19	1.66	1.61	2.25	2.03
CMP-2-trimethylaminoethylphosphonate	227.092	3.03	3.07	3.13	1.99	2.45	2.44	3.03	2.46	2.48	2.53	2.1	2.29	2.08	2.71	2.54	1.84	1.81	2.84	1.9	2.65	2.76	1.69	2.94	2.35	2.51	2.06	2.59	2.22	2.53	1.11	1.96	2.11	1.97	2.12	2.38	2.85	2.16	1.79	2.1	2.06	2.18	2.11	2.19	1.66	1.61	2.25	2.03
N6-Acetyl-N6-hydroxy-L-lysine, N5-(L-1-Carboxyethyl)-L-ornithine	227.1	2.99	1.72	1.56	3.04	2.85	2.3	3.01	2.42	1.33	1	2.49	1.79	2.73	2.11	1.92	2.33	1.66	3.05	2.92	2.78	3.11	2.58	3.09	2.99	2.38	3.25	3.25	2.15	3.25	3.31	2.65	2.15	1.52	3.22	3.05	2.96	2.08	3.15	1.9	3.1	3.01	3.23	3.45	3.47	3.28	3.33	3.3
ms2 ms3	227.129	3.15	3.54	3.7	3.44	3.27	3.03	3.08	3.76	3.06	3.45	3.2	3.24	3.12	3.52	3.35	3.49	3.41	3.22	3.06	3.02	2.98	3.58	3.57	1.86	2.26	2.06	2.59	2.22	2.53	1.86	2.38	2.78	2.24	3.63	3.24	2.04	2.43	2.23	1.6	2.33	2.96	2.16	2.08	2.03	2.75	3.22	2.24
4-Guanidinobutanamide	227.162	2.48	3.03	2.76	2.01	2.16	3.04	2.89	2.81	3.24	1.76	2.94	3.05	3.03	2.41	2.8	2.57	2.77	2.41	3.09	2.81	3.01	2.57	3.09	2.05	3.13	1.96	2.82	2.21	2.68	1.71	1.99	3.09	1.44	1.76	1.62	2.92	1.22	2.04	1.99	1.99	1.73	1.24	2.82	1.76	2.67	1.87	1.37
*228.09546	228.095	3.42	3.52	3.81	3.48	3.52	3.56	3.69	3.76	3.74	3.66	3.78	3.56	3.46	3.56	3.73	3.7	3.56	3.9	3.58	3.67	3.53	3.74	3.76	4	4.3	4.2	4.31	4.25	4.25	4.16	4.05	4.06	4	4.24	4.22	3.99	3.91	4.09	4.17	4.09	4.03	4.07	4.18	4.23	4	4.02	4.05
ms2 ms3	228.232	2.65	2.77	2.41	2.58	3.13	2.97	2.98	2.38	2.81	2.16	2.77	2.74	2.96	2.58	1.59	1.7	2.15	1.94	2	2.41	1.84	2.12	2.37	2.71	0.991	1.38	2.06	2.11	2.16	1.65	2.81	1.42	1.12	1.12	1.53	1.51	2.68	2.14	1.29	2.26	1.47	2.59	1.4	1.42	1.22	1.93	0.301
*228.2684	228.268	3.13	3.42	3.29	3.39	3.47	3.19	3.45	3.45	3.42	3.3	3.28	3.3	3.36	3.42	3.6	3.51	3.48	3.18	3.22	3.39	3.41	3.41	3.23	3.27	3.59	3.58	3.84	4.05	3.41	3.74	3.74	3.71	3.5	4.02	3.57	3.34	3.66	3.74	3.59	3.22	3.64	3.13	3.61	3.83	3.67	3.5	3.42
*228.79156	228.792	3.45	3.54	3.73	3.79	3.79	3.67	3.79	3.94	3.96	3.95	3.76	3.9	3.83	4.13	3.97	4	3.91	3.36	3.76	3.71	3.7	3.87	3.89	3.93	4.04	3.89	4.02	3.96	4.01	3.87	4.24	4.25	4.23	3.73	3.92	3.64	4.15	4.26	4.05	4.16	3.9	3.69	4.06	3.94	4.05	3.98	4
*229.00587	229.006	1.52	1.4	1.71	1.42	1.2	1.49	1.51	1.46	2.46	2.31	1.4	1.51	0.845	1.61	2.77	2.24	1.72	2.38	2.44	2.36	1.99	2.05	2.53	1.38	3.16	3.22	3.76	3.85	2.83	3.75	3.85	3.66	3.74	3.56	3.58	2.78	3.5	3.53	3.47	2.54	2.75	3.59	3.2	3.72	0.778	3.27	3.68
Glycerone phosphate, L-3,4-Dihydroxybutan-2-one 4-phosphate, L-Ribulose 5-phosphate, L-Xylulose 1-phosphate, Quinate, D-Tagaturonate, L-Lyxose, D-Glucuronate, D-Fructuronate, D-Galacturonate, Pectin	229.012	3.25	3.4	3.32	3.39	3.51	3.23	3.25	3.36	3.3	3.37	3.43	3.11	3.18	3.09	3.18	3.35	3.21	3.28	3.31	3.37	3.36	3.2	3.49	3.4	3.16	2.84	3.01	3.34	3.18	3.66	3.52	3.45	3.38	3.63	3.53	3.31	3.19	2.59	3.25	3.58	3.55	3.24	3.59	3.54	3.55	3.58	3.58
*229.03589	229.036	2.63	1.67	1.15	2.03	1.36	2.65	1.82	2.25	1.51	2.44	2.04	2.33	2.17	2.87	2.14	1.72	2.72	1.94	2.73	2.18	1.75	2.2	2.25	3.39	3.63	3.52	3.77	3.96	3.18	3.3	3.26	3.84	3.96	4.27	3.53	2.18	3.17	3.87	3.56	3.43	2.72	3.5	3.48	3.91	3.78	3.84	3.53
Benzylsuccinate, Methyl beta-D-galactoside	229.048	2.99	3.2	3.07	3.14	3.07	3.15	3.03	3.11	2.98	3.2	3.09	2.96	3.22	3.18	3.09	3.24	3.19	3.46	3.36	3.35	3.22	3.29	3.4	2.47	2.06	2.84	2.64	1.96	2.03	2.17	1.79	2.87	2.96	2.12	0.792	3.24	1.86	2.59	2.45	2.03	3.22	2.07	2.76	2.04	2.3	2.01	1.99
*229.07913	229.079	3.32	3.41	3.45	3.65	3.68	3.4	3.41	3.57	3.53	3.76	3.54	3.47	3.43	3.44	3.56	3.52	3.65	3.53	3.45	3.61	3.72	3.65	3.51	2.57	2.93	2.99	3.04	1.9	3.02	3.11	2.99	3.29	2.9	2.29	2.67	3	3.03	2.25	2.55	2.79	3.5	3.01	3.15	2.54	3.27	2.98	2.83
*229.08265	229.083	3.14	3.13	3.18	3.01	3.21	3.09	3.28	3.03	3.11	3.13	3.05	3	3.06	2.95	3.05	3.06	3.13	3.45	3.42	3.34	3.42	3.22	3.35	2.47	1.51	2.84	3.66	1.96	2.93	1.11	1.79	2.87	2.96	3.31	0.792	2.93	1.2	2.59	2.9	2.03	3.27	3.26	2.76	3.29	3.25	3.34	1.99
*229.53726	229.537	1.38	1.72	2.02	1.31	2.33	2.21	2.03	2.66	2.21	2.62	1.9	1.8	1.05	2.14	2.32	2.01	1.23	2.2	1.44	1.99	1.84	1.91	1.2	2.93	3.27	3.26	3.23	2.34	3.01	3.18	2.86	3.45	3.67	2.34	2.63	2.44	2.6	3.01	3.17	2.33	2.26	2.59	2.89	3.28	2.84	2.88	3.07
O-Phospho-L-serine	229.98	3.8	3.85	4.01	3.69	3.95	3.79	3.81	3.79	3.61	3.6	3.88	3.27	3.57	2.87	3.22	3.53	3.69	4	3.64	3.88	3.78	3.77	3.85	3.81	3.89	3.73	3.62	3.63	3.76	3.88	3.71	3.82	3.68	3.65	3.98	3.89	3.41	3.63	3.85	3.68	3.97	4.02	4.01	4.14	4.07	4.15	4.05
Farnesyl triphosphate	230.042	2.24	2.51	2.37	1.92	1.59	1.92	2.52	2.12	2.19	2.12	0.301	1.81	1.79	1.91	1.97	2.24	1.48	2.61	2.31	1.59	1.67	2.01	1.18	2.84	1.66	3.24	2.17	2.09	2.48	2.84	2.89	2.37	3	3.28	2.12	3.46	1.88	3.22	3.33	2.92	3.14	3.74	3.54	3.35	2.51	2.02	1.99
*230.78855	230.789	3.22	3.5	3.73	3.62	3.57	3.48	3.78	3.75	3.77	3.8	3.58	3.79	3.7	3.86	3.76	3.82	3.74	3.38	3.67	3.41	3.54	3.66	3.75	3.76	3.83	3.78	3.85	3.84	3.92	3.86	4.14	4.01	4.01	3.92	3.96	3.64	4.16	4.07	3.86	4.15	3.58	3.69	3.88	3.94	4	3.91	3.94
*230.81018	230.81	2.81	2.94	1.47	3.17	2.99	2.99	2.99	3.08	3.07	3.07	1.4	1.84	3.02	1.56	3.07	3.02	3.12	3	2.91	3.16	2.78	2.91	3.08	1.68	2.5	2.36	2.85	2.28	1.87	0.885	2.2	1.61	1.83	2.24	2.25	1.63	2.18	1.65	1.76	2.24	3.05	2.06	2.18	2.32	2.14	1.59	1.89
*230.99432	230.994	2.85	2.98	2.92	2.55	1.63	3	3.05	3.09	2.04	2.84	2.81	3.2	2.98	3.2	2.91	2.95	2.9	3.1	3.02	2.92	2.8	2.89	3.01	1.45	1.96	2.52	3.66	2.28	1.87	1.23	2.2	1.61	1.83	2.24	1.38	2.96	0.301	1.65	1.76	3.38	3.16	3.02	2.18	2.32	2.14	3.3	1.89
2-Hydroxybutanoic acid, (R)-3-Hydroxybutanoate	231.084	2.26	2.78	2.96	2.68	1.62	2.19	2.39	2.65	2.6	1.48	3.02	2.82	2.65	2.17	1.26	2.9	3.23	1.2	2.65	2.91	2.11	2.77	2.38	3.27	3.38	3.33	3.44	3.2	3.29	3.51	3.36	3.48	3.18	2.65	3.32	2.04	3.06	3.31	3.26	3.36	2.89	3.12	3.24	3.23	3.2	3.01	3.34
N6-Acetyl-LL-2,6-diaminoheptanedioate, 4-(L-gamma-Glutamylamino)butanoate, N2-Succinyl-L-ornithine	231.099	3.06	3.19	3.16	3.11	3.08	3	3.18	3.12	2.94	3.04	3.12	2.9	2.95	3.05	1.81	2.84	2.94	3.1	3.07	3.07	2.8	2.97	2.94	2.8	3.16	2.82	2.14	3.83	3.01	1.52	1.2	1.61	2.07	2.24	2.51	2.74	1.68	1.26	2.61	2.06	3.13	2.97	2.18	2.82	2.14	3.11	1.89
*231.97226	231.972	0.786	0.868	1.37	3.23	1.72	0.176	2.95	3.36	2.92	2.82	3.11	3.09	2.81	1.91	3.72	2.8	3.24	2.85	3.27	3.43	3.48	3.36	3.33	1.5	0.713	1.75	2.32	2.38	1.56	2.96	3.33	2.9	2.14	2.81	2.84	2.82	3.3	2.19	1.8	2.9	2.65	1.72	1.53	1.65	2.9	1.58	2
*232.01371	232.014	1.64	1.59	3.31	1.69	1.68	1.61	1.75	2.86	2.88	2.12	2.17	2.07	2.03	1.91	1.97	1.59	1.84	1.83	1.8	1.55	1.79	1.16	2.1	3.57	3.62	3.71	3.81	4.81	3.51	3.3	3.42	4.38	4.07	4.38	3.66	2.91	3.18	3.85	3.67	3.5	2.13	3.43	3.52	3.84	3.94	3.32	3.45
2-(Acetamidomethylene)succinate	232.047	3.07	3.11	3.1	3.02	3.02	2.98	2.98	3.13	2.98	3.06	2.97	3.04	2.9	2	2.92	2.89	2.87	3.01	3	2.95	2.97	3.07	3.11	2.23	2.95	2.5	2.49	2.29	1.76	1.52	2.16	1.61	2.07	2.4	2.89	2.74	1.32	1.26	3.59	2.72	3.14	1.66	2.5	2.59	3.66	3.16	3.49
*232.51533	232.515	1.85	1.15	2.24	1.53	2.13	2.39	2.4	2.77	1.51	2.12	1.49	1.7	2.24	1.91	1.74	2.17	1.84	1.98	1.83	1.55	2.27	1.66	2.17	1.62	2.96	3.2	3.21	4	3.27	2.97	2.35	3.48	3.57	3.78	3.19	2.42	2.58	3.39	3.32	3.12	1.62	2.89	3.05	2.89	3.25	2.34	2.78
ms2 ms3	232.525	1.85	1.15	2.24	1.53	2.13	2.39	2.4	2.77	1.51	2.12	1.49	1.7	2.24	1.91	1.74	2.17	1.84	1.98	1.83	1.55	2.27	1.66	2.17	3.04	3.12	3.47	3.47	3.72	2.91	3.21	3.1	3.62	3.5	3.78	2.96	2.42	3.15	3.25	3.25	2.64	1.62	2.83	3.18	3.32	3.36	2.97	3.03
*232.96478	232.965	1.84	1.15	2.24	2.15	2.13	1.49	2.4	2.77	1.92	3.66	2.61	1.77	1.79	2.91	1.74	2	1.84	1.98	1.83	2.87	2.27	1.66	2.51	3.69	3.84	3.91	4.27	4.82	3.68	3.7	3.54	3.85	4.11	4.67	4.19	2.91	3.45	3.99	4.02	3.81	3.15	3.27	3.71	4.14	4	3.65	3.89
*233.01209	233.012	1.6	1.85	1.36	2.12	0.938	1.97	3.12	1.42	2.37	2.85	0.813	1.9	3	2.51	2.28	2.75	2.59	2.62	1.48	1.23	3.26	2.86	2.51	3.16	3.48	3.53	3.72	4.4	3.26	3.34	3.11	3.82	4.09	4.4	3.51	2.2	2.92	3.51	3.5	3.16	2.94	3.27	3.58	3.62	3.83	3.02	3.44
*233.15448	233.154	3.97	4.68	4.58	4.56	4.44	4.6	4.31	4.51	4.23	4.42	4.15	4.66	4.52	4.07	4.51	4.2	4.26	4.41	3.86	4.43	3.98	4.2	4.3	3.5	3.44	2	3.26	2.15	3.55	3.35	3.39	3	2.11	1.96	3.38	3.5	2.88	3.32	3.5	3.59	3.56	3.05	3.3	2.25	3.66	3.57	3.48
*233.524	233.524	1	1.67	0.96	1.53	0.813	1.08	0.817	1.41	1.91	1.5	0.954	1.22	1.6	2.08	2.25	2.21	1.25	1	1.84	2.19	2.29	2.36	2.3	2.84	3.03	2.88	3.33	3.2	2.52	2.85	3.17	3.11	3.33	3.62	3.27	2.9	2.68	2.98	2.97	3.35	2.2	2.79	2.93	3.65	2.69	3.08	2.88
*234.01162	234.012	1.57	2.34	2.15	0.669	1.92	2.13	1.41	2.14	1.59	2.23	2.74	2.3	2.4	2.14	2	1	2.51	2.27	1.88	1.95	0.523	1.58	2.36	3.04	3.17	3.65	3.33	4.14	3.46	3.07	2.6	3.7	4.04	4.13	3.24	1.48	2.61	3.88	3.31	3.17	2.4	1.9	3.47	3.68	3.62	3.28	3.68
*234.02425	234.024	2.93	3.26	3.4	3.6	3.61	3.4	3.38	3.5	3.85	3.68	3.37	3.61	3.59	3.6	3.67	3.54	3.75	3.49	3.94	3.73	3.66	3.8	3.75	1.37	3.14	1.9	2.92	3.5	1.86	2.97	3.54	3.15	3.38	3.28	3.26	3.58	3.72	3.36	3.46	3.52	3.36	2.25	2.96	3.32	3.48	3.25	3.35
1-Phenylethylamine	234.074	1.59	2.43	2.98	1.52	1.74	2.98	3.06	1.25	3.15	3.14	3.13	2.78	2.83	3.21	3.17	3.09	3.31	2.18	3.1	2.82	3.03	3.06	3.47	2.29	2.79	1.08	0.222	0.845	1.76	1.45	2.29	0.978	1.51	2.6	2.39	3.06	1.3	2.75	2.43	2.98	1.53	1.97	2.55	1.08	2.83	2.83	2.98
*234.08211	234.082	3.28	3.43	3.55	3.61	3.56	3.15	3.27	3.41	3.2	3.73	3.15	3.18	3.03	3.4	3.55	3.46	3.43	3	3.28	3.45	3.02	3.05	3.07	3.52	3.63	3.42	3.65	3.74	3.69	3.39	3.42	3.59	3.41	3.51	3.49	3.4	3.33	3.44	3.41	3.49	3.44	3.29	3.29	3.62	3.16	3.47	3.45
ms2 ms3	234.158	3.28	3.86	3.77	3.66	3.53	3.67	3.56	3.58	3.36	3.56	3.33	3.67	3.58	3.33	3.61	3.42	3.33	3.54	3.4	3.58	3.17	3.41	3.42	2.29	1.56	1.08	0.222	0.845	1.76	1.97	2.29	0.978	1.51	2.6	2.39	2.87	1.3	2.75	2.43	2.98	3.22	1.97	2.55	1.86	2.83	2.31	2.98
*234.52337	234.523	2.31	1.83	1.89	0.995	2.27	2.41	1.6	2.99	2.68	1.63	2.73	2.17	2	2.61	2.3	2.33	0.602	0.497	2.17	0.669	2.6	1.77	1.63	2.93	3.1	3.19	3.13	3.49	2.12	2.93	2.66	2.78	3.09	3.4	2.95	1.2	2.71	2.68	2.98	2.83	1.04	3.01	2.53	2.78	2.94	2.74	3.42
*234.96168	234.962	2.31	1.83	2.14	0.995	1.97	2.57	2.03	2.72	2.12	2.14	2.22	1.8	2.19	2.2	2.18	2.22	2.67	2.38	2.35	1.76	2.08	2.47	2.37	3.47	3.82	3.7	3.92	4.15	3.39	3.64	3.29	3.66	3.69	4.32	3.73	3.14	3.46	3.66	3.92	3.55	2.77	3.05	3.54	3.82	3.72	3.36	3.79
*235.07854	235.079	2.93	3.24	3.21	3.31	3.2	3.12	3.37	3.45	3.28	3.42	3.33	3.01	3.21	2.27	3.03	3.14	3.3	3.24	3.44	3.16	3.39	3.22	3.34	2.91	3.3	2.78	2.57	1.38	3.2	3.66	3.71	3.49	3.72	3.67	3.52	3.52	3.56	3.57	3.77	3.62	3.67	3.73	3.85	3.83	3.86	3.76	3.83
N1-Methyl-2-pyridone-5-carboxamide	235.119	4.16	4.38	4.22	4.55	4.49	4.62	4.51	4.63	4.65	4.46	4.51	4.61	4.63	4.39	4.5	4.35	4.7	4.87	5.09	4.8	4.86	4.97	5.03	3.94	3.93	3.77	3.77	3.84	3.67	4.33	4.56	4.24	4.31	3.97	4.07	4.47	4.6	4.2	3.97	4.25	4.05	3.97	4.46	4.34	4.51	4.3	4.25
*235.96263	235.963	1.08	2.72	1.98	2.96	2.78	1.11	1.61	1.02	1.7	1.6	1.36	1.29	1.19	1.96	1.8	2.46	2.38	2.9	1.92	2.61	1.64	2.03	2.42	2.69	3.13	2.83	3.06	3.63	1.54	2.84	2.83	1.94	3.1	3.37	3.2	1.65	2.59	2.92	2.92	2.92	1.6	2.8	2.96	3.42	2.11	2.83	3.05
2,3-Dihydroxybenzoate	236.08	2.96	3.1	3.5	3.09	3.37	2.45	0.301	1.03	2.87	2.24	0.621	0.785	1.15	1.16	1.46	1.78	1.16	2.23	1.74	0.867	1.99	1.31	1.22	3.02	3.31	3.3	2.89	3.54	3.06	3.45	2.15	2.97	3.56	3.12	2.91	2.22	1.95	2.07	2.42	2.99	3.23	2.14	1.89	1.99	1.74	3.16	1.85
*236.10536	236.105	3.3	3.25	3.1	2.97	2.86	3.04	3.09	3.02	2.86	3.13	3.11	2.6	2.88	2.87	2.31	2.91	2.98	2.91	2.99	3.2	2.97	2.75	2.45	2.12	2.19	2.38	2.4	2.2	2.89	2.79	2.97	2.35	1.3	2.19	2.72	2.32	2.23	2.09	2.12	2.81	2.56	2.22	2.34	2.36	2.83	3	2.54
2-Acyl-sn-glycero-3-phosphoethanolamine	236.122	3.02	3.38	3.39	3.62	3.49	3.55	3.45	3.64	3.51	3.56	3.44	3.63	3.51	3.55	3.61	3.45	3.7	3.8	3.94	3.82	3.76	3.93	4.02	3.11	2.83	2.61	2.38	2.67	1.97	3.33	3.56	3.36	3.42	3.42	3.26	3.47	3.55	3.28	3.11	3.25	2.98	3	3.42	3.4	3.61	3.38	3.44
*236.96058	236.961	2.15	2.4	2.97	2.71	2.05	2.03	2.01	2.55	1.49	2.16	0.677	1.31	2.11	2.27	2.8	1.57	2.44	2.01	1.38	2.24	2.22	2.44	2.71	3.38	3.54	3.52	3.59	4.01	3.33	3.55	3.06	3.55	3.5	4.17	3.71	2.27	3.07	3.54	3.95	3.31	2.57	3.09	3.2	3.64	3.48	3.37	3.54
*237.09887	237.099	3.08	2.48	3.13	3	2.07	2.15	2.9	2.55	2.85	2.96	2.8	2.81	2.84	2.96	2.19	2.8	3.02	2.83	3.03	2.7	2.92	2.99	3.18	2.03	1.36	2.16	2.4	2.45	2.19	1.51	1.34	2.38	2.51	3.55	2.12	1.11	1.61	1.56	2.12	2.72	2.49	1.7	2.48	3.25	2.44	2.08	3.34
3-Carbamoyl-2-phenylpropionaldehyde, sn-Glycero-3-phosphoethanolamine, N-Carbamoyl-L-aspartate	238.045	2.04	1.62	2.56	2.02	1.75	3.29	2.67	3.55	3.55	2.76	1.74	3.21	2.86	1.91	1.79	2.61	3.31	2.73	3.15	3.42	3.21	3.47	3.13	3.19	2.42	1.86	2.2	2.81	2.43	3.17	3.51	2.36	2.41	1.87	2.77	3.08	3.63	3.69	3.43	2.91	3.11	3.5	3.44	3.57	3.82	2.6	2.79
*238.05065	238.051	2.79	2.99	3	2.79	2.88	3.16	3.39	3.25	3.02	3.32	3.22	2.41	0.699	2.99	3.29	2.88	3.61	2.06	2.98	3.26	2.91	3.36	2.86	2.25	2.42	1.86	2.2	2.81	2.88	0.637	1.58	2.36	2.41	1.87	1.93	1.89	2.05	2.16	2.69	2.4	1.98	1.81	2.21	2.88	2.96	2.6	2.24
*239.04909	239.049	2.49	3.05	2.74	2.94	2.77	3	3.26	3.02	2.12	3.45	2.47	2.69	3.18	2.75	3	3.35	2.8	3.16	2.35	3.33	2.2	1.95	3.1	1.56	2.27	2.8	1.98	2.43	1.68	2.66	2.18	1.65	2.32	2.79	2.8	2	2.88	2.18	2.37	2.62	2.03	2.3	1.94	2.47	2.33	2.1	2.23
L-Tryptophan, 5-Methylthio-D-ribose	239.059	3.1	3.07	3.17	3.11	2.99	3.03	3.07	3.12	3.03	2.99	3.07	2.82	2.4	1.86	3.04	2.95	2.98	3.15	3.18	3.08	3.03	3.13	3.21	2.2	1.38	2.29	2.4	2.05	2.47	1.51	1.28	2.38	2.22	2.23	2.02	2.84	1.23	1.52	2.33	2.29	2.98	2.41	2.15	3.35	2.83	2.9	2.93
*239.06643	239.066	2.84	2.23	3.06	1.92	1.75	1.93	2.83	2.16	1.69	1.47	1.79	2.65	2.4	1.63	1.55	2.12	2.85	2.87	2.8	2.84	2.91	2.81	2.99	2.2	1.38	2.29	2.4	1.56	2.47	1.51	1.28	2.38	2.22	2.23	2.02	2.84	1.23	1.52	2.33	2.29	2.19	2.41	2.15	2.36	2.83	2.9	2.93
*239.12859	239.129	3.74	3.48	3.57	3.46	3.27	3.61	3.51	3.43	3.48	3.43	3.49	3.27	3.45	3.31	3.25	3.25	3.05	3.4	3.4	3.58	3.38	3.16	3.3	2.2	2.23	2.75	3.6	1.56	3.48	3.38	2.15	2.38	2.22	2.23	2.02	3.35	2.3	2.13	2.33	2.29	3.34	2.59	3.67	2.36	2.83	2.9	2.93
*239.53329	239.533	0.176	1.83	0.582	1.13	1.86	0.125	0.508	0.621	1.15	1.87	1.59	1.15	2.14	2.12	0.477	0.959	2.6	0.689	1.4	0.577	1.06	1.8	0.503	2.13	3.41	3.26	3.48	2.93	1.95	1.3	3.07	3.57	1.48	2.9	2.5	1.05	1.73	0.602	2.99	3.55	1.38	2.07	1.62	3.3	3.16	2.09	3.59
*240.00199	240.002	3.08	3.23	3.18	3.16	3.15	3.16	3.07	3.06	2.92	3.05	3.08	3.01	2.96	2.93	3.18	3.01	2.94	3.1	2.8	3.09	3.01	2.89	3.15	2.2	3.54	2.11	2.2	3.53	3.55	0.875	1.41	2.38	3.32	2.79	2.02	3.34	1.3	1.6	2.33	2.29	2.53	2.13	2.26	2.35	2.83	2.31	2.93
*240.54348	240.543	2.24	1.87	1.89	1.59	1.09	1.66	1.44	1.41	0.352	2.48	2.46	1.72	1.29	2.34	2.99	2.06	1.69	1.64	1.98	0.677	2.08	2.41	1.31	2.69	3.28	3.14	3.67	3.9	2.66	2.67	1.8	3.45	3.34	3.88	3.37	1.37	1.6	3.39	3.28	3.4	1.81	2.83	2.69	3.37	3.3	1.63	3.18
Hydroxymalonate	241.019	2.24	1.51	1.89	1.59	1.09	1.66	1.44	2.76	2.5	2.89	2.46	1.72	1.29	2.34	1.95	2.06	1.45	2.2	1.98	2.71	2.08	2.41	1.31	3.38	3.34	3.52	3.42	3.82	3.13	3.25	2.71	3.61	3.87	3.87	3.07	1.37	3.06	3.37	3.25	1.99	1.81	3.11	3.49	3.36	3.29	3.45	3.17
*241.11931	241.119	4.13	4.15	3.83	3.91	3.81	4.02	3.84	3.99	3.83	3.89	3.85	3.76	3.81	3.59	3.64	3.62	3.86	4.46	4.3	4.24	4.18	4.15	4.19	3.47	3.36	3.52	3.23	3.5	3.2	3.86	3.73	3.8	3.7	3.7	3.66	3.79	3.58	3.57	3.22	3.77	3.48	3.65	3.72	3.71	3.96	3.85	3.79
*241.13633	241.136	3.8	4.04	3.94	4	3.77	3.92	3.89	4.08	3.85	3.95	3.75	3.87	3.78	3.75	3.93	3.69	3.68	3.83	3.62	3.72	3.68	3.59	3.89	1.97	3.92	1.79	2.02	3.64	3.5	3.51	3.77	2.37	3.52	2.42	3.5	3.71	3.79	3.74	3.66	3.57	3.73	3.72	1.75	3.66	3.73	3.62	3.74
ms2 ms3	241.144	3.27	3.49	3.31	3.12	3.04	3.1	3.12	3.18	1.28	3.23	3.06	3.04	2.83	3.14	3.03	3.13	3	3.04	2.87	3.04	3.19	2.91	3.33	2.04	2.12	1.79	2.02	2.5	1.47	2.45	2.73	2.37	2.87	2.42	2.18	2.35	2	2.85	2.13	2.4	1.96	2.32	1.75	2.17	2.01	2.05	2.42
ms2 ms3	241.181	1.22	1.75	1.28	1.98	1.36	2.18	1.82	1.75	1.28	1.34	2.93	2.47	1.76	1.99	2.07	1.32	1.76	1.71	2.65	1.76	0.845	1.99	1.77	0.778	2	1.79	2.02	2.5	1.47	2.27	2.73	2.37	2.87	2.42	2.18	2.35	2.26	2.85	2.13	2.4	1.96	2	1.75	2.17	2.01	2.05	2.42
*241.96023	241.96	3.53	3.47	3.45	3.35	3.38	3.25	3.23	3.29	3.12	3.35	3.46	2.89	3.07	2.9	3.06	3.11	3.2	3.28	3.02	3.39	3.22	3.2	3.29	3.6	2.71	1.66	2.28	2.4	3.5	3.63	1.81	2.15	2.96	2.16	3.67	3.26	2.63	1.62	1.86	2.38	3.52	3.9	3.67	3.86	3.71	3.71	2.28
*242.12255	242.123	3.27	3.34	3.02	2.99	3.08	3.13	2.99	3.11	3.03	3.15	3.06	2.96	2.98	3.08	2.95	2.98	3.09	3.38	3.3	3.32	3.15	3.14	3.16	2.94	2.71	1.66	2.23	2.43	2.55	2.94	1.81	2.15	2.96	2.47	2.16	3.07	2.63	3.19	1.86	2.69	2.91	2.28	2.03	1.72	3.16	3.15	2.54
*242.13961	242.14	3.19	3.36	3.16	3.35	3.11	3.32	3.16	3.29	3.19	3.19	3.09	3.12	3.08	2.99	3.21	3.03	3.08	3.23	3.03	3.01	3.11	3.04	3.21	3.69	2.71	1.66	2.23	2.43	2.55	2.94	1.81	2.15	2.96	2.47	2.16	1.79	2.63	2.51	1.86	2.69	3.15	2.28	2.03	1.72	3.12	2.47	2.54
D-Glucose 6-sulfate	243.017	1.57	1.65	1.9	1.81	1.5	1.09	1.34	1.32	2.74	2.97	0.829	0.653	1.74	2.8	1.85	1	1.83	1.48	2.42	2.73	0.176	0.833	1.11	2.71	2.83	3.04	3.26	3.54	2.23	2.85	2.66	2.41	3.57	3.33	3.13	1.18	2.52	3.1	3.11	3.12	1.73	2.06	2.81	3.31	2.94	3.08	2.99
L-Tryptophan	243.053	2.95	2.98	3.55	1.81	3.18	1.09	1.34	1.32	2.26	2.29	2.84	0.653	1.74	2.98	1.85	1	1.83	3.2	3.07	3.61	3.14	3.33	3.39	1.96	1.89	1.82	2.67	1.28	2.23	2.18	1.98	2.41	2.19	2.34	2.01	3.43	1.31	2.53	2.29	2.49	1.73	2.23	2.21	2.21	2.1	1.81	2.04
Uridine, Pseudouridine	243.062	3.21	3.22	3.16	3.18	3.28	3.26	3.27	3.12	3.27	3.2	3.22	3.06	3.08	3.11	3.21	3.13	3.29	3.53	3.57	3.46	3.45	3.47	3.52	2.83	2.51	2.29	1.93	3.15	2.82	3.47	3.4	2.72	2.96	3.29	3.29	3.23	2.31	2.51	2.55	3.08	3.07	2.94	3.47	3.39	3.36	3.49	3.59
ms2 ms3	243.124	3.05	2.93	3.07	2.93	1.81	2.93	2.95	2.63	2.43	2.56	2.22	0.978	2.29	1.91	1.67	2.42	2.24	2.95	2.84	2.89	2.89	2.88	2.77	2.27	1.83	2.29	1.8	3.02	2.25	2.3	2.63	2.72	2.96	2.53	2.27	2.82	0.699	2.51	2.55	2.27	2.6	1.91	2.48	2.21	2.86	2.79	2.25
*243.13332	243.133	3.25	3.6	3.4	3.48	3.33	3.39	3.36	3.52	3.39	3.45	3.25	3.23	3.19	3.3	3.41	3.28	3.24	3.21	3.26	3.28	3.3	3.14	3.47	2.27	1.52	2.29	1.8	2.85	3.58	2.3	2.63	2.72	2.96	2.53	2.27	3.26	0.699	2.51	2.55	3.47	3.26	1.34	2.48	2.21	2.86	3.62	2.25
*243.27943	243.279	2.59	2.66	3.03	2.78	3.16	3.04	3.06	3.54	3.45	3.61	3.03	3.36	3	3.38	3.67	3.34	3.29	2.47	3.12	2.82	3.14	2.96	3.17	2.79	1.48	2.9	2.24	2.42	0.0969	2.97	1.66	1.48	2.2	2.2	2.8	2.62	2	1.21	2.28	2.88	3.29	1.15	2.12	2.94	1.11	3.05	2.7
*243.5261	243.526	1.79	1.71	2.07	1.92	1.47	1.1	1.96	2.52	1.9	2.64	1.81	1.36	1.09	1.38	0.875	1.56	1.9	1.87	1.66	1.33	1.92	1.22	2.01	2.04	3.8	2.9	3.82	3.19	3.56	3.48	1.66	3.76	3.58	3.12	3.83	1.2	2	3.42	3.56	3.64	3.39	1.15	2.12	3.66	3.5	2.93	2.26
*243.59615	243.596	2.27	3.14	2.56	3.13	3.18	2.96	2.97	3.17	3.03	2.02	3.08	2.72	2.91	3.03	1.73	1.82	3.02	3.21	3.37	2.94	2.4	3.16	3.3	1.57	1.11	2.29	1.34	2.85	2.2	1.46	2.63	2.44	2.96	2.53	2.27	2.41	1.15	3.33	2.55	2.06	2.41	1.08	2.48	2.82	2.86	2.17	2.39
*243.93576	243.936	3.36	3.57	3.57	3.3	3.48	3.13	3.43	3.48	3.36	3.45	3.56	3.07	3.28	3.14	3.17	3.35	3.36	3.19	3.17	3.34	3.44	3.48	3.47	3.6	3.84	3.97	3.64	3.87	3.72	3.36	4.09	3.97	3.7	3.91	3.75	3.27	3.36	3.55	3.43	3.75	3.55	3.32	4.1	3.97	3.78	3.79	3.96
D-Mannosamine, D-galactosylamine	244.102	3.39	3.44	3.55	3.62	3.56	3.41	3.47	3.55	3.53	3.73	3.46	3.67	3.45	3.65	3.67	3.54	3.45	3.65	3.72	3.31	3.48	3.45	3.62	3.63	3.67	3.61	3.7	3.77	3.63	3.6	3.79	3.85	3.76	3.71	3.47	3.77	3.92	3.65	3.77	3.74	3.59	3.63	3.7	3.69	3.77	3.53	3.78
2-Deoxy-D-glucose 6-phosphate, Glycerophosphoglycerol, 2-Benzylmalic acid	245.043	3.01	3.24	3.17	3.21	3.15	2.98	3.31	3.24	3.11	3.24	3.22	2.91	3.15	3.02	3.13	3.07	3.07	3.19	3.23	3.32	3.26	3.13	3.2	1.32	2.06	2.45	2.21	3.07	2.87	2.13	0.477	3.27	2.01	2.15	3.57	3.38	2.31	3.03	2.1	3.36	3.33	3.45	3.57	3.56	3.19	3.43	3.28
*245.11462	245.115	3.69	3.86	3.93	3.83	3.76	3.85	3.92	4.1	4.07	3.93	3.77	3.96	3.86	4.01	3.9	3.78	3.93	3.87	3.96	3.82	3.79	3.76	3.98	4.03	4.1	3.96	3.95	4	4.11	4.04	4.23	4.06	4	3.79	4.09	4.08	4.13	4.02	4.12	4.03	4.03	3.92	4.03	4.09	4.02	3.98	4.16
*245.93281	245.933	3.21	3.49	3.51	3.17	3.42	3.18	3.37	3.33	3.19	3.36	3.52	2.98	3.17	3.06	3.18	3.26	3.27	3.1	3.17	3.41	3.29	3.36	3.43	3.6	3.72	4	3.78	3.97	3.58	3.6	3.81	3.69	3.91	3.89	3.74	3.35	3.18	3.63	3.42	3.73	3.51	3.17	3.79	4.11	3.79	3.83	3.83
ms2 ms3	246.243	4.05	4.25	4.18	4.16	4.28	4.06	4.09	4.14	4.05	4.02	4.15	3.94	3.96	3.85	4.06	4	4.18	3.73	3.84	3.84	3.96	3.75	3.71	3.33	3.55	3.4	3.52	3.58	3.32	3.54	3.58	3.72	3.81	3.83	3.32	3.63	3.3	3.5	3.62	3.49	3.93	3.27	3.52	3.8	3.8	3.5	3.57
*246.56189	246.562	2.86	3.25	3.06	3.08	2.92	3.26	3.22	3.92	3.37	3.42	3.18	3.31	2.65	3.45	3.36	3.38	3.43	3.59	3.16	3.65	3.46	3.19	3.4	1.39	1.59	0.903	1.74	2.38	1.71	0.978	1.81	1.92	1.83	2.87	3.5	2.04	1.61	2.18	1.75	3.44	3.53	1.89	1.26	0.924	3.61	3.29	1.47
*247.05899	247.059	3.67	3.94	3.77	3.85	3.69	3.72	3.87	3.86	3.67	3.86	3.94	3.35	3.63	3.31	3.43	3.53	3.59	3.87	3.85	3.86	3.84	3.45	3.87	3.7	3.45	3.55	2.54	3.79	3.46	3.83	3.61	3.78	3.78	3.87	3.79	3.91	3.76	3.88	4.03	3.94	4.16	4.08	3.97	4.1	4.08	4.1	4.11
*247.24603	247.246	3.13	3.51	3.25	3.17	3.56	3.22	3.29	3.01	3.49	2.76	3.29	3.3	3.2	2.92	3.28	3.39	3.27	2.76	3.17	3.17	3.5	3.49	2.94	2.8	2.44	2.83	2.08	2.59	3.13	3.11	2.68	1.68	2.27	2.79	3.15	2.92	2.96	3.22	2.99	2.52	3.16	1.45	2.64	2.98	1.3	2.85	3.12
*248.05168	248.052	2.74	2.94	3.16	2.92	3	2.75	3.04	2.91	3.06	3.2	2.94	3.02	3.08	3.05	3.03	3	2.92	2.81	2.91	3.12	2.85	2.91	2.85	2.93	2.6	2.27	2.82	1.47	2.17	2.47	2.66	2.1	1.92	1.65	2.62	3.23	3.17	1.85	2.68	2.71	2.9	1.34	1.72	2.59	2.6	3.15	2.96
*248.06218	248.062	2.97	3.06	3.09	2.96	2.88	2.86	3.01	3.13	3.01	2.93	2.94	1.48	3.02	2.16	3.15	2.86	2.98	3.07	2.92	3.06	2.95	2.88	2.37	2.53	2.6	2.27	2.57	1.47	2.17	2.47	2.66	2.1	1.92	1.65	2.62	2.88	2.51	1.85	2.68	2.71	3.25	1.34	1.72	2.59	2.6	2.44	2.96
D-tryptophan	248.08	3.12	3.12	2.89	3.01	3.05	2.82	3.15	3.11	2.99	3.26	3.22	3.07	2.84	3.08	3.16	3.2	2.97	2.84	2.88	3.19	2.96	3.07	3.14	2.53	2.6	2.99	2.57	1.47	2.17	2.47	1.49	2.1	1.92	1.65	3.18	3.08	2.51	1.85	2.68	2.71	2.79	1.34	1.72	2.59	3.86	3.28	2.96
*248.83774	248.838	1.72	2.2	1.67	2.51	2.57	2.2	2.4	2.29	2.4	2.75	2.54	2.97	2.92	3.12	1.98	2.89	3.11	2.43	2.58	2.31	2.75	1.86	3	1.15	2.6	2.07	2.38	1.47	2.08	1.08	1.49	2.1	1.92	1.65	2.53	2.79	2.51	1.85	2.68	2.71	3.02	1.26	1.72	2.29	2.39	2.08	2.96
*249.05589	249.056	3.19	3.4	3.21	3.36	3.24	3.06	3.27	3.37	3.19	3.35	3.39	3.09	3.11	3.15	3.17	3.12	3.17	3.33	3.26	3.32	3.35	3.08	3.36	1.15	1.45	2.71	2.38	1.47	2.35	1.54	3.43	2.1	3.51	1.65	3.68	3.47	3.59	3.61	3.38	3.7	3.68	3.61	3.63	3.67	3.61	3.62	3.82
L-Tryptophan, 5-Carboxymethyl-2-hydroxymuconate	249.061	2.87	3.22	3.32	3.68	3.51	3.26	3.2	3.62	3.61	3.7	3.31	3.44	3.24	3.45	3.55	3.29	3.7	3.48	3.66	3.65	3.71	3.57	3.81	3.12	2.23	1.89	3.55	2.64	3.07	2.98	3.41	3.13	2.57	2.17	3.37	3.42	3.39	3.27	3.5	3.23	3.16	3.01	2.93	3.61	3.56	3.21	3.36
(R)-3-((R)-3-Hydroxybutanoyloxy)butanoate	249.099	2.63	3.19	3.08	3.14	3.16	3.07	3.18	3.26	3.39	3.17	3.3	3	3.16	3.03	3.13	3.08	3.34	3.33	3.51	3.34	3.29	3.27	3.44	1.15	1.45	2.02	2.38	1.47	2.35	1.54	2.78	2.1	2.77	1.65	2.16	3.09	3.36	3.25	1.56	3.33	2.96	2.29	2.01	2.36	3.32	3.26	2.12
ms2 ms3	249.182	3.33	3.62	3.79	3.95	3.61	3.54	3.65	3.97	3.81	3.81	3.84	3.75	3.61	3.79	3.68	3.58	3.85	3.68	3.72	3.74	3.58	3.71	3.79	3.8	4.01	3.96	3.94	4.21	4.02	4.14	3.99	4.11	4.26	3.91	4.32	3.97	4.09	3.9	4.12	4.14	3.99	3.9	4.11	4.09	4.36	3.91	4
*249.9386	249.939	2.63	3.05	2.94	3.28	2.97	2.88	2.93	3.07	2.95	2.96	2.97	2.89	1.75	3.04	3.09	2.91	2.97	1.78	3.01	3.04	2.92	3.03	3.15	1.15	2.2	2.88	2.34	3.15	2.55	1.54	2.76	3.44	2.98	1.65	2.16	2.44	1.26	2.23	2.37	2.1	0.653	1.57	2.09	2.79	2.66	2.39	2.27
Phosphocreatine	249.998	2.16	1.42	1.29	3.45	3.09	3.27	3.2	3.5	3.12	2.04	3.07	1.23	3.15	1.65	1.97	2.8	2.82	2.65	3.08	3.46	2.83	3.39	2.93	1.77	2.21	1.98	1.57	1.98	2.09	2.18	0.756	0.778	0.875	1.45	2.47	1.05	2.24	0.55	2.53	3.41	1.6	1.91	2.68	1.85	2.58	3.04	1.39
ms2 ms3	251.106	2.14	3.05	3.14	2.98	3.11	3.16	2.95	3.3	3.1	3.02	2.97	2.88	3.03	3.11	3.03	2.94	2.89	3.02	2.85	3.03	2.92	2.75	3.08	1.43	1.08	2.88	2.18	2.51	2.55	1.43	0.954	2.95	2.92	2.82	2.16	1.6	1.57	1.48	2.37	2.21	2.52	1.54	2.08	3	2.66	2.95	2.9
ms2 ms3	251.125	4.55	4.91	5.03	4.98	4.93	4.87	4.94	5.17	5.02	4.9	4.77	5.14	4.92	5.05	4.94	4.96	5.03	4.99	5.06	4.87	4.88	4.97	5.05	4.53	4.71	4.61	4.63	4.55	4.72	4.7	4.88	4.73	4.77	4.53	4.7	4.63	4.91	4.78	4.82	4.84	4.67	4.58	4.63	4.68	4.69	4.72	4.68
Pyridoxamine	251.15	2.79	3.18	2.97	3.26	3.13	3.27	3.22	3.38	3.27	3.35	3.17	3.3	3.28	3.33	3.55	3.25	3.43	3.45	3.59	3.48	3.51	3.64	3.71	3.03	1.61	2.13	2.9	1.88	2	3.22	3.37	3.44	2.93	1.85	3.03	3.22	3.42	3.03	1.27	2.24	2.68	2.84	3.2	3.44	3.6	3.45	2.99
*251.93559	251.936	2.47	2.44	2.53	3.03	3	2.99	2.52	2.84	2.87	3.01	3.09	2.65	2.89	2.92	2.98	2.93	3.01	3.07	2.95	2.93	3.06	3	3.26	2.26	1.49	2.88	2.18	3.07	2.29	2.06	2.32	2.74	2.92	2.58	2.05	1.51	2.86	2.22	1.32	2.21	2.16	2.3	2.36	3	2.66	2.31	2.9
Uracil	252.078	3.84	3.95	4.08	3.92	3.98	4.03	4.12	4.26	4.07	4.14	4.2	3.82	3.84	3.94	4	3.99	3.98	4.15	3.93	4.13	4.09	4.1	4.13	4	4.2	4.07	4.11	4.18	4.04	4.28	4.13	4.18	4.16	4.27	4.29	4.07	4.09	4.02	4.28	4.08	4.26	4.26	4.31	4.4	4.33	4.33	4.4
*252.1287	252.129	3.5	3.8	4.01	3.92	3.8	3.75	3.9	4.05	3.89	3.91	3.75	4.03	3.77	4.02	3.95	3.94	3.98	3.88	3.92	3.81	3.86	3.9	3.98	3.55	3.67	3.64	3.62	3.62	3.72	3.65	3.81	3.8	3.88	3.67	3.69	3.66	3.9	3.74	3.77	3.82	3.62	3.54	3.64	3.56	3.75	3.79	3.68
ms2 ms3	252.527	2.68	2.71	1.88	2.53	1.62	2.45	2	2	2.36	2.42	1.64	2.32	1.73	2.93	1.56	2.03	1.1	2.09	2.2	2.94	2.28	2.02	2.74	3.26	3.46	3.68	3.76	4.05	3.5	3.84	3.62	3.61	3.63	4.2	3.57	2.24	2.8	3.71	3.58	3.26	2.75	3.07	3.58	3.63	3.64	3.25	3.47
*252.80086	252.801	2.68	2.71	1.88	2.16	1.62	2.45	2	2.58	2.57	2.42	1.64	2.44	1.73	2.85	2.89	2.8	2.76	2.09	2.2	2.94	2.28	2.02	2.74	1.62	0.222	1.8	1.64	2.03	0.505	2.37	1.51	0.535	2.24	0.74	1.2	1.3	2.55	2.04	0.944	1.92	1.89	2.29	1.23	1.75	2.07	1.84	1.57
*253.14461	253.145	3.16	3.33	3.18	3.14	3.13	3.2	3.22	3.26	2.94	3.25	3.12	2.92	3.13	2.98	3.05	2.98	3.01	3.07	2.98	3.12	3.06	3.01	3.09	0.954	2.15	1.3	1.59	2.65	2.41	2.44	2.18	1.54	2.25	2.62	2.72	2.56	1.79	2.08	2.36	1.54	2.34	2.04	2.03	2.76	2.25	2.13	3.5
*253.52531	253.525	2.23	1.96	1.43	2.23	2.37	2.39	2.21	0.16	1.53	1.23	1.89	2.31	1.33	2.61	1.59	2.71	1.86	0.798	2.44	2.16	2.27	2.35	2.33	3.44	3.38	3.61	3.84	4.03	3.3	3.09	3.2	3.28	3.66	4.02	3.14	1.62	3.36	3.67	3.4	3.01	2.27	3.23	3.51	3.47	3.66	2.96	2.84
*254.16095	254.161	3.58	3.95	3.87	4.27	4.14	4.18	4.07	4.36	4.28	4.14	4.05	4.21	4.17	4.13	4.2	4.09	4.33	4.42	4.64	4.48	4.49	4.62	4.62	3.59	3.69	3.48	3.78	3.77	3.36	4.01	4.18	4.04	4.09	4.03	3.76	4.18	4.21	4.07	3.72	3.97	3.85	3.55	4.02	4.03	4.21	4.07	4.13
*254.52463	254.525	0.699	2.06	2.86	0.374	2.08	2.56	2.47	2.52	1.57	1.41	1.68	2	1.99	2.84	2.79	1.32	2.26	1.72	2.4	1.22	2.06	0.658	1.89	3.43	3.21	3.52	3.46	3.91	2.9	1.31	3.4	3.28	3.49	3.98	3.35	0.945	2.67	3.43	3.35	2.94	2.33	1.99	3.44	3.39	3.46	2.92	3.13
ms2 ms3	255.156	3.19	3.42	3.54	3.44	3.44	3.4	3.35	3.64	3.62	3.77	3.25	3.31	3.41	3.5	3.56	3.54	3.61	3.22	3.34	3.41	3.52	3.32	3.45	3.2	3.45	3.02	3.39	2.56	3.25	3.14	3.1	3.32	2.13	2.48	3.29	2.84	3.16	2.72	3.52	2.44	3.25	2.4	2.9	3.36	2.3	1.85	3.25
ms2 ms3	255.16	3.04	2.83	3.26	2.96	3.09	2.04	2.94	2.59	2.11	2.87	1.81	2.79	1.86	2.01	1.33	0.681	1.9	2.28	2.54	2.78	2.8	2.82	2.85	1.74	2.04	1.59	1.55	2.73	2.11	1.7	2.5	1.99	2.88	2.24	2.12	2.88	2.02	1.22	1.8	2.09	2.82	1.9	1.09	1.53	2.22	1.79	2.3
*257.15115	257.151	3.21	3.59	3.72	3.56	3.57	3.5	3.42	3.68	3.52	3.55	3.49	3.77	3.55	3.65	3.55	3.46	3.54	3.55	3.42	3.53	3.58	3.53	3.67	3.13	3.29	2.92	3.59	3.61	3.2	3.36	3.14	2.66	1.98	2.91	3.17	3.16	3.24	3.34	3.08	3.13	3.29	2.97	3.18	3.38	3.28	3.04	3.5
*260.0259	260.026	3.42	3.56	3.54	3.49	3.45	3.33	3.53	3.61	3.53	3.53	3.64	3.33	3.4	3.34	3.37	3.43	3.52	3.34	3.48	3.53	3.48	3.38	3.61	3.02	3.46	2.76	2.22	3.31	3.33	3.47	3.52	3.56	3.63	3.57	3.63	3.63	3.6	3.6	3.53	3.56	3.55	3.62	3.77	3.9	3.74	3.74	3.89
*260.16981	260.17	2.79	1.97	3.35	3.41	2.7	3.08	3.14	2.49	3.13	3.66	3.22	2.88	2.83	2.15	2.37	2.46	2.81	2.64	3.16	2.82	3.12	1.24	3.16	1.68	2.15	1.41	1.59	2.44	2.13	1.61	2.74	1.45	2.01	1.08	1.74	1.41	2.01	2.92	2.21	2.29	2.43	2.81	1.1	1.51	2.99	1.64	1.23
ms2 ms3	260.258	2.65	2.8	2.13	1.9	2.83	2.55	2.45	2.49	2.58	2.91	2.34	2.49	2.57	2.15	2.37	2.46	2.71	1.8	2.29	2.06	2.51	2.21	2.69	1.68	2.15	1.41	1.59	2.44	2.13	1.61	2.3	1.45	2.01	1.08	1.74	1.41	2.01	2.03	2.21	2.29	2.43	2.28	1.1	1.51	2.89	1.64	1.23
L-Serine-phosphoethanolamine, 3,4-Dihydroxy-L-phenylalanine	261.084	2	2.16	2.18	1.73	1.42	2.56	2.26	2.07	2.27	1.93	1.66	1.72	1.61	2.48	1.61	1.89	2.16	2.63	2.07	2.79	2.39	1.54	2.17	2.06	3.01	2.88	2.77	3.04	1.86	3.3	2.69	3.46	3.47	2.81	2.63	3.03	3.2	3.55	2.86	2.51	3.44	2.99	3.23	3.52	3.63	2.82	3.23
*261.1306	261.131	3.78	4.46	4.98	4.44	4.34	3.83	4.25	4.63	4.62	4.67	4.31	4.1	3.79	4.44	4.64	4.4	4.34	4.26	4.16	4.1	4.08	4.67	4.6	4.91	4.83	5.05	5.03	4.98	5.01	4.77	5.02	4.75	5.17	5.1	5.25	4.46	5.03	5.12	4.97	4.93	4.99	4.34	4.99	4.95	4.98	4.8	5.22
*262.13397	262.134	2.83	3.32	3.84	3.35	3.51	3.16	3.15	3.62	3.49	3.76	3.35	3.13	2.94	3.59	3.57	3.57	3.51	3.03	3.25	3.46	3.44	3.72	3.54	3.72	3.59	3.87	3.97	3.97	3.82	3.75	3.79	3.85	4.16	4.24	4.11	3.27	3.91	3.92	4.01	3.82	3.84	3.23	3.84	3.82	4.08	3.74	4.09
Deoxyuridine	263.044	0.477	1.96	1.96	0.586	1.66	2.91	1.69	1.85	2.95	1.73	2.92	1.81	1.46	2.15	1.88	1.4	2.45	3.1	2.99	3.08	3.01	3.11	3.06	2.65	1.49	2.47	2.92	2.13	2.56	1.4	2.23	2.44	2.26	2.39	2.43	1.57	2.07	3.32	2.31	2.04	0.813	1.61	2.22	1.53	2.1	2.61	2.95
*263.09137	263.091	2.9	3.14	2.99	2.94	3.13	3.14	3.26	3	3.34	2.81	3.06	3.19	2.9	2.13	3.05	2.98	1.76	3.26	3.03	3.34	3.1	3.32	3.03	1.96	1.9	3.32	2.27	2.74	2.85	2.23	2.49	2.12	1.98	2.61	1.46	3.05	2.38	1.99	2.1	2.78	2.06	2.1	1.77	1.9	2.05	3.27	2.75
*263.10572	263.106	2.96	3.12	3.22	3.03	2.96	2.93	1.69	3.21	1.41	2.99	2.97	2.92	2.98	3.02	2.9	2.86	2.93	2.95	2.88	1.38	2.95	2.86	3.08	2.38	1.34	2.47	2.92	2.42	2.56	1.4	2.23	1.43	2.26	2.39	2.02	2.56	1.53	2.13	2.55	2.04	0.813	1.51	2.22	1.53	2.1	2.9	1.41
ms2 ms3	263.178	3.19	3.23	3.13	3.26	3.15	3.24	3.18	3.2	3.01	3.19	3.16	3.16	3.03	3.12	3.08	2.89	3.05	3.15	3	2.98	3.03	2.94	2.97	3.58	1.28	2.47	2.92	2.42	3.41	1.46	1.26	1.43	2.26	2.39	3.02	3.29	3.66	1.18	2.55	2.04	3.19	1.43	1.28	1.53	2.1	2.9	1.41
*264.78107	264.781	2.11	2.5	3.14	2.97	3.12	2.85	3.03	3.35	3.03	3.03	3.08	3.15	3.03	3.19	3.26	3.09	3.11	2.19	2.47	2.87	3.02	2.89	2.96	2.33	2.62	2.66	2.34	2.7	1.69	2.72	2.99	2.03	2.04	2.21	2.28	3.01	3.5	2.6	1.89	2.66	3.26	3.55	2.45	2.45	2.17	2.5	1.94
*265.1479	265.148	3.75	3.62	3.39	3.24	3.5	3.49	3.92	3.89	3.4	3.73	3.64	3.3	3.28	3.41	3.46	3.43	3.41	3.95	2.95	3.7	3.34	3.6	3.62	5.05	4.76	4.25	4.07	4.74	4.86	4.82	3.87	4.71	4.58	4.92	3.91	4.44	4.02	4.47	4.68	4.79	4.75	4.54	4.39	4.48	4.31	4.33	4.75
*265.95117	265.951	2.19	3.15	3.02	3.33	3.12	2.91	3.12	3.29	3.26	3.33	3.34	3.09	3.04	3.15	3.14	3.15	3.35	2.99	3.24	3.18	3.29	3.39	3.67	1.98	2.83	2.68	3.73	1.81	2.26	2.37	1.19	2.73	3.51	2.77	1.96	1.77	3.24	2.87	2.25	3.24	3.08	2.3	2.75	2.3	2.65	2.63	2
*265.95676	265.957	3.08	3.57	3.78	3.51	3.51	3.17	3.13	3.75	3.45	3.44	3.45	2.22	3.07	1.74	2.02	3.41	3.53	3.5	3	3.75	3.68	3.55	3.65	3.44	3.45	3.43	3.53	3.82	3.63	3.8	3.7	3.72	3.69	2.41	3.68	3.59	3.75	3.65	3.75	3.64	3.82	3.42	3.73	3.94	3.85	3.84	3.76
*265.95754	265.958	2.19	3.06	3.06	3.04	3.02	3.02	3.08	3.11	2.89	3.06	2.92	1.93	2.99	3.08	2.96	2.98	2.87	3.08	2.88	2.95	1.74	2.79	2.95	1.98	2.18	2.68	2.2	1.56	2.26	2.37	1.19	2.73	2.15	0.813	1.96	3.34	2.36	2.87	2.25	2.51	3.14	2.3	2.75	2.3	2.65	3.63	2
*266.11167	266.112	2.97	3.22	3.24	3.61	3.28	3.02	3.14	3.5	3.1	3.27	3.34	2.94	2.98	3.07	3.21	3.25	3.12	3.01	2.88	3.16	3.17	3.16	3.42	2.91	2.52	2.09	2.72	2.01	3.1	2.24	2.37	2.98	2.74	2.57	3.39	2.19	2.87	2.93	2.68	2.31	3.35	2.23	2.51	2.88	1.91	3.05	2.78
*266.15125	266.151	3.15	3	2.11	2.38	3.08	2.99	3.06	3.06	2.44	3.1	3.22	2.84	2.27	2.17	2.92	3.09	1.75	3.09	2.21	2.82	2.99	3.02	2.95	4.11	3.96	2.09	2.72	3.76	3.83	3.84	2.37	3.92	3.85	3.98	2.89	3.59	2.87	3.64	3.79	3.91	3.72	3.64	3.69	3.58	1.91	3.41	3.85
*266.80395	266.804	4.44	4.57	4.79	5	4.9	4.94	5.01	5.03	5.18	5.02	4.83	5.34	5.16	5.31	5.24	5.16	5.11	4.83	4.99	4.74	4.8	4.89	4.94	4.59	4.37	4.48	4.34	4.24	4.57	4.58	5.02	4.72	4.72	4.23	4.52	5.07	5.18	5	4.65	5	4.9	4.56	4.35	4.42	4.48	4.61	4.53
*267.05347	267.053	3.15	3.55	3.89	3.25	2.91	3	2.92	3.38	2.89	3.58	3.01	3.26	2.84	3.5	3.46	3.44	3.4	3.53	3.12	3.1	2.97	3.4	3.54	2.32	1.54	1.43	2.52	2.12	2.78	1.62	1.74	1.11	1.88	2.37	2.51	1.41	1.83	2.67	2.43	2	3.27	1.38	1.88	2.41	2.01	1.84	2.29
2-O-(alpha-D-Mannosyl)-D-glycerate	267.072	4.41	4.35	4.3	3.99	4.18	4.22	4.25	4.2	4.03	4.13	4.33	3.98	4.13	3.96	3.97	4.18	4.11	4.56	4.17	4.47	4.3	4.2	4.28	4.34	4.42	4.36	4.39	4.5	4.5	4.38	4.13	4.28	4.22	4.58	4.62	4.46	4.14	4.26	4.39	4.38	4.63	4.51	4.58	4.61	4.47	4.68	4.54
*267.12269	267.123	3.65	4.03	4.23	4.32	4.22	3.93	4.04	4.37	4.29	4.39	3.86	4.08	3.83	4.24	4.28	4.12	4.06	4.48	3.85	4.39	4.33	4.2	4.28	3.56	3.78	3.53	3.6	3.88	3.77	3.81	3.5	3.6	3.77	3.75	3.68	3.91	3.67	3.51	3.49	3.6	4.04	3.33	3.1	3.5	3.73	3.73	3.52
O-Phosphorylhydroxylamine	268.009	2.47	1.41	2.19	3.49	3.41	3	3.2	3.34	3.52	2.89	3.16	3.51	3.26	3.42	2.93	3.48	3.43	3.39	3.49	3.62	3.56	3.55	3.56	1.74	2.09	2.08	1.99	2.48	1.82	3.51	3.3	1.71	3.71	2.4	2.07	3.28	3.56	3.61	2.43	3.39	2.34	2.7	2.4	2.17	1.52	2.45	3.63
*268.12582	268.126	3.18	3.29	3.49	3.67	3.46	2.97	3.33	3.51	3.68	3.71	3.2	3.36	3.08	3.62	3.5	3.41	3.44	3.54	3.32	3.6	3.54	3.55	3.6	3.15	3.48	2.58	3.48	3.2	3.48	2.74	2.01	3.54	2.14	2.1	3.24	3.19	3.36	2.38	2.59	3.02	3.21	3.26	3.36	1.02	2.23	3.01	2.88
*268.80115	268.801	4.68	4.82	5	5.25	5.16	5.14	5.16	5.22	5.39	5.22	5.05	5.54	5.32	5.52	5.45	5.35	5.29	5.08	5.19	4.9	5.04	5.07	5.14	4.78	4.57	4.62	4.55	4.45	4.76	4.8	5.18	4.92	4.97	4.3	4.69	5.32	5.41	5.23	4.92	5.29	5.12	4.73	4.61	4.56	4.71	4.85	4.69
Phenanthrene-3,4-diol	269.081	3.09	1.59	2.02	3.25	2.9	3.14	3.05	3.24	3.07	3.02	3.33	3.19	3.13	3.02	3.26	3.13	3.19	3.14	3.32	3.11	3.07	3.23	3.33	1.83	1.62	2.13	2.21	2.79	2.37	2.15	1.68	2.74	2.91	2.23	2.65	3.24	3.4	2.73	2.12	2.99	2.63	2.51	3.08	2.29	1.96	2.04	2.49
*269.20837	269.208	3.79	4.09	4.25	4.21	4.05	3.95	4.05	4.33	4.27	4.17	3.99	4.11	4	4.13	4.14	3.95	3.92	4.11	4.03	4.04	3.98	3.85	4.17	4.24	4.43	4.27	4.35	4.34	4.19	4.35	4.44	4.52	4.45	4.2	4.19	4.19	4.37	4.34	4.47	4.29	4.2	4.01	4.37	4.34	4.36	4.22	4.33
*269.58204	269.582	1.73	2.7	1.76	3.35	3.32	1.31	2.35	3.31	0.903	3.18	2.26	3.05	3.2	3.13	1.49	2.89	3.3	2.73	3.26	3.27	3.34	3.29	3.38	0.0969	2.15	2.09	1.8	1.39	2.06	1.08	2.18	1.38	2.31	2.51	2.14	0.643	2.16	3.28	2.58	2.54	1.19	2.01	2.13	2.01	3.27	2.91	1.69
*270.14596	270.146	2.86	2.69	2.59	2.66	2.93	2.96	2.94	3.3	2.73	2.9	3.03	3.05	2.98	3.22	3.05	2.91	2.87	3.09	3.23	3.19	3.15	3.15	3.15	2.18	2.15	1.57	2.19	1.39	2.51	1.08	2.18	2.14	2.31	2.81	2.14	3.19	2.32	2.95	2.22	2.54	2.08	2.3	2.48	2.01	2.83	3.09	2.87
*270.31523	270.315	3.62	3.58	3.8	3.72	3.62	3.46	3.51	3.65	3.53	3.76	3.62	3.3	3.26	3.57	3.43	3.61	3.63	3.4	3.16	3.36	3.54	3.18	3.29	3.65	3.88	3.58	3.73	3.93	3.68	3.81	3.8	3.85	4.01	4.08	3.81	3.6	3.67	3.82	3.82	3.69	3.81	3.43	3.62	3.82	3.64	3.61	3.71
*270.79794	270.798	4.42	4.55	4.78	5.03	4.96	4.91	4.97	5.1	5.13	4.99	4.86	5.32	5.13	5.33	5.28	5.19	5.08	4.82	4.97	4.68	4.83	4.85	4.97	4.5	4.39	4.47	4.32	4.13	4.55	4.53	5	4.62	4.77	4.11	4.59	5.07	5.14	4.92	4.69	5.03	4.92	4.56	4.35	4.23	4.49	4.55	4.5
*271.0954	271.095	3.09	3.07	1.9	2.1	2.85	3.1	2.35	3.06	2.55	3.02	2.98	2.83	2.64	2.96	2.97	2.31	2.93	3.1	3.19	3.13	2.93	2.95	3.14	3	0.699	2.65	2.16	1.49	2.56	2.04	1.18	2.41	2.77	2.04	1.58	2.27	2.05	2.09	2.35	2.62	2.3	1.61	2.92	2.09	2.87	1.74	2.22
*271.60961	271.61	1.81	2.25	1.57	1.87	1.74	3.08	2.41	2.51	1.93	2.02	1.71	2.85	2.97	1.6	3.19	3.04	2.93	2.93	3.07	3.2	2.91	3.18	3.33	1.86	2.15	0.778	2.08	2.53	0.628	1.95	2.02	2.41	2.43	2.2	1.39	0.875	1.18	2.1	2.55	2.31	1.37	2.05	2.35	1.63	2.72	3.11	2.31
*271.99827	271.998	1.25	0.875	0.785	1.61	1.71	1.14	0.878	1.69	3.65	1.49	1.81	0.973	1.7	3.71	3.66	3.52	3.65	3.15	3.27	2.82	3.53	3.69	3.42	0.58	1.65	2.07	1.46	2.2	1.14	1.55	1.71	1.73	1.51	1.94	2.05	2.99	3.2	2.44	0.493	3.78	1.48	2.04	1.12	1.98	2.24	1.6	2.05
*273.14588	273.146	2.96	3.3	3.49	3.59	3.44	3.13	3.26	3.58	3.19	3.61	3.25	3.47	3.31	3.38	0.987	3.4	3.48	3.35	3.18	3.58	3.46	3.3	3.49	2.98	1.72	2.41	1.89	1.6	3.04	1.31	3.29	2.13	1.92	1.76	1.58	3.07	2.09	1.41	3.38	2.18	1.64	3.13	3.23	1.96	1.9	2.8	1.15
*273.96156	273.962	3.29	3.71	3.95	4.07	3.92	3.68	3.86	3.92	3.9	3.98	3.89	3.8	3.66	3.92	3.89	3.92	3.87	3.82	3.77	4	3.88	3.87	3.9	3.59	3.71	3.56	3.69	3.72	3.75	3.84	3.96	4	4.07	3.81	3.91	3.98	4	4.06	4.12	4.09	4.08	3.71	3.65	3.82	4.02	3.98	4
ms2 ms3	274.274	5.47	5.6	5.77	5.74	5.81	5.48	5.54	5.73	5.65	5.64	5.58	5.41	5.32	5.27	5.33	5.5	5.56	4.93	4.98	5.04	5.17	4.91	4.95	4.62	4.83	4.69	4.79	4.89	4.66	4.94	4.81	4.95	4.99	4.96	4.74	5.16	4.58	4.83	4.84	4.66	5.45	4.53	4.81	4.93	5.04	4.83	4.79
*275.10963	275.11	2.52	1.54	3.36	2.74	3.12	1.44	2.67	2.75	3.07	2.67	3.02	1	2.18	2.17	2.45	2.1	2.46	2.31	2.89	2.77	2.79	3.02	2.05	3.38	3.15	3.44	3.28	3.5	3.1	3.3	3.38	3.11	3.2	3.65	3.69	2.88	3.2	3.41	3.32	3.3	3.18	3.14	3.31	3.53	3.57	2.97	3.27
*275.27001	275.27	2.74	2.47	3.15	3.28	2.36	2.8	2.72	2.66	3.04	2.64	2.81	2.45	2.84	2.76	1.51	1.26	2.89	2.13	2.42	1.73	1.86	2.01	1.73	1.5	1.92	2.24	2.34	2.42	2.24	2.58	2.03	2.36	2.74	2.4	2.78	2.42	2.47	2.54	2.85	2.96	1.85	1.58	2.23	2.02	1.99	2.3	1.83
*275.27707	275.277	4.68	4.84	4.92	4.87	5.01	4.68	4.69	4.78	4.75	4.7	4.76	4.43	4.41	4.34	4.38	4.6	4.65	4	3.99	4.14	4.25	4.06	3.96	3.7	3.97	3.85	3.98	4.24	3.7	4.08	3.94	4.21	4.1	4.34	3.86	4.18	3.84	3.91	4.03	3.86	4.55	3.61	3.93	4.23	4.17	3.96	3.87
*276.28057	276.281	3.38	3.58	3.59	3.71	3.74	3.48	3.42	3.6	3.58	3.52	3.49	3.46	3.24	3.31	3.17	3.6	3.66	2.93	2.97	3.02	3.13	3.34	3.54	2.97	2.14	2.96	3.28	2.85	2.37	3.32	3.02	2.27	2.74	3.49	3.25	3.01	2.4	2	2.92	3	3.5	2.73	3.1	2.97	3.45	2.71	3.12
*277.09614	277.096	1.14	3.02	1.27	3.04	2.4	2.99	2.92	1.2	2.95	3.09	2.85	2.94	3	1.16	1.17	0.872	1.53	3.51	3.19	3.15	3.04	3.02	3.07	1.52	1.86	1.59	2.28	0.856	0.875	1.38	2.36	0.968	2.33	1.78	2.31	3.39	1.57	0.862	1.5	1.88	1.59	0.996	2.51	1.44	1.22	1.93	2.18
*277.1047	277.105	3.09	3.44	3.81	3.3	3.38	2.9	3.06	3.77	3.49	3.77	3.28	3.14	3.12	3.54	3.46	3.26	3.3	3.32	3.24	3.29	3.13	3.53	3.43	3.7	3.71	3.74	3.72	3.88	3.75	3.72	3.68	3.68	3.91	3.89	3.96	3.28	3.76	3.89	3.78	3.72	3.78	3.2	3.8	3.87	3.83	3.62	4
*277.93684	277.937	3.16	3.15	3.02	2.92	2.9	3.04	3.05	3.06	2.61	1.32	3.03	2.99	2.36	2.19	2.94	2.56	2.29	3.13	3.06	2.93	1.02	2.39	2.51	1.53	1.52	2.51	2.28	0.856	1.48	1.67	1.41	2.47	2.33	1.78	2.31	2.94	2.27	1.3	1.5	1.88	3.06	1.18	2.51	2.97	1.22	1.93	2.18
*278.0627	278.063	2.02	2.25	2.1	2.73	2.44	2.49	2.37	2.58	2.96	1.32	2.17	2.03	2.36	2.19	2.45	2.64	2.59	3.08	2.82	2.83	3	2.88	2.51	1.53	1.52	2.51	2.28	0.856	1.48	1.67	1.41	2.43	2.33	1.78	2.31	2.94	2.27	1.3	1.5	1.88	2.21	1.18	2.51	2.97	1.22	1.93	2.18
*278.0897	278.09	3.89	3.94	3.89	3.65	3.72	3.6	3.64	3.72	3.42	3.63	3.82	3.26	3.41	3.5	3.42	3.43	3.49	3.65	3.57	3.62	3.52	3.45	3.62	3.77	3.88	3.87	3.76	3.96	3.9	3.86	3.74	3.74	3.76	3.88	3.99	3.69	3.53	3.82	3.82	3.83	3.82	3.83	4.03	3.91	3.91	3.95	3.99
Thymidine, Uridine, Pseudouridine, 3-(Imidazol-4-yl)-2-oxopropyl phosphate	279.039	3.37	3.16	3.3	3.25	3.19	3.18	3.14	3.27	3.17	3.16	3.23	3.05	3.2	3.09	3.22	3.11	3.12	3.46	3.44	3.4	3.31	3.29	3.48	2.07	2.34	1.74	2.25	1.77	2.69	1.81	2.01	2.51	1.48	1.8	2.58	3.32	3.3	3.49	2.83	1.67	3.04	1.52	2.11	2.67	3.45	3.52	3.44
*279.91271	279.913	3.13	3.37	3.26	2.9	3.18	2.99	3.16	3.13	3.08	3.14	3.23	2	2.92	2.94	2.83	3.21	3.16	2.8	3.22	3.21	3.02	3.09	3.23	3.27	3.37	3.96	3.45	3.47	3.45	3.25	3.51	3.41	2.9	3.79	3.54	2.97	3.27	3.49	3.32	3.57	3.29	3.37	3.9	4.12	3.6	3.46	3.71
gamma-Glutamyl-gamma-aminobutyraldehyde	280.127	2.86	2.24	2.45	3.46	3.13	2.72	2.74	3.08	3.05	2.21	3.01	2.91	3.17	3.37	2.16	2.18	3.08	3.39	3.3	3.25	3.31	3.27	3.37	3.27	2.7	2.52	1.91	1.76	1.95	3.29	3.39	1.31	1.41	2.16	1.92	2	3.36	2.84	2.07	2.64	2.72	3.48	3.27	3.63	3.24	3.5	3.43
biotin	281.036	3.07	3.01	2.98	1.54	3	3.07	3.08	1.88	3.04	2.37	2.96	2.3	2.97	2.99	3.05	2.29	3.15	3.08	3.01	2.96	3.12	3.03	3.08	2.51	2.01	2.69	1.53	1.51	1.15	1.57	1.23	1.63	1.52	2.19	1.53	1.72	1.6	1.36	2.67	2.66	2.51	0.845	2.73	2.02	2.46	2.89	2.97
*281.08629	281.086	1.99	2.58	2.52	3.59	3.36	2.77	2.49	1.88	1.58	2.37	3.33	2.87	3.01	3.28	2.44	3.37	3.17	2.91	3.2	3.12	3.35	3.55	3.61	2.51	1.26	2.69	1.53	1.51	1.15	1.57	1.23	1.63	1.52	2.19	1.53	1.72	1.6	3.25	2.67	2.66	3.25	0.845	2.73	3.2	2.46	3.37	2.97
4-Hydroxymethylcatechol	281.102	3.15	3.47	3.6	3.62	3.47	3.44	3.61	3.64	3.64	3.68	3.42	3.57	3.46	3.5	3.35	3.27	3.53	3.9	3.41	3.65	3.61	3.69	3.68	2.02	3.08	3.11	3.03	1.97	3.35	2.27	3.06	2.18	1.41	2.22	3.2	3.62	1.95	3.31	2.07	3.58	3.36	2.95	3.07	2.43	3.27	3.18	3.25
ms2 ms3	281.249	4.07	4.26	4.15	4.49	4.4	3.99	3.93	4.46	4.26	4.34	4.38	3.81	3.9	4.01	4.19	3.96	4.02	3.77	4.05	4.07	4.17	3.98	4.55	3.77	3.78	3.8	3.71	3.97	3.97	3.93	4.3	4.26	4.32	4.12	4.17	3.89	4.17	4.12	4.24	4.27	4.43	3.91	4.47	4.18	4.41	4.22	4.52
UDP-glucose, UDP-alpha-D-galactofuranose, 4-Methyl-5-(2-phosphooxyethyl)thiazole	282.02	4.3	4.32	4.24	4.15	4.24	4.13	4.11	4.18	4.04	4.16	4.2	3.78	4	3.86	3.84	3.85	3.88	4.05	3.92	4.15	4.05	3.88	4.06	4.02	3.98	3.96	3.83	4.21	4.12	4.06	3.93	3.93	3.97	4.12	4.19	3.87	4	4.06	4.13	4.11	4.18	4.05	4.16	4.18	4	4.2	4.22
*282.20383	282.204	2.91	3.25	3.32	1.83	3.28	2.85	2.64	3.4	3.21	2.96	3.15	3.23	1.36	0.523	2.54	1.54	3.14	1.58	3.13	2.99	3.21	1.95	3.24	3.34	3.65	3.84	3.72	3.78	3.61	3.33	3.48	3.79	3.75	4.03	3.67	3.06	3.44	3.67	3.67	3.65	3.15	3.33	3.58	3.61	3.5	3.33	3.64
*283.03767	283.038	1.56	2	2.59	1.55	1.85	1.96	2.07	2.48	1.99	1.83	1.94	2.3	1.11	1.57	1.32	2.31	2.5	1.77	2.1	1.67	2.36	1.52	1.83	2.74	2.21	2.01	2.57	1.04	1.2	2.88	2.79	2.8	2.02	2.61	2.19	2.26	2.28	2.64	2.57	2.87	2.68	2.42	2.81	2.29	2.19	2.18	2.68
*283.07005	283.07	1.72	2	2.59	1.88	2.38	1.96	2.07	2.48	2.05	1.83	1.94	2.3	1.11	1.57	1.32	2.31	2.5	2.4	2.62	1.67	2.5	2.92	1.83	3.66	3.68	3.89	3.9	3.98	3.72	3.81	3.81	4.09	3.92	4.06	3.83	2.26	3.66	3.7	3.71	3.67	2.68	3.53	3.95	3.89	4.05	3.61	4.02
Pantothenic acid	283.126	3.89	3.64	3.77	3.76	3.61	3.69	3.7	3.73	3.37	3.83	3.49	3.66	3.32	3.6	3.66	3.6	3.37	4.29	3.82	3.97	3.7	3.62	3.64	4.1	4.25	3.98	4.11	4.2	3.74	4.08	3.64	3.84	3.76	3.91	3.79	3.86	3.58	3.75	3.78	3.66	3.63	4.02	3.79	3.98	3.88	3.77	3.68
Tetrahydrobiopterin	283.151	3.35	3.79	3.97	3.86	3.79	3.77	3.63	4.04	3.87	3.73	3.49	3.8	3.55	3.95	3.87	3.71	3.77	3.81	3.67	3.81	3.86	3.64	3.85	3.07	3.06	2.93	3.54	2.61	3.39	1.77	3.5	3.65	1.67	3.85	3.17	1.68	1.85	3.71	3.42	2.97	3.16	2.92	3.23	2.94	2.32	3.31	3.38
*283.20677	283.207	1.01	2.05	2.09	1.7	2.06	2.66	1.63	2.25	1.41	2.11	2.24	2.54	2.11	1.7	1.2	2.42	0.71	1.99	1.33	0.845	1.22	1.74	2.29	2.17	2.92	3.42	3.56	3.09	3.17	1.77	2.93	2.9	1.67	2.12	2.35	1.68	1.85	2.36	3.07	1.72	2.5	2.48	3.21	1.97	2.32	2.8	2.88
*283.22419	283.224	2.89	3.29	3.33	3.51	3.41	3.22	3.18	3.52	3.49	3.26	3.19	3.27	2.96	2.91	2.9	3.46	2.89	3.21	3.07	3.44	3.34	2.61	3.02	3.47	3.58	3.3	3.5	3.63	3.38	3.59	3.45	3.62	3.51	3.68	3.23	2.96	3.25	3.16	2.92	3.44	3.07	3.02	3.34	3.62	3.4	3.36	3.54
*283.945	283.945	3.89	4.04	4.08	4.06	4.08	4.09	4.06	4.13	4.11	4.12	4.1	3.94	4.02	3.96	4.01	4.03	4.03	4.04	4.02	4.04	4	3.99	4.07	3.95	3.82	3.83	3.82	3.81	3.92	3.97	3.99	3.93	4.06	3.76	4.02	4.14	4.02	4.14	4.05	4.13	4.17	4.18	4	3.98	4.09	4.12	4.08
4-Amino-4-deoxychorismate	284.078	1.27	1.68	2.68	1.28	1.8	1.57	1.46	1.29	1.52	0.845	2.44	2.87	1.61	1.69	1.37	1.58	1.31	0.508	1.54	2.05	1.44	0.699	2.08	3.44	3.74	3.67	3.58	3.81	2.68	3.82	3.86	3.74	3.72	3.76	3.63	3.4	3.61	3.59	3.75	3.63	1.29	3.79	3.8	3.69	3.79	3.37	3.62
*284.15469	284.155	3.04	3.2	3.37	2.76	3.4	3.1	3.01	3.51	3.34	3.61	2.87	3.26	3.18	2.84	2.18	2.51	3.37	3.41	3	1.51	2.75	1.88	3.31	1.8	1.89	2.3	2.09	2.28	2.41	1.93	2.83	2.09	1.72	1.51	2.05	1.03	2.52	2.38	2.29	2.72	1.83	1.33	1.97	2.05	2.36	2.37	2.16
dTDP-3-amino-2,3,6-trideoxy-4-keto-D-glucose	284.529	2.02	2.31	1.88	0.74	1.73	2.31	1.07	2.21	1.6	1.76	1.82	1.41	1.6	2.11	2.28	2.11	2.45	2.26	1.94	1.33	1.97	2.03	2.45	3.24	3.28	3.23	3.46	3.96	3.27	2.84	1.79	3.4	3.12	3.44	3.39	3.12	1.32	3.37	3.43	3.74	1.53	2.39	2.93	2.28	2.83	3.39	3.05
CDP-4-dehydro-6-deoxy-D-glucose, ms2ms3	285.528	2.18	2.05	2.31	2.07	1.71	1.96	1.98	2.36	2.36	2.36	1.97	2.28	1.76	2.96	2.46	2.22	1.91	2.02	1.7	1.98	1.52	2.22	2.09	2.17	2.67	2.81	2.98	3.87	3.24	3.09	2.97	2.99	2.9	3.2	3.3	2.63	2.65	3.12	3.26	3.34	1.77	2.25	2.79	2.85	2.75	3.41	2.93
*286.03989	286.04	3.08	1.72	3.11	3	2.87	3.04	3.05	3.03	2.93	3.07	3.06	2.94	2.99	2.98	2.19	1.54	2.94	3.02	2.78	3	2.85	3.07	3	2.07	1.69	2.16	2.35	2.35	2.83	2.7	1.97	2.31	2.54	2.49	1.87	3.25	0.736	2.54	2.15	2.12	3.06	1.86	1.94	0.74	2.09	2.04	2.39
*286.17715	286.177	2.73	2.38	2.59	3.11	3.04	2.99	2.95	3.05	2.97	3.09	2.99	2.89	2.28	2.95	3.1	3.01	2.88	3.16	3.22	3.2	3.1	3.07	3.2	2.07	1.69	2.16	2.35	2.35	2.83	2.7	1.97	2.31	2.54	2.49	1.87	3.2	0.736	3.28	2.15	2.12	2.02	1.86	1.94	0.74	2.09	2.97	1.61
*286.75036	286.75	2.3	2.2	3.21	3.11	3.07	2.96	3.11	3.17	2.93	3.08	3.09	3.13	3.14	3.22	3.08	3.21	3	2.32	2.98	3.07	2.86	3.1	2.95	2.07	2.55	2.16	2.35	2.26	2.83	2.7	1.97	2.56	3.62	2.16	2.05	2.83	3.74	3.74	2.35	3.71	2.77	2.28	2.51	0.74	2.51	2.78	2.91
*287.06639	287.066	1.45	2.69	3.25	2.05	2.08	1.7	2.35	1.56	1.4	2.23	2.99	1.54	2.82	1.41	2.42	2.58	2.15	2.66	2.9	2.15	1.86	2.26	1.79	3.18	3.25	3.22	3.48	3.55	3.34	3.24	0.778	3.31	3.5	3.81	3.47	2.03	1.84	3.51	2.24	1.46	2.61	1.49	3.3	3.51	3.35	3.12	3.54
ms2 ms3	287.182	1.73	2.39	2.88	1.15	2.06	1.83	2.51	2.14	1.31	1.78	2.9	2.25	2.42	2.84	2.16	2.21	2.14	1.68	1.98	3.17	2.43	2.61	2.85	2.85	3.49	3.43	3.23	2.26	3.24	3.24	3.41	3.54	3.41	3.83	3.55	3.04	3.09	3.41	3.61	3.21	3.2	2.71	3.28	3.57	3.39	3.22	3.34
*288.76932	288.769	3.43	3.38	3.52	3.42	3.52	3.53	3.49	3.63	3.51	3.33	3.51	3.5	3.55	3.39	3.51	3.39	3.49	3.5	3.35	3.38	3.38	3.31	3.39	2.08	2.15	3.88	2.31	1.46	3.47	2.43	3.87	3.72	4.06	1.48	3.51	3.67	3.62	3.77	3.68	3.66	3.55	2.47	1.61	2.65	1.6	3.62	2.02
*288.99091	288.991	0.788	2.7	2.79	2.49	2.7	1.11	2.52	2.31	2.53	1.79	1.78	2.53	1.14	2.42	2.3	2.66	1.57	2.62	2.62	2.48	2.11	2.58	2.31	3.46	3.57	3.41	3.67	4.23	3.12	3.43	3.52	3.47	3.49	4.07	3.59	2.93	3.26	3.61	3.7	3.49	1.84	3.2	3.28	3.56	3.46	3.29	3.52
D-Ribose-5-phosphate	289.033	3.77	4	3.79	3.77	3.86	3.72	3.87	3.85	3.79	3.87	3.98	3.69	3.68	3.7	3.59	3.74	3.81	3.66	3.84	3.87	3.84	3.55	3.74	3.48	3.33	3.51	3.13	3.57	3.46	3.77	3.92	3.99	3.94	4.01	3.97	3.84	3.79	3.86	3.85	3.93	3.87	4	4.13	4.17	4.26	4.08	4.15
*290.98801	290.988	1.44	2.43	2.28	1.7	2.06	2.34	2.11	2.32	2.14	2.49	2.66	2.52	2.04	2.2	2.06	2.47	2.33	2.85	2.13	2.86	2.34	1.66	2.28	3.25	3.23	3.26	3.46	4.17	3.07	2.9	3.08	3.26	3.14	3.77	3.45	2.6	2.94	3.28	3.36	3.56	1.6	2.82	2.88	3.4	3.22	3.42	3.17
L-Arogenate	291.095	2.61	3.13	3.38	3.27	3.03	2.73	2.81	2.58	3.29	3.75	3.22	3.08	2.9	3.47	1.46	3.22	3.27	2.75	3.15	2.83	3.27	3.07	0.889	3.97	4.32	4.12	4.41	4.57	3.94	4.34	4.33	4.52	4.68	4.53	4.02	4.16	4.34	4.36	4.32	4.09	4.56	3.99	4.28	4.61	4.75	4.33	4.56
ms2 ms3	291.099	1.11	2.03	2.3	1.49	2.86	2.39	1.92	2.34	2.45	2.22	2.63	3.18	2.32	2.59	1.46	3.01	1.16	1.79	2.94	2.35	2.06	2.16	0.889	2.52	2.98	2.93	3.2	3.47	3.01	2.68	2.67	2.91	3.2	3.27	3.1	2.99	2.67	2.95	3.08	2.84	3.36	2.37	2.77	3.1	3.31	3.05	3.18
*291.13543	291.135	3.54	3.82	4.04	4.04	3.86	3.83	3.83	4.19	4.14	4.01	3.76	4.05	3.88	4.04	4	3.91	3.88	3.86	3.88	3.84	3.78	3.73	3.97	3.6	3.86	3.48	3.66	3.83	3.85	3.71	3.8	3.78	3.79	3.61	3.8	3.96	3.86	3.81	3.83	3.94	4.03	3.52	3.73	3.7	3.75	3.81	3.8
*291.98281	291.983	1.86	2.3	1.89	3.51	3.38	2.82	2.7	3.61	3.47	3.69	2.73	3.33	3.15	3.64	3.52	3.77	3.41	3.16	3.25	3.57	3.36	3.53	3.48	2.52	2.03	2.16	2.24	1.85	2.33	2.26	3.61	3.37	1.38	3.01	2.69	3.22	3.66	2.07	2.33	3.5	2.12	1.85	1.36	2.03	2.4	3.02	1.6
*292.09811	292.098	1.86	2.3	1.89	1.78	2.53	1.94	2.47	2.71	2.67	2.81	2.73	2.57	2.5	2.06	2.8	1.56	2.08	2.62	1.91	3	2.48	1.98	1.94	3.26	3.54	3.46	3.75	3.91	3.31	3.6	3.48	3.78	3.86	3.96	3.32	3.24	3.55	3.81	3.57	3.45	3.69	3.39	3.38	3.87	3.87	3.47	3.7
*292.8277	292.828	1.44	2.58	1.87	1.49	3.04	3.08	2.28	2.98	2.56	2.89	2.45	2.99	2.97	3.07	2.21	2.91	2.87	3.04	3.13	2.86	2.39	2.03	2.74	2.19	2.36	2.61	1.28	2.51	2.23	2.33	2.26	1.86	1.94	2.09	2.08	2.8	2.21	2.94	2.55	2.19	2.65	2.29	1.49	1.73	2.87	1.56	2.62
*292.98668	292.987	1.18	1.23	2.14	1.71	2.38	1.42	1.98	1.31	2.83	2.99	2.27	2.44	2.15	1.77	2.29	2.3	2.62	2.87	2.21	2.12	2.95	2.52	2.13	3.06	3.25	2.96	3.35	3.59	3.41	2.54	2.88	3.36	3.31	3.66	3.19	3	2.89	3.11	3.49	3.4	1.7	2.75	2.88	3.59	3.26	3.03	3.08
*293.20654	293.207	3.92	3.99	3.97	3.91	3.77	3.86	3.88	4.11	3.81	3.88	3.82	3.8	3.77	3.83	3.89	3.68	3.6	3.9	3.67	3.81	3.72	3.66	3.89	3.64	3.43	3.47	3.57	3.62	3.69	3.55	3.75	3.38	3.75	3.6	3.83	3.89	3.58	3.7	3.78	3.77	3.84	3.64	3.69	3.54	3.78	3.72	3.67
ms2 ms3	293.208	3.31	3.95	4.04	4.25	3.73	3.66	3.7	3.98	3.96	3.89	3.79	3.82	3.82	3.94	3.83	3.67	4.01	3.74	3.86	4.03	3.64	3.76	4	3.74	3.98	4.06	4.06	4.51	4.08	4.34	4.08	4.4	4.93	3.99	4.56	3.99	4.22	4.06	4.41	4.45	3.96	3.9	4.15	4.5	4.9	3.92	4.23
*294.20989	294.21	3.25	3.36	3.38	3.32	3.01	3.18	3.06	3.34	3.21	3.1	3.15	3.19	3.11	3.22	3.12	3.13	3.05	3.28	2.85	3.14	2.99	3.06	3.19	2.23	2.77	2.98	2.14	2.29	3.2	2.36	2.97	2.72	2.18	2.69	3.51	3.19	2.82	2.22	2.25	2.07	3.32	2.39	2.14	2.21	2.51	2.74	2.68
*294.81557	294.816	1.99	1.59	2.41	1.46	2.39	3.11	3.11	3.43	3.03	2.92	1.79	2.13	2.86	2.73	3.06	2.94	2.45	2.28	2.9	3.06	3.03	3.11	3.28	2.28	2.01	2.51	1.2	2.25	1.88	2.36	2.97	2.89	2.86	3.16	2.07	2.22	2.54	2.99	2.43	3.21	2.83	2.42	2.69	2.52	2.89	2.99	2.68
*295.0852	295.085	2.27	3.14	3.2	3.19	2.69	3.05	3.02	3.16	3.1	3.1	3.17	3.1	3.08	2.99	3.14	2.26	2.75	3.17	3.13	2.94	3.03	3.04	3.09	2.36	2.2	2.51	1.2	2.71	1.88	2.36	3.71	2.89	2.57	2.3	2.2	2.27	1.46	2.99	2.43	2.04	2.83	1.57	1.65	2.01	2.89	1.49	2.68
*295.13166	295.132	3.11	3.31	3.19	3.26	3.17	2.89	3.16	3.13	3.12	3.12	3.1	3.13	2.93	3.02	3.03	2.98	2.94	3.1	2.92	3.14	3.07	1.4	3	2.36	2.72	1.6	2.17	2.37	2.48	2.36	2.25	2.29	2.57	2.3	2.15	2.27	1.46	2.99	2.52	2.04	2.66	1.34	1.65	2.01	2.89	3.2	2.68
*295.41854	295.419	1.49	2.82	3.05	3.44	3.14	3.09	3.25	2.07	2.21	3.13	2.42	2.69	3.15	3.43	3.2	3.15	3.49	3.09	3.33	3.18	3.11	3.39	3.56	1.11	2.43	1.6	2.17	2.37	2.22	0.301	1.04	2.29	2.57	2.26	2.15	3.07	3.38	3.37	2.52	2.04	2.66	1.49	1.65	2.16	2.27	3.31	2.03
*297.13305	297.133	3.04	2.98	2.63	2.68	2.76	2.72	3.12	2.83	3.11	2.96	3.14	2.18	2.81	2.91	2.59	1.9	3.08	2.99	3	2.76	3.09	2.8	3.04	2.99	1.11	2.27	2.9	2.68	2.3	0.301	2.2	2.73	2.57	2.04	2.42	2.72	2.81	1.41	2.76	2.25	2.47	1.66	2.51	2.28	2.36	2.36	2.01
*297.25924	297.259	1.32	1.52	0.792	0.602	2.15	2.13	2.06	1.62	0.978	1.42	1.81	1.61	2.08	2.9	1.35	2.27	1.73	1.76	0.615	1.83	1.19	1.22	1.46	1.11	2.14	1.86	1.97	2.18	1.44	2.3	1.59	1.63	2.67	2.52	3.53	1.38	1.93	1.7	1.35	1.37	2.32	1.49	2.74	3.57	2.77	1.78	2.95
ms2 ms3	297.28	3.53	3.78	3.83	4.17	3.87	3.61	3.47	4.2	3.85	3.9	3.89	3.33	3.45	3.6	3.92	3.56	3.63	3.46	3.69	3.57	3.74	3.45	4.15	3.47	3.39	3.14	3.41	3.57	3.42	3.46	3.86	3.77	3.97	3.59	3.71	3.3	3.66	3.54	3.65	3.78	3.76	3.49	3.82	3.86	4.06	3.57	3.98
*297.93855	297.939	1.56	1.46	3.11	3.03	3.06	3.15	3.03	3.17	3.07	3.22	3.24	2.86	2.97	3	3.02	3.07	3.26	2.91	3.02	3.17	3.04	3.22	3.4	2.32	0.727	1.79	2.31	2.06	2.93	3.07	3.53	2.23	2.82	2.79	2.05	2.26	2.59	2.54	2.13	2.21	3.11	2.56	2.5	1.82	2.09	3.44	2.12
*297.9608	297.961	3.19	3.05	3	3.09	2.92	3.22	3.02	3.03	2.83	2.95	2.99	1.36	3.08	2.52	2.26	2.84	1.9	2.37	3.04	2.97	2.96	2.88	1.48	2.32	0.727	1.79	2.31	2.06	2.93	2.5	2.21	2.23	2.82	2.79	2.05	2.26	2.59	2.54	2.13	2.21	2.4	2.56	2.5	1.82	2.09	2.73	2.12
*298.14099	298.141	3.13	3.01	2.05	2.96	2.93	2.8	2.66	2.9	3.07	3.03	3.06	3	2.99	2.52	2.95	2.56	2.87	3.12	3.11	3.01	2.98	3.01	3.01	2.32	0.727	1.79	2.31	2.06	2.93	2.5	2.21	2.23	2.82	2.79	2.05	2.26	2.05	2.29	2.13	2.21	2.52	2.94	2.5	2.69	2.09	2.73	2.12
*298.28305	298.283	2.79	3.3	3.32	3.93	3.39	2.86	3.05	3.52	3.26	3.49	3.54	2.68	2.86	3.04	3.5	3.23	3.03	3	3.18	3.29	3.21	3.13	3.7	3.06	2.82	2.02	2.95	2.06	3.14	2.5	2.62	2.23	2.82	3.16	1.95	2.32	2.76	2.64	3.01	3.34	3.46	2.16	3.43	2.69	2.09	2.93	3.26
*299.06806	299.068	3.88	3.93	3.92	3.77	3.83	3.79	3.8	3.89	3.69	3.75	3.89	3.55	3.68	3.51	3.63	3.66	3.55	3.71	3.6	3.66	3.68	3.62	3.69	3.94	3.84	3.9	3.93	3.9	3.94	3.82	3.75	3.92	3.9	3.79	4.03	3.81	3.77	3.76	3.95	3.93	3.98	3.96	3.88	3.87	3.91	3.95	3.91
(1R,6R)-6-Hydroxy-2-succinylcyclohexa-2,4-diene-1-carboxylate	299.078	2.16	1.6	1.46	2.98	2.93	1.55	1.14	1.46	2.98	1.63	2.28	1.44	1.78	2.79	2.92	3.04	2.96	3.19	2.97	2.89	2.86	2.9	2.94	2.11	1.96	1.91	2.29	1.18	1.5	2.17	2.14	2.19	2.26	2.26	2.07	2.8	2.82	1.66	1.62	1.79	1.26	1.87	1.91	2.37	1.99	1.39	1.85
ms2 ms3	299.259	3.02	3.09	3.29	2.81	3.08	3	2.96	3.28	2.64	3.11	3.1	2.77	2.76	3.21	2.16	3.19	3.02	2.87	2.94	3	3.09	2.77	3.09	2.28	2.51	2.72	2.29	2.1	1.5	2.42	2.61	2.38	2.26	2.26	3.31	2.82	2.74	2.44	2.01	2.97	3.23	2.77	2.55	2.37	1.99	2.95	3.51
*299.93531	299.935	3.09	3.14	2.95	3.16	3.13	3.01	2.95	3.15	3.05	3.02	3.13	2.89	3.12	3.12	3.1	2.98	3.28	2.9	3.1	3.14	3.06	3.26	3.39	2.25	2.09	2.95	2.44	2.82	2.74	2.2	2.34	2.49	2.26	2.14	2.78	3.16	2.97	2.42	1.4	3.62	3.14	2.92	2.55	3.52	3.33	3.32	2.71
*300.7487	300.749	3.38	3.07	3.25	3.09	3.26	3.27	3.14	3.05	3.06	2.98	3.21	2.07	3.11	3.04	3.08	3.08	3.03	3.25	3	3.09	3.08	3.1	3.11	2.41	2.4	2.95	2.63	2.82	3.42	3.93	2.12	1.58	2.26	2.38	1.99	3.13	1	2.23	1.54	2.31	3.32	2.21	2.26	1.79	2.48	2.42	2.73
*301.08244	301.082	3.63	3.64	3.59	3.61	3.49	3.5	3.57	3.5	3.27	3.64	3.27	3.49	3.13	3.59	3.48	3.62	3.34	3.91	3.43	3.72	3.55	3.37	3.49	3.94	4.1	3.79	3.88	4.06	3.5	4.07	3.37	3.66	3.78	4.04	3.7	4.11	3.65	3.74	3.69	3.67	3.62	4.01	3.79	4.01	3.83	3.68	3.61
*302.2146	302.215	1.64	3.13	3.43	3.64	2.06	2.03	2.55	3.57	3.35	3.76	3.38	3.39	3.23	3.35	3.79	3.18	3.56	1.79	1.8	3.08	3.31	3.34	3.48	1.1	2.09	1.49	2.05	2.11	3.42	2.15	3.48	2.32	0.564	1.84	2.9	2.93	3.2	3.36	3.1	3.54	3.61	1.55	0.0458	1.71	2.36	1.63	1.4
ms2 ms3	302.305	4.1	4.24	4.46	4.45	4.55	4.2	4.27	4.51	4.48	4.45	4.24	4.24	4.08	4.22	4.38	4.43	4.34	3.95	3.84	4.14	4.22	4.09	3.86	3.38	3.64	3.46	3.81	4.26	3.47	3.83	3.64	4.1	3.91	4.29	3.68	3.95	3.63	3.78	3.88	3.67	4.23	3.47	3.77	4.07	4	3.83	3.84
*302.74568	302.746	3.09	3.01	3.15	3.09	2.94	3.23	2.91	3.16	3.06	3.1	3.13	2.77	3.01	3.24	1.6	3.05	2.88	3.14	2.9	3.11	3.01	3.05	3.04	1.8	1.94	2.56	2.94	2.47	0.966	2.23	2.49	2.79	2.98	2.24	2.44	3.27	2.98	2.11	2.3	2.2	3.23	1.46	2.5	2.13	1.94	3.35	2.19
Inosine	303.05	3.2	3.27	3.22	3.07	3.21	3.08	3.13	3.19	3.08	3.17	3.19	3.09	3.02	3.27	2.94	3.19	3.1	3.01	3.18	3.01	3.12	3.08	3.2	1.8	1.94	2.56	2.94	2.47	2.96	2.23	2.49	2.31	2.98	2.24	2.02	3.09	2.98	2.11	2.3	1.32	3.01	1.46	2.5	1.58	1.94	1.86	2.57
*303.10032	303.1	3.26	3.22	3.08	3.23	3.28	3.06	3.04	3.21	3.12	3.21	3.01	3.02	2.98	3.02	2.95	3.04	2.93	3.22	3.05	2.96	2.85	2.95	3.06	1.8	1.94	2.56	2.94	2.47	2.46	2.23	2.49	2.31	2.98	2.24	2.02	3.27	2.98	2.11	2.3	2.16	3.03	1.46	2.5	1.58	1.94	1.86	2.57
*303.3083	303.308	3.31	3.5	3.68	3.68	3.88	3.47	3.47	3.76	3.8	4.02	3.59	3.46	3.42	3.59	3.65	3.74	3.67	3.29	3.27	3.5	3.4	3.41	3.41	2.94	2.98	2.67	3.12	2.83	2.9	3.2	2.67	3.45	3.47	2.32	3.25	3.38	3.6	2.67	3.51	2.07	3.63	2.64	3.07	3.56	3.54	3.07	3.51
ms2 ms3	304.248	3.1	3.19	3.03	3.01	2.76	3.13	3.27	3.45	3.53	3.56	3.13	3.37	3.14	3.38	3.11	3.64	3.39	2.58	2.23	3.15	3.37	3.19	2.4	2.02	2.56	2.21	2.09	2.63	2.13	1.87	2.74	1.67	2.37	2.42	2.35	2.71	2.42	3.6	2.84	2.07	3.22	2.12	2.03	2.26	2.57	2.07	2.11
Fructose-6-phosphate	305.001	3.27	3.66	3.7	3.87	3.97	3.56	3.72	3.84	3.97	3.95	3.77	3.72	3.72	3.81	3.86	3.92	3.95	3.77	3.87	3.92	3.98	3.78	3.89	3.53	3.73	3.57	3.54	3.76	3.52	4.15	3.98	4.04	4.13	4	4	4.01	4.07	3.95	4.05	3.99	3.94	3.88	4.08	4.33	4.31	4.12	4.12
Xanthine, 2-Aminomuconate semialdehyde, N-Acetyl-L-glutamate 5-phosphate	305.074	1.03	1.47	2.21	2.01	1.4	2.2	1.81	2.48	2.4	2.2	2.15	2.05	2.49	2.18	2.97	1.29	1.59	2.46	0.831	2.42	1.73	0.778	2.05	3.27	3.4	3.33	3.61	4.02	3.15	3.47	3.32	3.68	3.72	3.73	3.47	2.32	3.4	3.55	3.45	2.88	1.97	3.15	3.45	3.76	3.46	3.22	3.5
*305.1569	305.157	3.23	3.82	4.56	4.13	4.09	3.44	3.72	4.28	4.25	4.39	3.95	3.53	3.28	4.22	4.21	4.01	4.02	3.82	3.7	3.86	3.89	4.26	4.3	4.29	4.36	4.5	4.57	4.78	4.45	4.35	4.43	4.39	4.85	4.82	4.95	3.87	4.56	4.78	4.78	4.54	4.38	3.95	4.41	4.4	4.53	4.19	4.73
ms2 ms3	305.189	3.14	3.24	3.12	3.16	2.82	2.96	3.14	3.18	3.18	3.11	2.96	2.97	3.11	3	3.09	3.04	3.03	3.01	3.06	3.1	2.87	2.91	2.95	2.97	1	2.28	1.3	1.89	2.68	0.477	1.4	2.95	3.78	2.24	2.38	1.36	1.69	1.26	2.79	1.4	3.06	2.06	2.61	1.62	2.45	3.44	2.23
ms2 ms3	305.225	3.35	3.39	3.18	3.17	3.07	3.14	3.14	3.3	3.16	3.31	3.07	3.17	3.06	3.02	3.23	2.97	2.97	3.18	3.05	3.14	3.06	3.03	3.21	2.97	1	2.28	1.3	1.89	3.44	0.477	1.4	2.95	2.4	2.24	3.34	3.24	1.69	1.26	2.79	3.42	3.11	0.778	2.61	1.62	2.45	3.33	2.23
*305.64049	305.64	2.28	3.42	1.57	2.95	3.16	3.07	1.39	1.86	3.22	3.25	2.98	3.16	3.17	3.07	3.02	2.98	3.12	3.14	3.25	3.07	3.03	3.22	3.28	2.97	1	2.25	1.3	1.89	2.32	0.477	1.4	2.95	2.4	2.63	2.62	1.61	1.69	1.26	2.79	2.1	2.63	0.778	2.74	1.62	2.45	2.88	2.23
dCMP	306.05	2.89	3.12	3.1	3.37	3.14	3.03	3.06	2.63	3.14	3.15	3.04	2.83	3.07	2.94	3.06	2.95	3.04	3	2.88	3.02	2.81	2.73	2.11	2.97	1	1.78	1.3	1.89	2.54	0.477	1.4	2.95	2.4	3.16	2.62	2.82	1.69	1.26	2.79	3.18	2.63	3.11	2.74	1.62	2.45	3.04	2.23
*306.0943	306.094	1.71	2.79	2.82	2.12	2.99	1.62	2.09	2.3	1.77	1.58	2.74	2.36	2.04	2.15	2.46	2.71	1.86	2.83	1.92	2.88	2.18	1.57	1.35	1.55	3.33	2.01	3.72	3.76	3.18	3.35	3.28	3.51	3.65	3.86	3.23	3.46	3.34	3.62	3.39	3.59	3.51	3.34	3.37	3.6	3.52	3.4	2.74
ms2 ms3	306.276	2	3.32	2.84	3.4	2.57	3.11	3.08	3.55	3.22	2.9	3.02	3.16	3.02	2.3	2.83	2.49	3.45	2.95	3.16	1.69	2.96	1.73	1.7	2.59	1.91	1.86	1.14	2	3.68	2.39	2	2.08	1.78	2.42	1.55	2.64	1.93	2.74	3.44	1.88	2.84	1.85	1.39	1.78	2.34	1.89	1.74
(S)-2-Acetolactate, Glutarate, 4-Hydroxy-2-oxopentanoate, (S)-4,5-Dihydroxypentane-2,3-dione	309.083	3.08	3.16	1.46	3.36	3.18	2.97	3.06	2.43	3.45	3.04	2.03	3.14	3.2	3.1	2.59	3	2.92	3.25	3.41	3.33	3.25	3.07	3.44	1.74	2.03	2.14	1.65	2.82	2.87	2.26	2.75	2.1	0.301	2.23	1.62	2.83	2.44	1.26	3.61	3.3	2.73	2.63	1.51	3.58	2.77	3.14	2.74
*309.10282	309.103	1.77	2.36	2.32	2.04	2.32	2.29	2.14	2.11	2.48	2.5	2.33	1.26	2.32	2.27	2.33	2.28	2.71	2.21	2.16	1.21	2.31	3.47	2.16	3.18	3.58	1.58	3.68	3.69	3.42	2.05	1.65	2.4	2.52	1.65	3.54	3.13	2.79	2.81	2.86	3.66	2	3.22	3.86	3.62	3.43	3.44	3.66
*309.17395	309.174	3.51	3.32	3.16	3.02	3.05	3.37	3.47	3.4	3.04	3.31	3.22	2.96	3.15	3.03	3	3.02	3.17	3.53	3.24	3.29	3.05	3.19	3.27	4.8	4.47	3.84	3.77	4.39	4.57	4.55	3.85	4.43	4.31	4.6	3.57	4.13	3.83	4.16	4.43	4.5	4.32	4.32	4.19	4.12	4.04	3.91	4.46
*309.60477	309.605	0.964	2.77	0.763	0.824	3.1	2.73	2.41	1.9	3.01	3.17	3.17	2.91	1.71	1.88	2.27	1.11	3.18	2.99	2.95	2.83	3.22	2.97	3.13	1.72	1.98	2.31	1.73	2.01	1.76	2.41	1.45	2.59	2.83	2.45	2.58	2.2	1.4	2.51	2.2	1.79	1.7	1.99	3.45	1.72	1.5	1.82	2.25
*310.09682	310.097	1.66	1.18	2.02	2.53	3.08	2.7	2.16	2.74	2.41	3.04	2.77	2.95	2.05	2.06	3.13	3.15	3.11	3.2	3.11	3.27	3	2.96	3.11	2.22	1.98	2.05	1.73	2.01	1.76	2.26	1.45	2.58	2.83	2.45	2.73	2.2	2.15	2.51	2.38	3.45	2.77	3.18	2.59	1.72	1.5	2.4	2.25
*310.28186	310.282	2.92	3.04	3.36	3.32	3.32	2.99	2.85	3.21	3.18	2.26	3.08	3.1	3.04	3.12	1.98	2.82	2.87	3.38	2.98	3.18	3.25	3.18	3.41	2.05	2.73	2.04	3.62	1.85	0.875	2.53	2.27	1.92	2.23	2.25	2.44	3.26	2.8	1.94	1.41	2.45	3.23	2.79	2.54	2.48	2.25	3	2.67
*310.28338	310.283	2.52	1.54	2.1	1.73	1.73	1.85	2.36	2	1.76	2.03	1.85	0.41	1.61	1.95	1.79	1.1	1.25	1.56	2.81	1.49	0.628	1.66	2.03	2.88	2.12	2.05	2.37	2.94	1.69	1.79	1.45	3	2.92	2.5	2.38	1.74	2.15	2.76	2.3	2.53	1.2	2.02	2.84	2.01	2.36	2.74	2.84
*311.12575	311.126	1.35	1.57	1.98	2.9	1.71	0.769	1.84	0.669	1.7	1.7	0.477	1.34	2.23	2.04	2.36	2.43	2.87	1.76	1.91	2.02	1.64	2.74	2.14	3.09	2.75	1.15	2.49	1.58	2.83	3.13	2.27	3.44	2.89	1.49	2.44	3.63	2.8	2.38	3.58	3.35	3.35	1.36	3.38	2.61	2.43	2.91	3.27
L-2,3-Diaminopropanoate	311.169	3.82	3.73	3.68	3.3	3.46	3.61	3.96	3.9	3.56	3.9	3.77	3.59	3.26	3.58	3.61	3.51	3.61	3.93	3.19	3.89	3.6	3.77	3.76	3.9	4.03	3.91	3.87	3.89	3.93	4.01	3.8	3.85	3.79	3.7	3.83	3.51	3.61	3.81	3.89	3.95	3.76	3.86	3.61	3.6	4	3.59	3.93
*311.25543	311.255	3.47	3.73	4.28	4.12	3.99	3.72	3.81	4.09	4.2	4.12	3.89	3.95	3.8	3.95	4.29	3.65	4	3.86	3.92	4.13	3.99	3.95	4.32	3.18	3.6	3.43	3.48	3.74	3.56	3.7	3.45	3.67	3.75	3.87	3.45	3.32	3.59	3.5	3.59	3.57	3.55	3.33	3.36	3.58	3.59	3.41	3.64
ms2 ms3	312.259	2.22	3.12	3.54	3.37	3.34	3.07	3.15	3.29	3.55	3.69	3.25	3.37	3.27	3.61	3.6	3.39	3.18	3.23	3.25	3.53	3.44	3.43	3.48	2.18	2.69	3.17	2.81	1.83	2.14	1.91	3.52	2.1	3.05	2.18	1.65	2.16	1.55	2.04	3.12	3.37	3.46	1.62	1.69	2.58	2.52	2.94	2.34
2-O-(alpha-D-Mannosyl)-D-glycerate	313.05	3.23	3.43	3.49	3.62	3.51	3.37	3.42	3.61	3.6	3.7	3.39	3.3	3.25	3.48	3.69	3.65	3.64	3.73	3.47	3.56	3.71	3.5	3.82	3.57	3.81	3.7	3.82	3.88	3.74	3.84	3.86	3.93	3.95	3.85	3.9	3.77	3.88	3.84	3.91	3.94	3.89	3.74	3.75	4.15	3.97	3.83	3.99
*313.21369	313.214	2.39	3.36	3.34	3.16	3.31	3.11	3.13	2.73	2	2.19	1.95	2.81	3.33	2.96	1.69	2.94	2.51	3.52	3.17	3.7	2.96	3.21	3.4	2.12	2.56	1.49	2.6	2.42	0.975	2.32	2.06	2.02	2.11	2.61	2.08	2.59	1.67	2.01	1.83	2.02	3.38	2.84	2.94	1.89	2.93	2.32	2.26
*313.23496	313.235	3.81	4.25	4.38	4.35	4.23	4.08	4.19	4.56	4.33	4.5	4.12	4.19	4.05	4.34	4.37	4.23	4.2	4.3	4.05	4.32	4.22	4.15	4.34	4.27	4.55	4.34	4.6	4.6	4.35	4.51	4.59	4.72	4.69	4.53	4.5	4.31	4.47	4.55	4.69	4.41	4.35	4.03	4.39	4.49	4.62	4.44	4.54
ms2 ms3	313.239	2.05	3.13	3.02	1.7	1.96	2.18	1.97	1.57	2.22	1.86	1.97	2.13	0.677	1.85	1.37	1.52	1.33	2.13	1.68	1.63	1.66	2.29	1.79	2.21	2.42	2.78	2.55	2.14	2.14	2.17	1.88	2.64	2.28	2.31	2.93	1.8	2.61	2.21	2.5	1.22	1.83	2.41	2.03	2.01	2.94	2.14	2.47
*314.14705	314.147	4.72	4.63	4.52	4.38	4.44	4.42	4.31	4.27	4.1	4.27	4.32	3.77	3.92	3.78	3.81	3.87	3.85	4.32	3.81	4	3.88	3.91	4.04	4.44	4.44	4.39	4.33	4.43	4.52	4.21	4.01	4.07	4.08	4.18	4.37	3.99	3.67	3.81	3.98	3.95	4.24	4.12	3.97	4.1	4.04	4.22	4.13
*314.17219	314.172	2.69	2.94	1.82	2.94	2.98	2.88	2.8	3.16	2.9	2.97	2.99	3	2.99	3.01	3.03	2.83	3	3.12	3.27	3.16	3.04	3.13	3.16	1.86	1.93	2.01	1.32	1.5	2.1	1.1	2.71	1.05	1.63	1.08	1.88	2.79	2.11	1.82	2.54	1.2	2.5	1.26	1.19	2.62	0.301	1.42	2.9
*314.19486	314.195	2.22	2.04	3.23	3.18	2.96	2.94	2.38	3.22	3.29	3.25	3.15	2.83	3	3.42	3.21	2.91	3.19	1.26	1.72	2.35	1.33	2.26	3.16	1.86	1.93	2.01	1.32	1.5	3.49	1.1	2.71	1.05	1.63	1.08	1.88	2.43	2.11	1.82	2.54	1.2	3.14	1.26	1.19	2.62	0.301	1.42	2.9
*314.25206	314.252	2.6	2.85	1.93	3.19	1.83	2.9	2.89	2.22	3.06	3.18	3.05	2.84	2.94	1.72	1.94	2.89	2.97	3.09	3	3.08	2.97	2.98	2.23	1.86	1.93	2.01	1.32	1.5	2.09	1.1	2.71	1.05	1.63	1.08	1.88	2.79	2.11	1.82	2.54	1.2	3.02	2.97	1.19	2.62	0.301	3.1	2.9
*314.57829	314.578	2.81	2.87	2.59	2.76	1.83	2.98	2.4	2.56	3.4	3.17	3.01	3.06	3.16	2.96	1.94	3.16	3.15	2.93	3.23	3.02	3.24	3.11	3.24	1.86	2.84	2.01	1.32	1.71	2.53	1.1	2.71	2.05	1.63	1.08	2.78	2.87	3.47	1.02	2.54	2.98	2.42	2.5	1.19	2.62	0.301	2.38	2.9
*314.64565	314.646	1.84	2.09	2.59	3.13	3.17	2.97	2.93	3.4	3.11	3.13	3	2.8	3.05	3.13	3.01	3.04	3.22	3.05	3.2	3.21	2.96	3.32	3.34	3.22	2.94	2.01	1.32	1.71	2.53	1.1	2.71	2.05	1.63	1.08	2.78	2.89	2.72	3.39	2.54	2.98	2.42	2.5	1.19	2.62	0.301	3.14	2.9
N-Methyl-D-aspartic acid, (S)-Allantoin, D-Glutamate, 3-Aminopentanedioate	315.081	3.85	3.85	3.88	3.6	3.78	3.7	3.69	3.83	3.56	3.67	3.72	3.38	3.56	3.38	3.52	3.6	3.68	3.65	3.64	3.74	3.59	3.58	3.79	3.8	3.72	3.95	3.85	4.02	3.92	4.07	3.85	3.9	3.9	4.1	4.1	3.84	3.65	3.93	3.6	3.79	3.89	3.96	3.98	4.18	4.11	4.1	4.12
D-Ribitol 5-phosphate, N6-(L-1,3-Dicarboxypropyl)-L-lysine	315.095	1.98	0.778	2.1	2.27	1.39	1.81	1.99	0.495	1.2	2.25	1.81	2.07	1.32	2.29	1.78	1.7	1.56	1.96	1.19	1.68	1.57	1.85	1.48	3.31	3.49	3.28	3.5	3.58	3.23	3.74	3.71	3.78	3.91	3.84	3.41	3.84	3.91	3.57	3.69	3.59	3.97	3.35	3.65	3.89	3.95	3.61	3.79
*315.11951	315.12	3.35	3.14	2.26	3.18	1.72	3.12	3	3.17	3.06	3.01	2.85	2.99	2.87	2.96	1.8	0.732	2.38	3.33	3.13	3.11	3.05	3.03	3.18	1.87	2.21	2.21	2.15	1.03	1.54	2.69	3.35	1.46	2.39	2.4	2.17	1.73	2.17	2.22	1.51	0.72	2.24	1.59	2.94	2.51	1.06	2.52	1.38
5,6-Dihydrothymine, 5-Hydroxyectoine	315.131	3.71	3.61	3.48	3.38	3.49	3.35	3.2	3.17	3.17	3.14	3.17	3.07	3.02	3	3.08	2.96	2.85	3.19	3.14	3.15	3.04	3.07	3.08	2.94	2.21	2.21	3.06	3.23	1.54	2.69	2.66	1.46	2.39	3.14	3.25	3.07	2.17	3.67	1.51	0.72	3.29	1.59	2.91	2.51	1.06	3.36	1.38
*318.22832	318.228	3.3	3.27	3.16	3.29	3.1	3.25	3.2	3.32	3.09	3.2	3.24	2.45	2.84	3.15	3.09	3.01	3.06	2.99	3.08	3.22	2.88	2.98	3.16	2.39	2.39	2.89	2.32	2.23	2.55	2.11	3.5	2.87	2.18	2.59	2.77	3.28	2.82	2.28	2.18	2.35	3.01	2.83	2.4	2.49	2.47	3.37	2.73
*318.97779	318.978	3.16	3.36	3.26	3.2	3.22	3.12	3.1	3.27	3.22	3.19	3.12	3.03	3.17	3.17	3.04	3.16	3.12	3.24	3.18	3.22	3.18	2.89	3.06	0.954	1.38	1.46	1.88	2.4	2.21	2.3	3.71	3.47	1.64	2.59	2.16	3.35	3.43	1.51	3.59	3.63	3.19	3.34	3.44	3.27	3.61	3.37	3.52
Methyl-acetylphosphonate	319	1.2	1.91	1.22	3	3.14	1.59	1.76	0.796	1.7	0.602	1.45	2.85	1.91	1.65	1.62	1.58	1.26	1.41	3.01	1.88	1.37	1.99	1.51	0.954	1.38	1.46	1.88	2.4	2.21	2.3	3.61	2.79	1.64	2.59	2.16	1.3	2.21	1.51	2.4	2.81	1.49	2.38	2.04	2.82	2.98	2.38	2.69
Xanthosine	319.046	3.02	3.22	3.04	3.17	3.09	3.13	3.14	3.21	3.02	3.22	3.17	3.03	3.02	2.84	3.07	3.26	3.15	2.9	3.14	3.04	3.04	2.75	3.25	4.28	4.3	4.38	4.32	4.37	4.01	4.43	4.46	4.37	4.49	4.35	4.13	3.66	4.39	4.32	4.29	4.17	2.87	4.28	4.43	4.32	4.44	3.89	4.4
*319.2217	319.222	3.36	3.41	3.29	3.42	3.24	2.59	3.03	3.24	3.35	3.16	3.03	2.54	3.09	3.06	2.78	1.58	2.92	1.63	3.3	3.07	3.18	3.06	3.19	2.28	1.11	1.44	1.86	0.799	1.53	3.73	1.49	2.32	2.46	2.86	2.02	3.34	0.903	1.03	3.33	3.55	3.19	3.67	3.49	2.56	1.68	3.45	2.12
Stearic acid	319.241	5.05	5.17	5.12	5.09	4.88	5.04	4.98	5.25	4.99	5.07	4.97	4.92	4.92	4.89	5.04	4.84	4.75	5.08	4.73	4.89	4.86	4.8	5.05	4.45	4.42	4.3	4.27	4.25	4.63	4.4	4.47	4.32	4.22	4.05	4.61	4.81	4.57	4.6	4.58	4.7	5	4.41	4.4	4.33	4.4	4.66	4.42
Phosphotyrosine	320.054	1.29	1.99	2.22	1.89	2.91	2.63	2.37	1.88	2.27	1.88	1.75	1.04	2.69	2.39	1.52	2.79	1.48	0.829	1.9	2.39	2.65	2.43	1.27	3.44	3.83	3.61	3.77	3.77	3.46	3.74	3.85	3.71	3.83	3.75	3.6	2.7	3.33	3.86	3.59	3.42	2.11	3.74	3.78	3.76	3.87	2.94	3.8
*320.2443	320.244	4.16	4.3	4.25	4.19	4.02	4.11	4.12	4.37	4.11	4.17	4.12	3.99	4.05	4.03	4.16	3.97	3.93	4.22	3.88	4.01	3.99	3.91	4.17	3.68	3.8	3.73	3.83	3.83	3.94	3.79	3.79	3.82	3.83	3.65	3.84	4.04	3.94	3.87	3.87	4.03	4.11	3.87	3.87	3.71	3.6	3.79	3.75
*320.93464	320.935	3.34	3.24	3.22	3.16	3.14	3.25	3.05	3.12	3.18	3.04	3.15	1.49	2.94	3.04	3.11	3.09	3	3.15	2.9	3	2.9	2.8	3.16	2.62	1.3	1.11	1.62	3.61	3.53	3.64	0.845	1.2	0.903	1.11	2.04	3.44	3.51	1.48	2.43	3.44	3.17	1.43	1.6	0.602	1.18	2.66	2.37
*320.97438	320.974	3.13	3.43	3.23	2.57	3.28	2.95	3.37	2.73	3.2	3.02	3.2	2.95	2.98	2.66	2.52	3.45	2.45	2.88	3.14	3.49	3.44	3.37	3.41	2.29	2.05	3.25	2.5	2.55	1.55	3.47	2.03	2.07	2.49	3.7	3.57	3.41	2.2	2.85	3.53	2.76	3.39	3.49	3.71	3.85	3.75	3.61	3.65
*321.04361	321.044	1.32	1.36	2.29	1.57	1.83	1.51	0.985	1.55	1.73	2.07	2.26	1.74	1.86	1	1.81	1.43	1.64	2.05	2.08	2.1	1.82	1.38	2.04	3.73	3.87	4.01	3.87	3.87	3.67	3.85	3.91	4.02	3.92	3.82	3.63	2.98	3.8	3.62	3.82	3.67	2.33	3.83	3.81	3.79	3.91	3.38	3.75
dTMP	321.049	3.12	3.28	3.22	3.25	3.23	3.29	3.17	3.26	3.15	3.21	3.27	3	3.13	3.06	3.13	3.2	3.21	3	3.14	3.15	3.16	2.98	3.27	3.45	3.64	3.72	3.7	3.66	3.5	3.62	3.64	3.78	3.65	3.55	3.37	3.35	3.38	3.37	3.64	3.45	3.38	3.36	3.53	3.59	3.76	3.21	3.64
*321.2381	321.238	4.41	4.54	4.48	4.43	4.26	4.41	4.38	4.6	4.33	4.42	4.33	4.3	4.28	4.29	4.42	4.21	4.15	4.45	4.09	4.25	4.21	4.17	4.41	3.97	3.94	3.84	3.82	3.81	4.08	3.89	4	3.91	4.02	3.58	4.03	4.29	4.09	4.09	4.05	4.15	4.33	3.96	3.96	3.8	4.01	4.08	3.91
*321.2481	321.248	3.21	3.42	3.28	3.27	3.05	3.1	3.1	3.35	3.03	3.07	3.25	2.93	3.08	3.2	3.03	2.91	3.08	3.37	2.93	3.19	3.11	3.14	3.22	2.57	1.6	2.49	2.39	2.72	3.43	1.63	2.12	2.63	3.26	2.27	1.5	3.32	1.42	3.75	2.89	1.85	2.84	1.88	2.53	2.76	2.59	2.36	2.79
dTMP	323.065	3.55	3.86	4.11	4.13	4.1	3.59	3.82	4.11	4	4.03	3.91	3.69	3.69	3.84	3.95	4.01	3.95	4	3.6	4.05	4.05	3.96	3.99	3.96	4.13	3.96	4.22	4.28	4.13	4.27	4.23	4.27	4.23	4.21	4.27	4.06	4.1	4.18	4.36	4.24	4.2	4.03	4.1	4.3	4.3	4.31	4.3
1-Methyladenosine	323.146	3.23	4.12	3.95	4.16	4.1	4.09	3.88	4.23	3.92	4.16	3.68	3.71	3.41	3.9	3.93	3.97	4.08	4.05	3.5	3.99	3.66	3.98	3.92	4.37	5.18	4.83	5.23	4.92	5.29	4.72	4.8	5.13	5.2	4.83	5.03	4.88	4.48	4.64	5.16	4.9	4.59	4.28	4.93	5.06	4.65	4.83	4.82
*324.14949	324.149	2.22	3.36	3.41	3.55	3.36	3.31	3.13	3.7	2.72	3.59	3.16	3.34	2.98	2.87	2.52	3.54	3.31	3.45	2.98	3.02	3.19	3.28	3.35	3.56	4.18	3.95	4.2	4.17	4.22	3.91	3.92	4.27	4.28	4.05	4.09	3.85	3.79	3.93	4.23	4.07	3.8	3.39	4	4.18	3.83	4.08	3.96
*325.03069	325.031	3.47	3.31	3.35	3.12	3.28	3.33	3.33	3.4	3.23	3.31	3.28	3.05	3.2	3.26	3.23	3.32	3.19	3.46	3.17	3.34	3.37	3.14	3.34	3.26	3.74	3.75	3.44	3.7	3.63	3.48	3.79	3.79	3.79	3.08	3.69	3.56	3.39	3.6	3.7	3.77	3.7	3.65	3.61	3.7	3.74	3.68	3.78
*326.17183	326.172	1.99	3.08	3.03	2.74	2.48	3.32	2.48	3.16	2.94	2.79	2.92	2.16	2.83	1.09	2.2	2.38	2.27	3.26	3.02	3.06	2.87	3.06	2.71	0.954	2.6	2.82	2.15	2.58	2.08	2.71	2.45	2.97	2.08	2.41	2.41	2.13	1.2	2.34	2.32	2.51	2.82	2.31	2.56	1.01	2.21	1.14	2.38
*326.20833	326.208	0.71	3.09	2.43	3.2	3.12	3.19	3.15	3.22	3.02	3.1	2.98	3.14	3.14	3.1	3.16	3.04	3.07	3.31	3.48	3.38	3.21	3.31	3.44	2.3	2.99	2.82	2.15	2.58	2.34	3.48	2.45	3.29	2.87	2.41	2.41	2.99	1.2	2.34	1.96	2.27	1.68	2.31	2.56	1.01	2.21	3.24	2.38
ms2 ms3	327.228	2.97	3.41	3.51	3.71	3.21	3.18	2.33	3.14	3.34	3.07	3.13	3.11	3.15	3.55	3.22	3.41	3.55	2.72	3.1	3.08	3.32	3.38	3.19	1.86	2.42	2.12	2.3	2.95	3.16	2.58	2.33	2.96	2.61	1.48	2.56	2.94	2.29	2.89	2.94	1.81	3.1	3.38	3.27	2.78	2.3	2.36	2.96
*329.20849	329.208	2.9	3.24	3.2	3.53	3.33	3.17	3.2	3.33	3.29	3.55	3.12	2.32	2.68	3.29	3.43	2.56	3.03	3.37	2.87	3.53	3.49	3.29	3.47	3.24	3.46	3.13	3.73	4.03	3.26	3.39	3.23	3.77	3.76	3.76	3.62	3.34	3.47	3.77	3.72	3.54	3.41	3.34	3.56	3.86	3.75	3.51	3.58
*330.06936	330.069	1.83	2.04	2.04	2.01	2.16	1.63	1.57	1.95	2.26	2.13	1.52	1.77	1.81	2.98	2.32	1.25	2.55	1.27	2.16	2.33	1.68	1.27	1.56	3.7	4.05	3.88	4.01	4.2	3.59	3.9	3.78	3.95	3.88	4.05	3.56	3.26	3.74	3.48	3.79	3.54	0.653	3.72	3.71	3.88	3.83	3.65	3.74
*330.10563	330.106	2.78	2.99	2.04	2.01	2.16	1.63	1.57	1.95	2.26	2.13	1.92	2.84	1.81	2.98	2.32	1.25	2.55	1.27	3.14	3.36	3.66	3.33	1.56	3.29	3.57	3.44	3.59	3.88	3.41	3.82	3.94	4.16	4.21	4	3.68	4.36	4.1	4.13	3.94	4.04	4.51	3.72	3.84	4.15	4.21	4.03	3.88
*331.07286	331.073	0.903	2.18	2.11	1.37	1.42	1.56	1.82	2.26	0.903	2.23	2.26	2.13	1.96	2.38	1.99	2.48	1.9	2.33	2.13	2.34	2.48	2.37	1.77	2.71	3.35	3.4	2.98	3.4	1.52	2.64	2.86	3.54	1.74	3.01	2.9	1.9	1.9	2.87	2.38	2.17	1.41	3.03	2.62	2.84	3.86	2.82	1.92
*331.10866	331.109	0.903	2.01	2.11	1.37	1.42	1.56	1.82	2.26	0.903	2.23	2.26	2.13	1.96	2.38	1.99	2.48	1.9	2.33	2.13	2.34	2.48	2.37	1.77	2.94	2.72	2.52	1.05	2.62	1.52	3.19	2.49	3.63	3.8	2.18	2.67	3.5	3.4	3.47	3.44	3.25	3.63	3.07	3.38	3.47	3.67	3.41	3.36
ms2 ms3	333.22	3.18	3.44	3.39	3.25	3.18	3.11	3.29	3.33	3.26	3.27	3.29	3.09	2.85	3.15	3.14	3.03	3.08	3.28	3.04	3.25	3.03	3.05	3.2	2.48	2.14	2.24	2.78	2.58	3.56	2.13	2.52	2.5	0.602	2.37	2.48	2.67	1.85	2.72	2.04	2.39	3.15	2.19	2.21	1.28	2.02	1.47	2.45
*333.5343	333.534	2.38	2.09	3.02	2.35	2.57	2.89	1.25	1.48	2.37	2.18	2.11	2.83	3.04	2.71	2.68	3.09	3.12	3.01	3.19	3.04	2.88	2.96	2.12	2.78	2.12	2.19	2.78	2.58	2.05	2.64	2.52	2.5	2.04	2.37	2.48	1.63	2.6	2.99	2.04	2.42	1.09	2.33	1.28	1.88	2.87	2.35	2.45
ms2 ms3	335.236	3.27	3.4	3.24	3.08	1.85	2.96	3.21	3.21	3.01	3.11	2.9	3.01	2.94	3.17	2.96	3.09	3.03	3.21	3	3.15	2.99	3.03	3.23	2.1	1.86	2.31	2.91	1.3	2.48	2.76	2.96	2.08	2.21	2.77	2.98	2.49	2.9	2.91	2.21	2.02	3.11	1.87	1.3	1.08	2.95	1.77	2.88
*335.2536	335.254	3.13	3.1	3	3.03	3.15	2.97	3.07	3.24	3.11	3.11	3.12	3.04	3.05	2.99	2.99	3.07	2.95	3.14	3.1	2.91	3.11	2.92	3.08	3.22	1.86	2.31	2.91	1.3	2.48	2.76	2.96	2.08	3.54	2.77	2.98	3.4	2.9	2.91	2.21	2.02	2.8	1.2	1.3	1.08	2.95	1.77	2.88
*337.14302	337.143	3.72	3.7	3.41	3.49	3.35	3.56	3.54	3.68	3.4	3.6	3.55	3.38	3.42	3.38	3.45	3.3	3.26	3.69	3.45	3.54	3.4	3.26	3.45	2.3	1.23	2.88	3.7	2.34	2.55	2.01	1.32	2.22	2.62	2.05	2.84	3.39	2.37	3.17	2.65	2.6	3.48	2.3	3.2	2.68	2.02	3.39	2.85
*337.20552	337.206	2.95	3.06	1.79	2.12	2.96	2.86	3.13	3.21	2.02	3.06	1.44	2.73	2.9	2.88	2.97	2.95	2.96	3.15	2.82	2.35	2.94	2.95	3.03	4.1	4.02	2.88	2.36	4.06	3.91	4.05	1.32	3.87	3.92	4.07	2.84	3.58	3.7	3.69	3.86	3.95	3.73	3.74	3.7	3.84	2.02	3.43	3.96
ms2 ms3	337.235	2.98	3.59	3.7	4	3.58	3.39	3.52	3.66	3.62	3.84	3.62	3.28	3.53	3.66	3.91	3.45	3.6	3.42	3.33	3.6	3.47	3.58	3.79	3.42	3.83	4.07	4.1	4.69	4.13	4.19	3.82	4.23	4.98	4.12	4.56	3.54	3.88	3.85	4.51	4.09	3.63	3.48	4.06	4.37	4.69	3.72	4.2
N2-Succinyl-L-arginine	338.143	4.68	4.97	5.21	5.08	5.16	4.65	4.81	5.01	4.88	4.98	4.9	4.32	4.39	4.53	4.61	4.66	4.65	4.82	4.42	4.68	4.57	4.61	4.69	5.19	5.52	5.29	5.41	5.54	5.43	5.36	5.06	5.14	5.18	5.29	5.3	4.63	4.73	4.85	4.99	4.76	4.94	4.84	4.95	5.19	4.92	5.03	5
UDP-2,3-bis(3-hydroxytetradecanoyl)glucosamine	338.146	3.26	3.1	2.67	3.01	1.89	2.93	2.65	3.09	3.01	2.98	2.92	2	3.05	3.08	3.08	2.58	2.51	3.06	2.92	2.83	2.83	2.97	3.02	2.23	2.27	2.88	2.7	2.57	2.55	2.79	2.69	2.07	2.34	2.33	2.31	3.33	1.56	2.75	2.02	2.38	3.1	1.54	2.13	2.77	2.02	2.22	2.05
*338.16997	338.17	0.677	1.75	2.03	1.23	1.38	1.61	1.3	2.65	2.96	2.63	1.97	3.03	2.86	2.51	3.42	3.18	3.18	2.55	3.17	3.42	3.3	3.27	3.45	0.234	1.74	1.89	1.47	2.97	2.35	2.21	3.01	1.57	1.41	2.22	1.81	2.26	2.31	2.37	1.51	1.1	2.41	2.22	2.84	2.85	3.35	2.34	1.96
ms2 ms3	338.238	0.677	1.57	2.92	3.69	3.55	3.24	3.25	2.65	3.41	3.51	2.78	1.33	1.53	2.51	2.67	2.34	2.57	1.73	3.21	3.31	2.31	2.77	3.44	2.88	3.28	3.5	3.57	3.97	3.63	3.64	3.63	3.77	4.2	4.14	3.81	2.26	3.15	3.33	3.8	3.58	3.48	3.22	3.41	3.82	4.1	2.34	3.63
*339.03841	339.038	3.03	3.55	3.61	3.28	3.48	3.16	2.58	2.64	2.06	2.56	3.31	1.78	2.56	2.52	2.64	2.07	1.98	3.24	3.12	3.4	3.3	3.84	3.78	3.27	3.61	3.46	3.63	3.95	3.6	3.51	3.7	3.68	3.84	3.65	3.34	3.2	2.83	3.58	3.78	3.68	3.48	3.3	3.73	3.74	3.63	3.55	3.73
*339.12005	339.12	1.54	3.23	2.27	2.92	3.41	3.16	2.12	2.52	2.06	2.56	1.97	2.19	1.9	2.52	2.64	2.07	1.98	2.6	2.72	2.75	1.97	2.07	2.63	3	3.77	3.35	3.82	3.78	3.67	2.1	3.11	3.66	4.02	3.96	3.76	3.45	2.83	3.78	3.63	3.37	3.49	3.39	3.62	3.82	3.72	3.58	3.61
*339.13971	339.14	3.28	3.46	3.23	3.17	3.02	3.33	3.3	3.26	3.12	3.2	3.17	3.05	3.12	3.12	3.17	3.08	3.08	3.33	3.24	3.16	3.09	3.14	3.26	1.4	3	2.18	2.7	2.57	3.64	1.91	1.43	2.23	2.34	2.54	2.85	3.41	1.56	2.73	2.46	2.23	3.07	2.31	1.59	2.43	2.02	2.78	2.1
*339.14687	339.147	3.53	3.87	4.16	4.11	4.09	3.56	3.67	4	3.88	4	3.84	3.5	3.49	3.65	3.89	3.81	3.73	3.82	3.47	3.86	3.78	3.68	3.74	4.05	4.38	4.19	4.38	4.53	4.2	4.25	4.07	4.14	4.22	4.34	4.21	3.69	3.99	3.83	4.03	3.83	3.97	3.84	3.94	4.19	3.93	3.97	4.07
*340.18754	340.188	3.16	3.1	2.58	2.38	2.93	3.08	2.92	2.61	3.15	2.65	1.38	2.9	2.97	2.67	3.08	2.93	2.67	3.28	3.11	3.09	2.99	3.13	3.3	2.2	1.88	2.31	1.72	2.73	2.18	2.21	2.36	1.65	1.37	2.44	2.6	2.44	2.63	2.58	2.85	2.64	2.58	2.9	2.65	2.39	2.5	2.01	2.94
*340.20313	340.203	3.1	2.99	2.58	3.22	2.88	2.87	3.02	3.04	2.26	3.11	3.07	2.86	1.93	3.06	3.14	3.13	3.02	3.07	1.57	2.94	2.96	3.03	3.03	2.2	1.88	2.31	1.72	2.73	3.54	2.21	1.87	1.65	1.37	2.44	2.6	3.06	2.63	2.58	2.85	2.64	3.04	3.25	2.65	2.39	2.5	2.01	2.94
*340.22408	340.224	3.04	3.16	2.58	3.14	3.19	2.91	3.14	3.29	2.92	3.21	2.49	2.93	3.03	2.9	3.01	2.89	3.01	3.24	3.17	2.98	2.99	3.11	3.14	2.2	1.88	2.31	1.72	2.73	2.87	2.21	1.3	1.65	1.37	2.44	2.6	2.71	2.63	2.58	2.85	2.64	2.56	2.96	2.65	2.39	2.5	2.01	2.94
*340.2676	340.268	3.15	3.32	3.2	3.52	3.24	3.18	3.04	3.3	3.2	3.34	3.31	3.03	3.23	3.28	2.57	3.22	3.21	2.66	3.14	2.77	3.29	3.26	1.72	3.09	1.88	2.95	1.72	3.12	3.36	2.21	1.3	1.65	1.37	2.44	3.16	3.4	2.63	3.51	2.85	3.29	3.41	2.96	2.65	3.19	2.5	3.49	2.94
Galactinol, Isomaltose, Trehalose, Sucrose, Maltose, Cellobiose, Melibiose	341.109	4.51	4.64	4.43	4.52	4.46	4.31	4.34	4.25	4.18	4.22	4.38	3.89	4.07	3.97	4.06	4.06	4.06	4.19	4.07	4.17	4.14	4.03	4.22	4.37	4.31	4.42	4.32	4.56	4.53	4.32	4.48	4.31	4.31	4.46	4.55	4.23	4.03	4.14	4.35	4.15	4.39	4.35	4.43	4.48	4.51	4.53	4.61
*342.11218	342.112	3.58	3.8	3.73	3.83	3.78	3.59	3.66	3.69	3.29	3.67	3.6	3.33	3.44	3.37	3.48	3.39	3.45	3.49	3.35	3.39	3.47	3.41	3.64	3.59	3.62	3.66	3.62	3.91	3.82	3.11	3.65	3.77	3.83	3.56	3.66	3.59	3.44	3.58	3.47	3.31	3.73	3.56	3.64	3.85	3.65	3.7	3.72
*342.16663	342.167	2.96	3.09	2.86	3.19	3.11	3.07	3.11	3.13	3.27	3.08	3.17	3	3.02	3.1	3.09	2.97	3	3.28	3.25	3.31	3.17	3.11	3.22	2.01	1.7	2.37	1.3	1.84	1.59	2.47	2.12	1.67	2.67	2.2	2.41	2.03	1.72	2.5	2.46	2.27	1.41	1.48	1.53	3.31	3.31	1.22	2.47
*342.22595	342.226	2.44	3.25	3.25	3.44	3.15	2.89	3.11	3.52	3.35	3.46	3.28	3.02	3.16	3.41	3.48	3.11	3.35	2.94	2.44	3.09	2.97	2.95	3.37	2.01	1.7	2.37	1.3	1.84	3.52	3.6	2.12	1.67	2.67	2.2	3.85	2.03	1.87	3.48	2.46	2.27	3.34	1.48	1.53	2.93	2.03	1.22	2.47
Dephospho-CoA	342.567	3.41	3.74	3.48	3.58	3.62	3.66	3.69	3.54	3.57	3.67	3.61	3.25	3.4	3.36	3.53	3.59	3.52	3.32	3.37	3.38	3.5	3.31	3.33	3.44	3.51	2.37	3.37	3.34	3.39	3.63	3.81	3.77	3.84	3.67	3.66	3.69	3.68	3.4	3.5	3.75	3.69	3.41	3.67	3.78	3.86	3.9	3.88
2-Aminomuconate semialdehyde, Xanthine, 2-(Formamido)-N1-(5'-phosphoribosyl)acetamidine	346.1	2	1.92	1.92	2.35	2.61	2.3	2.3	1.77	2.49	2.17	2.44	1.85	2.48	2.81	2.19	1.61	2.59	2.02	1.64	2.64	2.21	1.83	1.85	3.07	3.23	3.17	3.47	3.82	3.22	3.55	3.06	3.54	3.85	3.91	3.21	3.95	3.57	3.63	3.38	3.35	3.68	3.28	3.33	3.54	3.56	3.3	3.4
*346.54146	346.541	2.94	2.46	3.05	2.7	2.53	0.732	2.79	2.87	2.31	1.77	2.04	2.78	2.44	2.73	1.89	1.52	1.8	2.93	2.5	3	2.97	2.93	2.91	0.23	2.24	0.885	2.31	2.52	2.85	3.2	1.15	3.5	2.37	3.07	3.34	3.24	3.42	2.98	3.12	3.43	3.32	1.57	3.63	3.51	3.32	3.32	3.63
*346.70595	346.706	1.34	2.46	2.73	3.11	2.96	3.21	3.06	3.01	3	3.2	2.98	3.14	3.09	3.23	3.17	3.12	3.09	2.33	3	2.33	3.09	2.87	2.98	0.23	2.24	0.885	2.31	2.52	2.85	2.5	1.15	2.56	2.37	2.89	1.48	2.08	3.64	2.98	2.66	1.75	3.05	1.57	2.78	2.52	2.03	2.33	2.87
*346.72753	346.728	3.48	3.32	3.43	3.46	3.42	3.39	3.44	3.45	3.49	3.42	3.43	3.2	3.32	3.5	3.35	3.44	3.45	3.43	3.43	3.24	3.28	3.28	3.45	0.23	2.24	0.885	2.31	2.52	2.85	2.5	1.15	2.56	2.37	2.89	1.48	3.54	2.38	3.69	2.66	3.68	3.47	3.69	2.78	2.52	2.03	3.43	2.87
*346.99168	346.992	2.84	3.21	3.16	3.03	2.92	3.02	3.21	3.16	2.85	3.08	3.14	3.04	3.14	2.94	2.19	3.1	3.05	3.02	3.1	3.13	3	3.09	2.75	2.45	2.24	0.885	2.31	2.52	2.85	2.5	1.15	2.56	2.37	2.89	1.48	3.28	2.38	2.8	3.45	3.46	3.17	2.09	3.51	3.87	2.03	3.43	2.87
N-Formimino-L-glutamate	347.122	1.02	2.09	2.1	2.05	1.8	1.57	2.8	2.05	1.55	1.97	1.65	3.08	2.65	1.83	2.32	2.53	2.56	1.23	3	2.94	2.76	2.86	3.06	2	2.41	2.31	2.54	2.46	2.9	2.45	2.4	1.94	2.33	2.5	2.21	1.49	2.21	2.18	2.41	2.02	1.58	2.06	2.54	1.62	2.51	1.97	2.22
1,2-Dihydronaphthalene-1,2-diol	347.125	2.97	3.23	3.25	2.06	3.46	3.37	3.32	2.12	3.62	3.46	2.02	3.57	3.31	3.59	3.49	3.52	3.44	3.44	3.37	2.51	3.79	3.2	3.73	1.85	1.98	2.02	2.54	2.21	2.56	2.35	2.59	2.98	2.91	2.63	2.89	3.43	2.8	3.7	2.96	1.85	3.4	1.91	2.28	2.37	2.07	3.05	2.73
ms2 ms3	347.272	3.52	3.61	3.55	3.48	3.39	3.42	3.38	3.55	3.3	3.42	3.34	3.2	3.34	3.25	3.4	3.19	3.29	3.54	3.21	3.37	3.4	3.18	3.39	2	2.41	2.31	2.54	2.46	3.71	2.45	2.4	1.94	2.33	2.5	3.63	3.42	3.65	2.18	2.45	3.6	3.39	2.63	2.54	1.62	2.51	3.63	3.58
ms2 ms3	347.292	2.18	3.2	3.15	2.61	2.62	2.75	1.72	3.81	3.36	2.37	3.45	0.882	3.13	2.25	2.45	3.31	3.04	0.968	2.66	3.4	1.28	1.71	2.8	2.26	2.45	2.77	2.46	2.12	2.36	3.48	3.24	3.92	3.86	2.63	3.47	3.8	2.32	3.71	3.74	3.81	4.22	3.33	3.49	3.8	3.8	3.77	3.69
*348.11617	348.116	2.11	1.95	2.4	2.15	2.49	2.25	1.72	2.43	2.67	2.56	0.903	0.882	2.46	2.25	2.45	2.02	2.35	2.44	2.2	2.44	1.34	2.78	2.52	2.26	3.03	1.94	2.46	2.12	3.1	3.39	3.57	3.58	3.68	2.63	3.44	3.55	3.3	3.75	3.68	3.52	3.75	3.11	3.39	3.82	3.7	3.57	3.64
*348.2754	348.275	3.09	3.07	3.04	3.14	3.07	3.11	3.03	3.14	3.02	3.02	3.02	1.61	2.9	2.57	3.12	2.34	2.68	3.15	2.99	3	2.93	2.34	2.74	2	2.41	2.31	2.54	2.46	2.87	2.45	2.4	1.94	2.02	2.5	2.18	2.18	2.49	2.98	2.45	2.6	0.736	2.63	1.04	3.63	1.88	2.85	2.22
*349.18288	349.183	2.89	3.45	4.06	3.96	3.73	3.18	3.45	3.96	3.94	4.07	3.58	3.57	3.3	4	3.96	3.72	3.87	3.7	3.68	3.84	3.72	3.98	3.99	3.91	4.02	3.96	4.24	4.47	3.82	3.99	4.18	4.26	4.51	4.41	4.42	3.69	4.26	4.38	4.34	4.35	3.99	3.61	3.92	4.28	4.3	3.85	4.35
*349.26913	349.269	3.25	3.34	3.2	3.2	2.27	3.16	3.12	3.19	3.06	3.26	3.12	2.93	3.07	3	3.11	2.7	2.78	3.21	3.08	3.04	2.98	3.08	3.34	1	1.49	2.44	2.54	2.46	2.83	3.18	0.602	3.69	3.5	3.31	3.69	3.37	3.58	3.76	3.76	3.69	3.88	3.65	3.48	3.5	3.68	3.65	3.52
Tuberculosinol	349.274	1.74	2.14	2.47	2.03	2.27	2.16	2.19	1.93	2.07	2.19	2.81	2.02	1.97	2.31	1.83	2.7	2.46	1.01	2.5	2.22	2.33	1.99	2.56	1	1.49	2.44	2.54	2.46	2.83	3.18	0.602	3.71	3.59	3.59	3.74	3.48	3.58	3.76	3.85	3.81	3.99	3.73	3.48	3.59	3.74	3.75	3.58
*351.25068	351.251	3.08	3.36	3.59	3.51	3.61	3.15	3.32	3.7	3.43	3.8	3.38	3.47	3.36	3.65	3.74	3.48	3.57	3.57	3.51	3.53	3.51	3.59	3.55	3.55	3.8	3.51	3.72	3.89	3.4	3.86	4	4.11	4.07	3.91	3.5	3.64	3.8	3.88	3.82	3.77	3.46	3.32	3.84	3.95	3.99	3.6	3.76
*352.54828	352.548	2.77	3.22	1.6	3.38	3.35	3.03	3.04	3.27	3.23	2.14	3.18	2.96	2.83	2.7	3.09	3.08	2.26	3.03	2.5	2.81	3.12	2.98	2.75	1.3	1.89	1.54	1.17	2.21	3.53	1.74	2.38	1.57	2.05	2.35	3.12	1.14	1.85	1.84	1.6	2.18	3.17	1.25	3.38	2.06	1.45	3.16	1.63
*353.20033	353.2	3.26	3.09	3.17	2.16	3.03	3.1	3.18	3.12	1.82	3.15	3.16	2.68	1.66	3.17	3.32	3	2.92	3.42	1.85	3.1	2.99	3.03	3.11	4.53	4.24	3.69	3.58	4.2	4.24	4.35	3.78	4.16	4.07	4.44	3.6	3.8	3.61	3.91	4.07	4.3	4.01	4.08	3.81	3.98	3.86	3.64	4.2
4-Methylmuconolactone, 3,4-Dihydroxybenzaldehyde, 2-Hydroxy-6-keto-2,4-heptadienoate, (S)-4-Hydroxymandelate	354.117	3.72	3.89	4.29	4.07	4.17	3.54	3.62	3.88	3.76	3.88	3.89	2.68	3.22	3.59	3.37	3.48	3.59	3.78	3.26	3.95	3.69	3.73	3.76	3.91	4.27	4.13	4.32	4.55	4.21	4.17	3.76	4.06	4.11	4.39	4.23	3.66	1.95	3.77	3.88	3.86	3.94	3.9	4.05	4.35	4.1	4.12	4.2
*354.12505	354.125	3.21	2.14	2.79	3.03	2.97	3.05	2.93	2.77	1.71	2.86	2.93	2.79	3.01	2.98	2.59	3.02	2.94	3.06	3.13	2.77	3.05	3.05	3.26	0.756	1.23	2.29	2.29	2.71	1.83	2.57	2.99	2.94	2.04	2.29	2.71	2.56	1.45	1.83	2.37	1.91	3.03	2.27	2.02	3.21	2.05	3.14	2.36
*355.12073	355.121	3.06	2.97	3.6	2.89	3.44	3.02	2.24	2.56	3.37	2.26	2.2	1.66	2.12	2.72	2.58	2.48	2.67	3.37	2.5	2.62	1.93	1.81	2.61	3.41	3.62	3.41	3.68	3.74	3.55	3.54	2.36	2.92	2.57	3.83	3.27	3.09	1.49	2.83	2.08	2.6	3.37	3.33	3.36	3.77	3.55	3.49	3.49
*355.28202	355.282	2.98	3.32	3.78	3.65	3.56	3.16	3.34	3.75	3.67	3.83	3.43	3.51	3.29	3.68	3.94	3.5	3.08	3.31	3.19	3.55	3.74	3.43	3.82	3.33	2.09	2.49	2.05	3.68	3.02	3.62	2.22	3.71	2.57	2.67	3.44	2.2	0.903	3.38	3.48	2.24	3.09	1.86	2.16	3.18	1.7	2.36	2.09
5'-Phosphoribosyl-N-formylglycinamide	358.066	2.61	0.985	2.5	2.42	2.6	1.69	2.31	2.14	2.44	2.78	2.2	2.49	2.76	2.54	2.63	2.65	1.46	2.04	1.84	0.398	1.24	2.65	1.97	3.54	3.65	3.8	3.91	4.14	3.62	3.71	3.91	3.86	3.99	4.01	3.59	2.02	3.71	3.68	3.81	3.74	2.65	3.45	3.89	3.91	4	3.49	3.87
*359.15709	359.157	2.17	3	1.98	1.99	2	2.99	2.8	3.12	3.01	3.03	2.55	2.93	2.9	3.23	2.74	3.16	3.09	2.92	3.17	3.17	3.01	3.06	3.17	2.09	1.36	2.48	2.37	2.75	2.66	3.06	2.1	2.32	2.96	2.56	3.09	1.81	3.32	3.31	1.8	2.97	2.27	2.24	2.87	2.67	2.04	3.12	2.28
*360.07992	360.08	2.74	2.9	3.18	3.41	3.47	1.76	1.91	2.51	2.44	3.49	1.79	2.6	2.41	3.32	2.51	2.57	3.4	1.97	3.06	2.61	2.81	1.47	2.98	5.38	5.81	5.61	5.86	6.01	5.24	5.8	5.57	5.71	5.71	5.92	5.36	5.03	5.5	5.31	5.49	5.04	3.9	5.34	5.56	5.75	5.62	5.12	5.47
*360.33663	360.337	1.94	0.146	1.66	2.64	0.643	0.872	1.56	1.71	1.76	0.658	1.82	0.0458	2.09	2.46	2.34	2.75	1.86	2.27	1.82	1.08	2.07	1.81	0.919	2.53	2.09	2.41	0.865	2.02	1.61	3.63	3.58	2.69	3.61	3.79	0.419	2.03	2.98	1.9	2.27	1.78	2.26	3.26	3.55	3.29	3.5	2.46	3.64
*361.02088	361.021	2.19	2.74	2.95	2.02	3.61	2	2.06	2.04	1.61	1.56	3.42	3.32	1.47	1.8	1.55	2.77	2.31	1.96	1.83	1.34	2.24	1.87	1.78	2.97	3.21	1.58	2.93	1.74	2.83	3.45	2.34	3.77	3.51	2.49	3.27	2.49	3.33	3.4	2.8	2.28	3.38	2.84	3.26	3.21	3.85	3.64	3.17
5-Hydroxyindoleacetylglycine	361.066	3.41	2.5	2.41	2.93	1.4	3.29	2.21	2.84	2.61	2.72	2.57	3.19	3.3	2	2.06	2.16	2.5	2.39	2.22	2.49	2.58	2.67	2.84	2.24	2.91	3.7	3	3.45	3.23	3.67	3.48	2.08	3.82	3.51	2.95	3.37	3.48	2.6	3.43	3.24	2.74	3.28	3.67	3.69	3.76	3.54	3.78
D-Pantothenoyl-L-cysteine	361.083	1.82	2.03	1.88	3.18	2.2	2	2.5	2.99	2.1	1.56	2.14	1	2.32	1.8	1.55	2	1.58	1.95	1.82	2.52	1.96	2.4	1.76	4.38	4.81	4.61	4.77	4.99	4.12	4.78	4.49	4.67	4.7	4.89	4.31	4.09	4.45	4.33	4.46	4.2	2.12	4.37	4.49	4.7	4.56	4.1	4.42
GMP	362.051	3.82	4.09	3.83	3.9	3.92	3.78	3.91	3.94	3.81	3.93	3.97	3.75	3.88	3.83	3.81	3.99	4	3.98	4.11	4.1	4.12	4.01	4.03	3.81	3.89	3.95	3.78	4.01	3.82	4.15	4.27	4.17	4.21	4.18	4.23	4.03	4.17	3.91	4.03	4.19	4.03	4.11	4.32	4.28	4.26	4.23	4.29
*362.12415	362.124	1.18	2.64	1.39	1.1	3.21	1.2	1.87	3.15	2.43	2.54	3.17	3.05	2.93	3.16	2.64	3.27	2.93	2.98	2.83	3.02	2.96	2.95	1.01	0.336	2.32	2.35	1.82	2.03	0.926	1.48	2.31	2.39	1.98	1.94	1.38	2.82	1.46	1.92	0.887	1.86	1.19	1.61	1.52	2.04	1.53	3.05	1.89
*362.18546	362.185	1.18	2.64	1.39	1.1	2.82	1.2	2.96	2.6	2.43	2.54	2.52	2.9	2.95	2.47	2.64	2.5	3	3.07	3.1	3.04	2.93	2.83	3.05	0.336	2.32	2.35	1.82	2.03	0.926	1.48	2.31	2.39	1.98	1.94	1.38	1.71	1.46	1.92	0.887	1.86	1.19	1.61	1.52	2.04	1.53	2.4	1.89
*363.13665	363.137	3.18	3.34	3.18	3.14	3.13	3.14	3.09	3.22	3.23	3.24	3.13	3.01	3.1	3.22	3.09	3.1	3.01	3.15	3.14	3.13	3.12	1.54	3.11	2.12	2.32	2.13	1.82	2.05	2.67	2.91	2.88	2.67	1.98	1.94	1.79	3.19	1.46	1.92	2.72	2.75	3.2	2.66	2.96	2.4	2.21	2.57	2.86
*363.18149	363.181	0.944	2.26	1.74	2	2.19	1.83	1.86	1.98	1.87	2.01	1.52	1.9	2.09	1.32	1.78	2.13	1	1.9	2	0.301	1.05	1.54	1.99	2.12	2.32	2.13	1.82	2.05	2.67	2.91	2.88	2.67	1.98	1.94	1.79	1.81	1.46	1.92	2.72	2.75	2.43	2.66	2.96	2.4	2.21	2.57	2.86
ms2 ms3	363.231	3.33	3.22	3.21	3.12	3.13	3.1	3.16	3.13	2.9	3.25	3.14	3.17	2.98	3.05	1.78	3	2.96	3.14	3.07	3.2	2.94	2.96	3.19	2.12	2.65	2.13	1.82	2.05	2.67	2.91	2.88	2.67	1.98	1.94	1.79	1.81	3.8	1.92	2.72	2.75	3.14	2.03	2.96	2.4	2.21	2.57	2.86
*364.15386	364.154	2.28	1.83	3.14	0.903	3.26	2.9	3.07	3.06	2.1	3.17	3.08	3.03	2.97	2.29	2.93	3.22	3	3.2	3.32	3.11	3.12	3.34	3.47	1.59	2.54	2.13	2.44	2.49	3.18	1.49	3.48	2.67	1.98	1.94	1.79	1.81	1.94	1.92	2.72	2.75	2.21	1.72	2.83	2.23	2.21	3	2.86
*364.48758	364.488	2.28	2.83	2.23	3.1	1.93	3.15	2.29	1.74	3.14	2.17	2.01	2.8	3	3.08	3.19	3.4	3.04	2.65	3.04	2.99	2.96	3	2.18	1.59	2.54	2.13	2.44	2.49	2.62	1.49	2.97	2.67	1.98	1.94	1.79	1.81	1.94	1.92	2.72	2.75	2.21	3.04	3.18	2.23	2.21	2.5	2.86
Sucrose, Maltose, Mannobiose, Isomaltose, Trehalose	365.105	5.33	5.73	6.06	6.05	6	5.37	5.58	5.9	5.8	5.86	5.72	5.36	5.29	5.59	5.66	5.75	5.69	5.69	5.41	5.76	5.7	5.69	5.78	5.73	6.06	5.89	6.1	6.2	5.9	6.1	5.85	6.01	6.01	6.13	6.07	5.79	5.78	5.88	6.07	5.9	5.89	5.7	5.91	6.14	6.09	5.98	6.12
ms2 ms3	365.246	3.53	3.61	3.57	3.45	3.32	3.42	3.42	3.55	3.24	3.47	3.36	3.22	3.38	3.21	3.36	3.17	3.12	3.48	3.3	3.5	3.3	3.28	3.37	3.42	2.54	2.13	2.44	2.49	3.59	1.49	1.85	2.67	1.98	1.94	1.79	3.41	1.94	3.92	3.75	3.76	3.43	1.52	3.39	2.23	2.21	3.49	2.86
*372.30302	372.303	3.34	3.55	3.1	3.86	3.24	3.37	3.3	3.42	3.34	3.44	3.26	3.13	2.98	3.16	3.21	3.27	3.14	3.5	3.1	3.1	3	3.24	3.32	2.81	2.23	2.21	2.47	2.52	2.59	2.21	2.93	1.81	3.48	2.74	0.544	1.24	2.83	1.18	4	2.07	3.09	2.49	2.76	2.76	2.84	2.28	1.87
N-Acetylmuramic acid 6-phosphate	373.076	1.7	2.08	2	2.42	1.07	1.6	0.623	1.37	1.43	2.62	1.62	1.25	2.94	1.42	2.22	1.16	1.08	2.48	1.68	1.68	1.65	1.68	2.07	2.01	3.61	3.47	3.61	3.66	3.29	2.57	2.48	3.7	3.69	2.71	3.51	1.75	3.58	2.26	2.16	2.42	1.9	3.26	2.38	2.62	3.55	3.46	2.39
*374.05959	374.06	2.85	2.49	2.8	2.1	2.69	2.56	2.69	2.6	2.52	2.42	2.33	2.48	2.37	2.32	2.58	1.99	2.33	2.02	2.62	2.36	2.43	2.29	2.7	2.66	2.17	2.7	3.74	1.89	2.86	3.98	3.21	3.89	3.84	3.67	3.53	1.48	2.76	2.73	3.94	2.09	3.16	4.07	4.23	4.2	4.25	2.23	4.16
*374.38822	374.388	2.1	2.69	2.8	2.32	2.69	1.36	2.54	1.78	2.46	0.699	2.25	2.41	2.39	2.31	2.46	2.46	2.29	1.54	2.58	2.39	2.47	2.19	2.2	3.84	4.03	4.06	3.93	4.18	4.16	3.91	3.86	4.13	3.89	4.1	4.06	3.51	3.77	4.13	3.73	4.03	2.09	3.77	3.93	3.93	3.96	3.75	4.02
*374.72331	374.723	2.1	2.29	2.8	2.32	2.74	1.36	2.26	1.78	2.61	0.699	2.25	2.33	3.03	2.16	2.5	2.59	2.29	1.54	2.45	2.47	2.21	2.59	2.5	3.55	3.75	3.73	3.67	3.76	3.78	3.54	3.72	3.89	2.91	3.77	3.67	3.09	2.43	3.8	3.66	3.38	2.09	3.81	3.69	3.43	3.86	3.55	2.1
*374.93962	374.94	3.22	3.44	3.2	3.16	3.28	3.25	3.25	3.3	3.19	3.24	3.24	3.05	3.2	3.19	3.16	3.18	3.11	3.27	3.18	3.35	3.15	3.05	3.18	2.23	1.08	3.23	1.88	2.53	2.49	3.67	2.3	2.95	2.1	2.3	3.9	3.48	2.43	2.75	2.52	2.55	3.35	3.51	2.87	2.57	2.53	3.64	3.35
*375.05452	375.055	1.11	2.46	1.3	1.55	2.31	1.69	2.41	2.45	2.08	2.27	1.96	2.42	1.78	1.8	2.39	2.09	2.55	2.31	1.18	1.89	1.38	2.11	2.09	2.23	3.11	2.76	3.05	3.61	3.2	2.56	3.6	2.99	3.44	2.82	3.13	1.22	1.08	2.75	3.07	3.35	3.26	2.29	3.3	2.96	3.45	3.17	2.85
2-Hydroxymuconate, 2-Maleylacetate, 4-Chlorocatechol, 4-Methylene-2-oxoglutarate	375.057	1.81	2.46	1.3	1.55	2.31	1.69	2.41	2.45	2.08	2.27	1.96	2.42	1.78	1.8	2.39	2.09	2.55	2.31	1.18	1.89	1.38	2.11	2.09	2.23	3.25	2.76	3.17	2.54	3.36	2.56	2.32	3.52	3.54	2.82	3.37	1.22	1.08	2.75	3.67	3.22	3.39	3.52	2.74	2.96	3.17	3.05	2.85
*376.12359	376.124	2.22	2.75	2.63	2.79	2.01	2.7	2.2	2.86	2.93	2.26	2.2	2.21	2.69	2.34	2.45	2.21	1.85	2.02	2.62	2.07	2.74	1.78	2.26	2.78	2.68	3.42	3.45	3.18	3.14	3.43	3.66	3.57	2.11	2.18	3.4	3.44	2.53	2.22	2.74	2.42	1.71	3.32	2.94	3.52	2.24	2.35	2.81
*376.27778	376.278	2.22	2.58	2.63	2.79	2.01	2.7	2.06	2.86	2.53	2.26	2.2	1.6	2.2	2.45	2.45	2.21	2.18	2.36	1.08	2.25	2.1	2.19	2.23	2.84	2.66	3.04	2.63	2.93	3.55	2.55	3	3.34	2.94	2.04	1.57	2.05	2.62	2.22	2.68	2.51	1.71	2.83	3.26	3.82	2.94	2.35	3.61
*376.28789	376.288	2.22	2.58	2.63	2.79	2.01	2.7	2.06	2.86	2.53	2.26	2.2	1.6	2.2	2.45	2.45	2.21	2.18	2.36	1.08	2.25	2.1	2.19	2.23	3.02	3.2	3.42	2.86	3.21	2.51	2.55	3	2.06	2.94	3.43	1.57	2.05	2.62	2.22	2.68	2.51	1.71	2.84	2.97	2.39	2.94	2.35	2.26
*376.65256	376.653	2.22	2.82	1.58	1.61	2.56	2.34	1.92	2.86	2.53	2.48	2.49	2.13	2.54	2.63	2.49	2.41	3.23	1.88	2.18	2.5	2.15	2.34	2.76	2.41	3.26	2.89	2.67	2.69	2.09	3.15	2.29	3.45	2.92	3.09	2.99	2.05	2.3	2.03	2.78	2.67	1.71	2.53	3.57	3.32	3.47	3.38	3.11
Trehalose,Sucrose, Melibiose, Cellobiose, Maltose, Isomaltose, Galactinol	377.086	6.17	6.2	6.12	6.03	6.07	5.93	5.96	5.92	5.82	5.87	6.01	5.63	5.74	5.64	5.62	5.82	5.71	5.87	5.74	5.81	5.73	5.68	5.73	5.82	5.81	5.84	5.75	5.83	5.87	5.72	5.5	5.64	5.65	5.78	5.89	5.87	5.39	5.57	5.72	5.72	5.94	5.8	5.75	5.81	5.7	5.92	5.75
*390.15324	390.153	2.27	2.7	3.1	2.82	1.91	2.49	2.15	0.602	2.9	2.38	2.45	2.33	2.48	2.33	2.63	2.32	1.49	2.96	2.75	2.25	2.48	2.41	2.22	3.56	2.25	2.65	3.36	3.57	2.47	3.59	2.41	2.06	3.57	3.57	2.02	2.49	3.34	2.09	3.44	3.42	1.57	3.41	3.52	3.54	3.65	3.22	3.56
*390.25662	390.257	2.27	2.7	2.55	2.82	1.91	2.49	2.15	2.41	2.61	2.38	2.45	2.33	2.48	2.33	2.69	2.43	1.49	2.33	2.32	2.25	2.27	1.96	2.22	2.44	2.98	2.23	3.13	2.12	2.91	3.64	3.4	2.2	3.39	3.12	2.34	2.35	2.04	2.22	2.14	2.35	1.57	2.99	2.9	2.16	2.26	2.59	3.29
*390.528	390.528	2.27	2.7	2.6	2.82	2.72	2.49	2.15	2.91	2.61	2.38	2.59	2.33	2.48	2.33	2.69	2.43	1.49	2.32	2.32	2.25	2.15	1.82	2.22	2.35	3.35	2.23	3.09	3.52	2.97	2.45	2.38	2.39	2.35	2.85	2.59	2.35	3.04	2.9	3.31	3.25	1.57	2.98	3.35	3.49	2.28	3.01	3.26
*390.61097	390.611	2.27	1.72	2.6	2.82	2.72	2.41	2.15	2.52	2.61	2.38	2.59	2.04	2.48	2.33	2.69	2.43	1.49	2.32	2.32	2.25	2.87	1.82	2.22	2.91	2.22	2.23	3.57	3.5	3.29	2.45	2.36	2.08	2.44	2.08	2.89	2.55	2.71	2.97	2.32	3.46	1.57	3.45	2.84	3.5	3.54	2.51	3.54
*390.83111	390.831	2.27	2.65	1.65	1.93	2.45	2.19	1.52	2.39	1.51	1.45	2.36	2.92	2.47	1.8	1.52	2.66	2.95	2.54	2.47	1.64	1.16	1.91	3.03	2.33	2.61	2.13	3.44	3.44	3.13	2.45	2.18	2.96	2.95	2.41	2.94	2.58	2.62	2.88	3.59	2.07	1.49	2.19	3.26	3.37	3.52	3.28	3.59
*390.96579	390.966	2.27	2.65	2.79	2.52	2.45	2.19	1.52	2.39	1.51	1.45	2.36	2.38	2.47	1.8	1.52	2.66	2.62	2.54	2.69	2.02	1.16	1.91	2.61	2.22	2.93	2.28	3.44	3.66	3.52	2.45	2.06	2.17	2.21	2.29	3.53	3.22	2.52	2.5	2.26	2.13	1.49	2.37	3.29	3.56	3.47	3.37	3.23
ms2 ms3	391.298	1.62	1.22	1.61	1.95	2.17	1.53	0.896	2.06	2.37	2.92	1.06	1.38	0.914	1.57	2	2.33	1.11	1.69	1.81	2.29	1.35	1.63	1.58	2.27	2.94	2.41	2.86	3.57	3.26	2.2	2.37	2.79	3.57	2.24	3.31	2.88	3.54	1.95	2.33	3.47	0.836	3.44	2.57	2.41	3.6	2.85	2.92
FAD	391.571	3.53	3.6	3.53	3.64	3.52	3.45	3.56	3.52	3.43	3.44	3.32	3.19	3.3	3.37	3.49	3.4	3.35	3.27	3.29	3.29	3.28	3.17	3.35	2.27	2.14	2.03	2.36	3.74	3.53	2.02	2.58	2.89	2.29	3.6	3.63	3.65	3.71	2.15	2.12	3.34	3.5	2.14	2.64	3.36	2.19	2.39	2.58
*393.14662	393.147	3.3	3.28	3.24	3.24	3.22	3.17	3.21	3.34	3.13	3.28	3.14	2.94	3.13	3.14	3.28	3.16	2.94	3.32	3.14	3.19	2.99	2.95	3.17	3.7	2.96	3.58	2.29	2.5	2.15	2.34	2.67	2.93	2.34	2.56	2.52	2.13	1.97	3.26	2.41	2.07	3.14	2.35	3.77	2.1	2.53	2.34	2.05
*393.25879	393.259	2.94	3.13	3.13	2.21	3	3.18	2.96	1.9	2.8	3.1	2.39	2.05	2.74	1.27	1.99	2.9	2.01	3.09	2.98	3.01	2.59	2.91	3.17	1.77	2.35	2.62	2.29	2.5	2.15	2.32	3.75	2.93	2.34	2.56	2.52	2.13	3.67	2.86	2.41	2.07	3.11	2.35	1.97	2.1	2.53	2.34	2.05
ms2 ms3	393.277	3.57	3.62	3.43	3.42	3.24	3.39	3.35	3.67	3.24	3.52	3.31	3.26	3.29	3.21	3.49	3.14	3.21	3.5	3.19	3.41	3.29	3.15	3.43	1.77	3.94	2.62	2.29	2.5	2.15	2.39	3.75	2.93	2.34	2.56	2.52	3.5	2.09	2.86	2.41	2.07	3.43	3.86	1.97	2.1	2.53	2.34	2.05
*393.29498	393.295	1.77	1.5	1.57	2	1.55	0.964	1.18	2.04	2.13	1.86	1.72	1.38	1.55	1.41	1.65	1.54	1.08	1.76	2.16	1.4	1.56	1.55	2.35	1.77	2.43	2.62	2.29	2.5	2.15	3.65	2.98	2.93	2.34	2.56	2.52	1.94	2.09	2.86	2.41	2.07	0.0792	1.57	1.97	2.1	2.53	2.34	2.05
*394.04158	394.042	4.44	4.67	4.79	4.89	3.96	3.92	4.12	4.21	4.01	4.96	4.2	4.51	4.13	4.98	3.88	4.18	4.76	3.54	4.47	4.32	4.39	3.69	4.24	7.44	7.47	7.51	7.5	7.56	7.25	7.53	7.61	7.59	7.65	7.51	7.3	6.9	7.46	7.47	7.48	7.38	6.02	7.44	7.54	7.55	7.56	7.11	7.52
*394.53942	394.539	3.05	3.22	2.99	3.18	3.23	2.1	3.04	3.18	2.95	3.25	2.95	2.78	2.67	2.19	2.63	3.25	3.07	2.97	2.56	2.91	2.2	2.62	2.48	2.68	2.99	2.55	2.12	2.32	3.21	2.07	2.56	2.75	2.04	2.21	2.08	2.85	3.42	3.35	2.37	2.15	3.18	2.26	2.34	2.79	2.28	2.58	2.96
Pantetheine 4'-phosphate, Oxalureate	395.045	3.48	3.7	3.84	3.92	3.18	3	3.2	3.44	3.15	3.94	3.42	3.6	3.22	3.98	3.15	3.26	3.83	2.87	3.5	3.42	3.45	3.01	3.44	6.6	6.63	6.7	6.71	6.72	6.4	6.68	6.76	6.81	6.86	6.75	6.47	6.09	6.65	6.66	6.69	6.58	5.07	6.6	6.74	6.75	6.72	6.26	6.7
Cellobionate	395.061	0.623	0.699	0.571	1.39	1.08	1.29	1.89	3.15	1.81	1.73	1.8	0.374	0.325	1.79	1.84	1.47	1.45	0.903	1.31	1.73	1.21	1.88	1.53	2.42	2.24	2.36	2.17	4.35	2.45	2.75	2.37	2.54	2.38	2.69	2.3	3.55	2.05	2.55	2.12	2.86	2.79	2.12	4.24	2.46	4	3.88	2.67
Pyridoxamine	395.193	3.04	3.13	3.08	3.11	3.01	3.05	2.93	3.09	3.01	2.93	2.99	2.97	2.97	2.94	3.14	2.97	3.1	3.16	3.04	3.08	2.99	2.99	3.08	2.39	2.06	3.44	1.96	2.69	2.18	2.75	3.66	2.54	2.13	2.69	2.87	2.76	2.17	2.55	3.31	2.08	2.21	2.12	2.89	3.28	2.12	2.44	2.67
*396.04787	396.048	1.82	2.65	2.26	2.54	1.85	1.45	1.57	1.6	1.47	2.66	0.505	2.44	1.94	2.63	0.936	1.81	2.58	0.79	2.44	1.95	1.67	1.89	1.59	5.25	2.94	2.77	5.29	2.3	2.64	2.07	5.42	5.47	2.42	2.69	2.87	2.21	2.63	2.83	2.11	2.89	3.6	5.24	2.75	2.1	2.14	2.74	5.33
O-Phospho-L-homoserine, L-Threonine O-3-phosphate	397.042	3.09	3.31	3.25	3.4	2.6	2.87	2.93	2.98	2.91	3.43	2.96	3.05	3.01	3.45	2.96	3.1	3.29	2.73	3.21	3.13	2.91	2.88	2.99	6.14	6.16	6.2	6.17	6.24	5.9	6.22	6.29	6.25	6.33	6.21	5.92	5.51	6.11	6.16	6.16	6.05	4.42	6.09	6.23	6.23	6.21	5.74	6.19
Allantoate	397.107	2.54	1.55	1.86	0.813	1.06	2.01	1.75	1.12	2.96	1.45	1.56	2.71	0.938	1.17	2.24	1.99	1.83	1.9	2.96	1.32	1.06	1.86	1.26	2.19	3.17	2.58	2.12	2.46	2.66	2.34	2.37	2.09	2.82	2.89	3.22	2.69	2.75	2.67	2.24	2.75	2.22	3.24	2.74	2.43	2.94	2.16	2.53
Canavanine	397.179	2.65	1.55	1.86	0.813	1.06	2.01	1.75	1.12	2.3	1.45	1.56	2.29	2.05	1.17	2.24	1.99	1.83	1.9	2.25	1.32	1.06	1.86	1.26	2.19	2.4	2.09	2.12	2.46	2.66	2.92	2.37	2.67	2.82	2.61	1.6	2.24	2.77	2.67	2.24	2.75	2.22	2.99	2.74	2.43	2.94	2.16	3.14
*397.22558	397.226	2.98	3.07	1.86	0.813	1.06	2.01	3.03	3.05	2.3	1.45	1.56	2.29	2.05	1.17	2.24	1.99	1.83	3.06	2.25	1.32	1.06	3.06	1.26	4.34	4.08	3.35	3.4	4.12	4.02	4.04	2.37	4.02	4.06	4.3	3.32	3.63	3.35	3.75	3.99	4.07	3.61	3.72	3.43	4.06	2.94	3.71	3.99
*397.68387	397.684	2.42	2.37	2.56	2.88	1.06	2.62	1.84	2.8	2.3	1.45	1.56	2.66	2.67	1.17	2.24	2.6	1.83	2.18	2.56	2.55	2.41	2.31	1.26	3.69	2.08	3.53	2.78	3.69	3.62	3.61	3.6	3.72	3.8	3.43	1.39	1.97	2.24	3.64	3.65	2.98	2.53	2.02	3.79	3.54	2.45	1.87	2.22
*398.03679	398.037	2.42	2.05	2.56	2.88	2.34	3.16	1.84	2.8	2.25	1.45	2.26	2.27	2.67	1.17	2.48	2.69	1.83	2.13	2.56	2.73	2.41	2.26	1.26	2.87	3.99	2.75	3.96	4.07	3.53	4.07	3.57	4.11	4.08	2.77	3.71	3.08	2.34	2.02	1.48	3.31	2.69	2.54	4.08	4.02	2.33	1.87	3.98
*398.0459	398.046	2.42	2.9	2.56	3.06	2.34	2.6	1.84	2.8	2.25	3.05	2.26	2.27	2.67	1.17	2.48	2.69	2.6	2.13	2.56	2.73	2.41	2.26	1.26	4.72	4.77	4.81	4.76	4.86	4.47	4.84	4.88	4.87	4.91	4.84	4.55	4.07	4.8	4.81	4.71	4.59	3.21	4.75	4.88	4.83	4.86	4.29	4.78
*398.41262	398.413	2.42	2.72	2.51	2.56	2.65	2.6	2.1	2.8	2.25	2.82	2.26	2.52	2.67	1.17	2.48	2.41	2.34	2.28	2.19	2.73	2.13	2.99	1.26	2.94	3.31	3.51	3.02	3.63	2.28	3.3	3.66	3.74	3.63	3.7	2.11	2.78	2.4	3.71	3.47	2.95	1.79	2.13	3.72	2.94	2.6	2.47	2.45
*398.89287	398.893	2.37	2.24	1.95	2.02	2.55	1.25	1.19	1.58	1.3	1.52	1.22	2.39	2.05	2.71	1.85	2.19	1.89	1.78	2.49	2.67	2.31	1.9	1.68	3.53	2.36	2.96	2.11	3.25	2.05	2.66	2.9	2.23	3.71	2.19	2.62	1.92	2.39	2.89	3.71	2.01	2.76	3.09	3.35	3.54	3.3	2.54	3.6
N-((R)-Pantothenoyl)-L-cysteine	399.039	1.13	3.46	3.71	3.57	2.39	2.75	2.13	3.67	2.65	2.45	3.27	3.36	2.45	3.56	2.46	2.39	3.43	2.95	2.93	3.64	3.54	2.5	2.34	4.6	5.2	4.99	5.42	5.69	4.68	5.32	4.96	5.37	5.43	5.71	5.06	4.38	4.72	5.06	5.18	4.88	3.71	4.8	5.34	5.79	5.65	4.93	5.56
*399.04579	399.046	2.79	2.24	1.95	2.65	2.15	1.25	1.69	2.81	3.03	2.58	2.19	2.48	2.05	2.88	1.85	1.71	1.89	1.78	2.49	2.67	2.56	2.58	2.51	4.06	4.18	4.13	4.22	4.19	4.14	4.33	4.2	4.18	4.25	4.28	4.15	3.73	4.13	4.09	4.12	4.01	2.38	4.18	4.25	4.02	4.26	3.87	4.07
*399.27816	399.278	2.82	2.83	2.18	2.04	2.58	2.07	2.02	1.92	0.966	2.16	2.66	2.76	2.36	1.58	1.89	1.93	1.98	2.8	2.43	2.41	2.07	2.24	2.66	3.74	3.51	3.43	2.95	3.21	2.18	2.22	2.05	3.56	3.71	2.91	2.1	2.42	2.67	2.05	2.29	3.39	2.52	2.48	2.08	3.31	2.91	2.87	2.16
ms2 ms3	399.348	2.82	3.18	2.18	2.04	2.58	2.07	3.13	1.92	0.966	2.16	2.66	2.6	2.31	1.58	1.89	1.93	1.98	2.08	2.43	2.41	2.07	2.24	2.66	2.18	3.25	2.93	2.83	1.98	2.18	3.64	3.55	3.6	3.62	3.37	2.1	2.42	2.85	2.05	2.13	3.44	2.52	2.48	2.08	3.34	2.29	2.87	3.32
*399.86189	399.862	3.37	3.42	3.58	3.58	3.54	3.58	3.57	3.62	3.63	3.56	3.63	3.4	3.52	3.53	3.44	3.58	3.59	3.6	3.61	3.52	3.55	3.44	3.52	2.19	2.49	2.09	2.78	1.98	3.98	3.69	3.84	3.63	3.68	3.81	3.92	3.93	3.71	4.09	3.8	4.02	3.61	2.96	3.44	3.46	4.06	3.96	4.01
N-Acyl-D-mannosamine	400.034	1.13	3.54	3.58	3.44	3.65	2.55	3.1	3.68	3.64	2.58	3.23	2.87	1.83	3.5	2.41	2.09	3.56	3.56	1.96	3.66	3.53	3.28	3.65	4.16	4.79	4.55	4.99	5.27	4.4	4.87	4.55	4.96	5	5.27	4.69	4.09	4.29	4.68	4.75	4.5	3.32	4.37	4.87	5.35	5.25	4.56	5.1
*400.11231	400.112	2.36	3.11	3.15	2.07	2.34	1.21	1.92	1.94	3.13	2.64	1.1	3.06	2.88	2.4	1.1	1.84	1.51	2.8	2.91	2.98	2.5	2.94	1.14	2.98	3.14	3.51	3.07	3.58	3.51	3.06	3.66	2.05	3.67	3.63	2.79	2.68	3.56	2.57	3	3.32	2.06	2.76	3.81	3.18	2.98	2.24	3.29
*400.38252	400.383	2.36	2.53	2.69	2.61	2.34	1.21	1.92	1.94	2.58	2.64	1.1	1.68	2.63	2.4	1.23	1.84	2.67	2.36	3.04	2.09	2.33	2.43	2.81	3.53	3.8	3.48	3.89	3.31	2.87	2.51	3.55	2.37	3.62	2.42	2.79	2.68	2.55	3.71	2.94	2.75	2.68	3.75	2.16	3.29	3.78	2.24	2.93
*400.55965	400.56	2.36	2.49	2.69	2.61	2.34	1.21	2.33	1.94	2.58	2.64	1.1	1.68	2.63	2.4	1.23	1.84	2.67	2.36	1.72	2.09	2.33	2.22	2.11	2.66	3.12	3.31	3.75	2.81	2.74	3.76	3.17	2.06	3.67	2.51	2.24	2.68	2.72	2.11	2.94	2.99	2.68	2.2	3.57	3.05	2.77	2.24	2.91
*400.65285	400.653	2.36	2.49	2.69	2.61	2.34	1.21	2.66	1.94	2.58	2.64	2.52	1.68	2.63	2.4	2.73	2.95	2.67	2.36	1.72	2.09	2.95	2.22	2.11	3.6	3.17	3.52	3.59	3.74	2.74	2.25	3.62	3.61	3.67	3.77	2.24	2.68	2.37	2.72	2.94	3.36	2.68	2.9	2.85	3.49	2.59	2.24	2.47
*400.69174	400.692	3.41	3.49	3.65	3.75	3.61	3.65	3.64	3.76	3.68	3.75	3.6	3.57	3.67	3.69	3.65	3.68	3.69	3.67	3.58	3.46	3.5	3.45	3.6	3.62	2.76	3.41	2.11	2.51	3.66	2.25	3.92	2.32	3.82	2.47	2.24	3.82	2.37	4.07	2.94	3.39	3.74	0.845	3.8	3.4	2.59	2.24	2.47
ms2 ms3	401.319	3.27	3.35	3.26	3.29	3.1	3.15	3.09	3.28	3.07	3.1	3.08	2.4	1.65	1.98	1.52	2.95	2.08	3.33	3.2	3.24	3.11	2.57	3.14	1.76	2.18	2.81	3.03	2.08	1.67	1.2	2.07	3.32	2.59	2.81	2.58	1.43	1.52	2.88	2.15	2.79	3.16	2.67	3.45	2.14	2.36	2.28	2.71
CDP	402.01	4.01	3.85	3.94	3.68	3.77	3.94	4.01	3.87	3.56	3.81	3.78	3.56	3.52	3.56	3.37	3.54	3.53	3.82	3.52	3.57	3.42	3.5	3.41	4.16	4.01	4.13	3.91	4	4.05	4.01	3.7	3.89	2.57	3.96	3.94	3.86	3.93	3.94	3.87	4.04	3.76	4.14	3.89	3.86	3.74	3.91	3.69
*402.13292	402.133	2.15	3.09	3.07	2.73	2.33	2.85	1.76	3.18	1.69	2.09	1.57	2.92	2.76	1.65	2.26	1.64	2.21	1.24	2.48	1.86	0.889	0.544	1.25	3.83	2.24	3.24	3.05	3.31	2.29	2.8	2.39	2.91	3.7	3.63	2.58	1.87	2.78	3.25	0.778	3.37	1.28	2.76	3.84	3.34	2.17	2.28	2.32
*402.32178	402.322	3.18	2.61	2.35	2.73	2.33	2.6	1.76	2.6	2.49	2.09	1.57	2.34	2.13	1.65	2.26	2.26	2.21	1.24	2.48	1.86	0.889	2.59	1.25	3.63	2.29	2.1	2.88	3.23	2.29	2.24	2.08	2.11	3.06	2.02	2.58	1.87	2.81	1.48	0.778	2.93	1.28	2.76	2.98	3.26	2.17	2.28	2.99
*402.51209	402.512	2.18	3.41	2.3	2.48	2.94	2.63	2.87	3.58	3.55	3.74	3.27	2.11	1.57	3.43	2.42	2.25	2.41	2.45	2.99	2.3	2.93	3.6	2.27	2.14	3.6	3.38	2.46	2.38	3.34	3.53	2.4	3.74	2.53	2.46	2.33	3.34	3.65	3.62	2.96	3.56	3.54	3.35	3.59	3.65	3.67	3.47	3.66
*402.68849	402.688	3.33	3.37	3.5	3.68	3.57	3.68	3.55	3.61	3.68	3.72	3.55	3.51	3.63	3.59	3.7	3.68	3.6	3.58	3.55	3.48	3.39	3.38	3.47	3.08	2.08	3.48	3.01	2.01	1.61	2.7	2.14	2.16	3.77	3.25	2.67	3.96	2.64	4.03	3.82	4.02	3.57	2.63	4.06	2.81	2.17	3.87	3.32
*402.75195	402.752	2.18	2.93	2.01	2.56	3.01	2.74	2.48	3.65	2.9	2.18	2.96	2.86	3.29	2.93	2.32	2.04	2.24	2.38	2.37	2.02	2.56	2.32	2.51	3.46	2.46	3.38	3.71	3.47	3.43	3.59	2.61	2.61	2.54	2.68	2.16	3.27	3.51	3.5	3.31	2.99	3.55	2.9	3.55	2.33	3.56	2.24	2.44
*402.79398	402.794	2.18	2.91	3.58	3.61	3.61	2.03	2.19	2.62	3.46	2.58	2.87	2.93	3.03	3.54	3.71	2.04	3.39	2.27	2.37	2.02	2.56	2.32	2.51	3.33	3.55	3.64	3.62	3.45	2.38	3.7	3.77	3.72	3.86	2.78	3.67	3.46	3.57	2.25	3.12	2.25	2.56	3.45	2.45	3.7	3.73	3.53	3.66
UDP, Orotidine 5'-phosphate	402.995	4.1	4.11	3.95	3.89	3.94	4.01	4	4.01	3.74	3.88	3.9	3.72	3.75	3.63	3.61	3.9	3.65	4.04	3.71	3.85	3.73	3.61	3.71	4.04	4.16	4.19	3.97	3.96	4.14	4.19	4.05	4.02	3.88	4.01	4.12	4.07	4	4.04	4.06	4	3.95	4.12	4.23	4.11	3.99	4.22	3.93
ms2 ms3	403.334	3.75	3.73	3.37	3.47	3.25	3.47	3.29	3.32	3.25	3.17	3.23	3.02	3.18	3.08	3.27	3.16	3.17	3.6	3.3	3.45	3.31	2.46	2.79	2.67	2.27	2.91	2.28	2.87	2.07	3.25	2.34	3.53	2.43	2.98	2.04	1.4	3.84	2.05	2.34	3.23	3.26	2.09	2.01	3.38	2.02	1.4	1.98
*404.07	404.07	3.4	3.35	3.59	3.15	2.46	3.29	2.39	2.98	3.38	3.11	2.15	3.33	3.17	3.21	2.2	2.68	2.96	2.89	2.98	2.75	2.93	1.9	2.44	5.46	5.51	5.64	5.41	5.34	4.76	5.5	5.34	5.4	5.31	5.33	4.86	4.98	5.13	5.03	5	4.73	3.39	5.46	5.56	5.44	5.14	4.57	5.06
*404.08642	404.086	1.02	1.98	0.978	2.06	1.46	1.31	1.69	1.23	0.929	1.12	1.41	2.9	1.32	1.1	1.49	2.17	0.628	1.27	0.0969	1.08	0.903	1.9	0.903	2.06	2.99	2.43	2.02	1.63	2.38	2.98	2.26	3.68	2.57	2.35	1.99	1.77	2.23	2.8	2.01	3.37	1.78	2.51	2.86	1.73	2.65	1.89	2.08
*404.08884	404.089	2.18	2.07	2.27	2.52	2.23	2.76	2.99	3.48	3.49	2.38	2.85	2.21	3	3.52	2.42	2.34	3.54	2.41	2.16	3.67	2.51	2.3	2.5	3.08	3.49	2.96	3.73	3.85	3.49	2.42	3.4	3.52	3.83	2.74	3.2	3.54	3.51	2.95	3.26	3.59	3.55	2.13	3.58	2.25	2.66	2.41	3.74
*404.68517	404.685	3.12	3.28	3.32	3.41	3.32	3.51	2.36	2.73	3.42	2.28	3.35	3.4	3.42	3.45	2.83	3.46	3.39	3.32	3.32	3.23	2.24	2.68	3.35	2.66	2.21	2.71	3	2.98	2.41	3.17	2.23	2.11	2.43	2.07	1.99	3.68	2.58	2.8	2.28	2.79	3.47	2.72	2.93	2.01	2.18	2.67	2.94
*405.06994	405.07	2.43	2.67	3.58	3.67	2.18	2.85	2.91	3.64	3.57	2.57	3.26	2.27	3.17	2.11	2.47	2.06	2.09	2.49	3.23	3.63	2.5	2.28	3.56	3.28	2.75	2.21	2.18	3.81	2.18	3.56	3.62	3.39	3.84	3.84	3.66	3.53	3.62	3.71	3.71	3.52	2.46	2.99	3.61	3.69	3.59	3.57	3.78
*405.07307	405.073	2.88	2.76	2.99	2.82	1.79	2.73	2.64	2.26	2.5	2.22	2.45	2.79	2.62	2.33	2.56	1.66	1.72	2.43	2.24	2.23	2.24	2.84	2.41	4.68	4.87	4.81	4.65	4.62	4.16	4.86	4.68	4.68	4.64	4.65	4.28	4.18	4.53	4.54	4.37	4.14	2.61	4.71	4.83	4.8	4.56	3.9	4.43
AMP, dGMP	406.076	1.58	3.1	2.04	2.62	2.56	2.73	1.72	2.08	1.87	2.39	1.66	2.2	1.92	2.19	2.29	2.57	2.27	2.17	2.58	2.24	2.22	2.19	2.41	3.69	3.85	3.88	3.76	3.62	3.17	3.77	3.35	3.81	3.71	3.7	3.24	3.12	2.96	3.5	3.44	2.24	2.22	3.83	3.82	3.81	2.22	3.29	1.83
*406.7979	406.798	1.38	2.79	2.17	2.28	3.56	3.11	3.28	2.65	3.31	3.79	3.27	2.03	2.76	2.01	3.71	2.41	2.14	2.38	2.71	2.51	3.4	2.5	2.33	3.38	2.08	2.39	2.05	2.35	2.52	3.74	3.64	2.95	2.63	3.67	3.63	3.43	2.25	2.36	2.2	2.33	2.62	3.27	3.7	3.66	3.65	3.52	3.73
*406.85976	406.86	1.38	2.04	2.17	2.28	2.22	2.99	2.31	2.65	2.42	2.4	2.81	3.26	3.4	2.98	2.48	2.41	3.54	2.38	2.71	2.51	2.52	2.5	3.47	3.38	3.51	3.6	2.98	3.63	3.48	2.59	3.67	2.95	2.51	2.72	3.59	2.13	2.3	2.36	2.2	2.99	2.62	3.41	3.44	3.7	3.75	2.19	3.57
*406.86802	406.868	1.38	2.04	2.17	2.28	2.22	2.99	2.31	2.65	2.42	2.4	2.81	2.26	2.4	2.53	2.48	2.41	3.51	2.38	2.71	2.51	2.52	2.5	2.47	2.28	3.25	3.6	2.98	3.86	3.37	2.59	3.67	2.95	2.51	2.72	3.12	2.13	2.3	2.36	2.2	2.99	2.62	3.33	2.31	3.71	2.53	2.19	3.66
*406.89174	406.892	2.18	3.21	2.64	2.64	3.32	2.53	2.74	2.08	2.28	2.78	1.97	2.65	2.93	3.15	2.67	3.13	3.28	3.07	3.02	3.07	2.93	3.27	3.12	2.1	2.06	2.06	2.7	2.64	2.59	2.85	2.4	2.15	2.53	2.24	2.07	2.56	2.96	2.36	2.59	2.16	2.08	1.57	2.26	2.17	2.96	2.93	2.12
3'-UMP	407.097	1.38	2.19	2.51	3.6	2.16	2.96	2.37	2.65	2.79	3.75	3.23	2.01	2.32	2.33	2.48	2.5	2.41	2.38	2.71	2.3	2.24	2.24	2.38	2.56	3.69	2.84	3.73	2.09	3.4	2.21	3.26	3.86	2.29	3.44	3.54	3.15	2.55	1.87	2.78	3.4	2.39	2.98	3.51	3.71	3.74	3.49	3.69
*407.11449	407.114	1.38	2.19	3.63	2.23	3.26	2.96	2.37	3.68	2.79	2.52	2.83	2.01	2.32	2.33	2.48	2.5	2.41	2.38	2.71	2.3	2.24	2.24	2.38	2.56	3.43	2.84	3.22	2.09	2.4	3.36	3.71	3.73	3.81	3.74	3.28	2.16	2.55	1.87	2.78	2.88	2.39	2.98	2.04	3.57	2.07	2.01	3.66
*409.53582	409.536	2.64	3.09	2.68	3.33	1.52	2.77	2.51	2.41	2.36	2.14	1.89	2.1	2.93	1.06	2.05	1.21	2.31	1.85	2.68	2.12	1.63	1.9	2.18	2.44	2.25	2.96	2.49	2.98	1.66	2.71	3.49	3.44	3.59	2.78	2.71	2.8	2.48	2.65	2.98	2.31	3.09	2.24	2.47	3.28	2.04	2.94	2.34
*409.74552	409.746	2.18	2.32	2.68	2.74	2.27	2.26	2.49	2.41	2.36	2.14	1.45	2.07	2.36	1.06	2.96	1.21	2.31	1.85	2.09	2.53	2.27	2.18	2.18	2.44	2.25	2.96	2.49	3	1.66	2.63	2.32	2.84	3.55	2.78	2.71	2.8	2.48	2.65	2.98	2.31	2.74	2.24	2.96	3.25	2.78	2.94	2.34
*411.1679	411.168	4.35	4.99	5.46	5.59	5.43	4.85	5.11	5.75	5.58	5.65	5.06	5.34	4.94	5.76	5.69	5.61	5.56	5.44	5.02	5.55	5.51	5.48	5.59	4.33	4.8	4.44	4.91	5.09	4.96	4.84	4.47	4.92	5	4.89	5.05	5.19	4.87	5.04	5.04	5.05	5.45	4.29	4.43	4.89	4.94	5.1	4.97
ms2 ms3	411.348	3.85	3.75	3.43	3.69	3.46	3.3	3.32	3.49	2.15	3.37	3.27	2.89	2.68	2.51	3.31	3.03	3.02	3.34	2.68	2.23	2.92	2.54	3.13	1.43	1.45	2.17	2.48	2.74	3.1	2.2	3.47	3.4	2.28	2.78	3.27	2.8	1.53	1.38	1	2.9	3.02	1.36	2.05	2.46	1.69	2.29	1.52
*412.11153	412.112	3.07	3.29	3.27	3.42	1.68	3.19	2.39	3.43	3.11	3.02	2.38	3.15	2.97	3.23	3.26	2.78	3.06	3.39	3.54	3.28	3.05	3.25	2.67	1.68	2.38	1.28	2.48	2.74	2.37	2.24	2.26	2.87	2.32	3.4	2.39	3.48	2.02	1.38	1	2.9	1.92	2.52	2.05	2.92	2.11	3.17	1.52
*412.35135	412.351	3.26	3.26	3.32	3.28	3.07	2.43	2.94	3.37	3.17	3.29	2.99	1.96	2.29	2.67	3.1	3.04	2.27	1.47	2.63	2.63	2.89	2.3	2.27	2.15	1.49	1.28	2.48	2.74	2.37	2.24	3.42	2.78	3.5	2.7	2.13	2.12	2.02	1.38	1	2.9	2.67	2.52	2.05	2.92	2.11	2.41	1.52
*412.44585	412.446	2.8	2.87	2.42	3.3	2.24	2.88	3.07	2.73	2.44	3.06	2.98	2.88	3.02	2.67	2.74	2.73	3.34	3.11	3.3	3.13	3.11	3.18	2.27	2.15	1.49	1.28	2.48	2.74	2.37	2.24	3.47	2.78	2.31	2.7	2.13	3.29	2.02	1.38	1	2.9	2.67	2.52	2.05	2.92	2.11	2.41	1.52
*414.54622	414.546	3.13	3	3.38	3.2	3.26	3.41	1.67	3.37	1.95	3.29	3.22	1.81	2.82	3.1	3.29	2.71	3.2	3.21	3.19	3.16	3.14	2.99	2.5	3.02	3.62	3.64	2.63	3.92	3.55	2.33	2.16	2.25	2.35	1.48	3.14	2.5	2.02	1.73	2.49	2.84	3.46	1.43	3.31	1.36	1.98	3.39	2.14
*414.98465	414.985	2.16	3.21	3.34	3.39	3.42	2.04	3.32	3.36	3.27	2.53	3.23	3.23	3.34	3.06	2.67	3.2	3.17	2.37	1.96	1.79	3.2	3.05	2.5	2.09	2.92	1.48	2.63	2.9	1.57	2.33	2.16	2.25	2.19	1.48	2.5	2.5	2.02	1.63	2.49	2.84	3.32	1.43	2.86	2.29	1.98	2.68	2.14
*415.73211	415.732	2.56	2.06	2.57	2.29	2.44	3.09	2.91	2.61	2.27	2.72	2.12	2.37	2.39	2.51	2.5	2.61	2.23	3.49	2.76	3.58	3.54	3.56	2.45	1.78	0.512	2.18	1.58	2.46	3.16	2.73	2.44	2.94	2.87	2.32	2.26	3.38	2.69	2.25	2.51	2.22	2.46	2.85	2.57	2.3	2.45	2.83	2.62
ms2 ms3	415.738	2.56	2.06	2.57	2.29	2.44	3.17	2.91	2.61	3.42	2.72	2.12	2.37	2.39	3.46	2.5	2.61	2.23	3.56	2.76	2.5	3.56	3.49	2.45	1.78	0.512	2.18	1.58	2.46	2.03	2.73	2.44	2.94	2.87	2.32	2.26	3.38	2.69	2.25	2.51	2.22	2.46	2.85	2.57	2.3	2.45	2.83	2.62
*415.74059	415.741	2.56	2.06	2.57	2.29	2.44	3	2.91	2.61	3.42	2.72	2.12	2.37	2.39	3.57	2.5	2.61	2.23	3.56	2.76	2.5	3.46	3.55	2.45	1.78	0.512	2.18	1.58	2.46	2.03	2.73	2.44	2.94	2.87	2.32	2.26	2.98	2.69	2.25	2.51	2.22	2.46	2.85	2.57	2.3	2.45	2.83	2.62
*415.74347	415.743	2.56	2.06	2.57	2.29	2.44	3	2.91	2.61	3.31	2.72	3.01	2.37	2.39	3.4	3.54	2.61	2.23	2.53	2.76	2.5	2.41	3.58	2.45	1.78	0.512	2.18	1.58	2.46	2.03	2.73	2.44	2.94	2.87	2.32	2.99	3.3	2.69	2.25	2.51	2.22	2.46	2.85	2.57	2.3	2.45	2.83	2.62
*416.80731	416.807	2.45	2.16	2.52	2.35	3.54	3.21	3.22	2.59	3.58	3.8	3.29	3.38	3.07	3.56	3.78	3.48	3.44	3.56	3.27	3.74	2.45	3.51	3.49	1.78	3	2.18	2.03	2.65	3.46	2.53	2.32	2.89	2.11	1.6	2.37	3.49	2.48	2.17	2.51	2.77	2.45	2.85	2.57	2.16	2.45	3.45	2.45
*417.14839	417.148	2.71	3.3	3.6	3.68	3.43	3.28	3.22	3.65	3.32	3.82	3.29	3.15	3.16	3.52	2.44	3.5	2.27	2.5	2.6	2.54	3.54	3.51	2.5	1.78	3	2.18	2.03	2.65	3.56	2.53	2.32	2.89	2.11	1.6	2.34	3.34	2.48	2.17	2.51	2.77	2.44	2.85	2.57	2.16	2.41	3.42	2.99
*417.83329	417.833	3.33	3.48	3.25	3.1	3.33	3.18	3.34	3.32	3.11	3.25	3.36	2.03	3.2	1.84	3.08	3.06	3.21	3.33	3.33	3.24	3.19	3.29	3.41	2.09	2.92	1.7	2.63	1.93	0.398	2.33	1.49	2.4	2.95	1.2	1.53	3.56	1.64	1.63	2.23	1.75	3.39	2.03	2.86	2.65	1.98	0.903	2.64
*418.08606	418.086	1.95	1.91	2.55	2.35	2.03	2.53	2.27	2.17	2.29	1.75	1.64	2.26	2.09	1.99	1.91	1.2	2.43	2.44	1.87	2.5	0.869	2.43	2.06	4.17	4.25	4.42	4.41	4.6	4.01	4.41	4.42	4.37	4.46	4.45	4.16	3.49	4.01	4.17	4.06	4.04	3.01	4.23	4.48	4.4	4.47	3.84	4.29
S-Adenosyl-L-homocysteine	419.09	2.06	2.37	1.86	2.24	2.77	2.38	2.43	2.88	2.59	1.95	2.25	1.4	2.06	2.31	2.22	2.41	2.3	2.04	2.37	2.1	3.01	2.44	1.74	3.34	3.73	3.82	3.73	3.91	3.49	3.69	3.88	3.66	4.08	3.82	3.68	2.47	3.73	2.51	1.33	1.2	2.27	3.55	3.78	3.88	3.89	2.4	3.79
*419.43929	419.439	2.92	3.1	3.12	2.73	3.19	3.35	1.23	2.72	2.15	2.68	1.75	1.91	3.22	3.48	1.84	1.95	2.94	3.12	3.58	2.9	3.4	3.02	2.85	1.49	1.8	2.68	1.95	1.58	1.39	1.56	2.82	2.31	2.88	0.875	2.74	1.11	1.46	2.13	2.62	2.81	2.37	1.04	2.35	2.25	2.43	1.37	2.78
*419.82989	419.83	2.92	2.58	3.14	2.99	3.17	3.17	1.23	3.26	3.12	3.27	3.21	2.39	2.54	2.66	2.74	2.33	2.35	3.35	3.32	1.92	3.23	2.66	2.85	1.49	1.8	2.68	1.95	1.58	1.39	1.56	2.82	2.31	2.88	0.875	2.74	2.35	1.46	2.13	2.62	2.81	3.08	1.04	2.35	2.84	2.43	1.37	2.78
*420.02148	420.021	2.92	2.58	2.2	1.53	1.79	2.37	2.58	2.51	2.67	2.68	2.47	2.39	2.54	2.59	2.74	2.33	2.35	2.45	2.04	1.92	2.02	2.28	2.54	3.62	3.84	3.71	3.65	3.85	3.37	4.01	2.82	2.31	2.88	3.45	3.41	2.92	1.46	2.13	3.61	2.81	2.24	3.5	3.44	3.65	3.44	3	2.78
*420.06551	420.066	2.92	2.58	2.35	1.53	1.79	2.76	2.58	2.51	2.67	2.68	2.47	2.39	2.54	2.59	2.74	2.33	2.35	2.45	2.04	1.92	2.02	2.28	2.54	3.87	3.98	4.28	4.17	4.5	3.79	4.12	4.18	4.37	4.4	4.34	4.01	3.23	3.88	2.13	4.02	4.02	2.24	3.9	4.36	4.35	4.25	3.73	4.18
*420.13137	420.131	2.92	3.1	3.29	3.21	3.15	1.97	2.58	3.34	3.24	3.22	3.29	2.99	2.54	3.19	3.27	3.12	3.2	2.48	3.01	3.12	3.03	3.11	3.34	2.45	1.45	2.68	2.82	1.97	1.23	2.52	2.07	2.41	2.3	2.31	2.36	2.39	2.86	2.13	2.58	2.38	3.27	1.53	2.17	0.753	2.77	2.71	1.15
*420.5131	420.513	2.92	2.37	2.07	1.75	2.05	2.12	2.11	2.68	2.53	1.51	0.903	2.4	2.59	2.18	2.26	1.73	2.21	2.48	2.37	2.23	1.87	2.71	2.68	4.02	3.83	3.91	3.85	3.89	3.72	3.91	3.61	3.9	2.3	3.81	3.71	3.41	3.78	3.74	2.58	2.38	2.09	3.87	3.8	3.73	3.86	3.53	3.83
(E)-3-(Methoxycarbonyl)pent-2-enedioate, (Z)-But-1-ene-1,2,4-tricarboxylate	421.061	2.45	2.37	1.71	1.75	2.19	2.46	2.11	2.69	2.53	2.73	2.38	2.4	2.98	2.18	2.38	1.73	2.42	2.48	2.61	2.23	2.54	2.03	2.53	4.15	4.25	4.36	4.4	4.43	4.08	4.38	3.93	4.27	4.3	4.47	4.17	3.08	4.02	4.12	4.23	3.92	2.09	4.22	4.28	4.2	4.21	3.78	4.18
Sucrose 6'-phosphate,Maltose 6'-phosphate, Cellobiose 6'-phosphate, Trehalose 6-phosphate	421.076	3.75	3.64	3.51	3.63	3.67	2.46	2.11	3.57	2.53	2.73	2.38	2.4	1.06	2.18	2.38	1.73	3.56	3.52	2.61	2.23	3.47	3.36	3.62	3.95	3.89	3.91	3.99	4.03	3.91	4.02	4	4.11	3.99	4.14	4.15	3.79	3.97	3.98	4.01	3.89	3.66	3.91	4.03	4.05	3.99	3.92	4.1
*421.14251	421.143	6.22	6.31	6.2	6.2	6.07	6.16	6.28	6.41	6.17	6.31	6.21	6.14	6.12	6.24	6.26	6.14	6.18	6.33	6.16	6.25	6.13	6.15	6.29	5.32	5.2	5.12	5.08	4.98	5.75	5.11	4.95	5.13	5	4.85	5.64	5.88	5.34	5.49	5.32	5.62	6.06	5.23	5	5.06	5.09	5.74	5.19
*422.14576	422.146	5.6	5.66	5.56	5.52	5.43	5.55	5.61	5.75	5.53	5.7	5.54	5.45	5.43	5.56	5.56	5.46	5.5	5.73	5.45	5.58	5.45	5.45	5.61	4.62	4.47	4.41	4.33	4.34	5	4.42	4.32	4.44	4.38	4.17	4.9	5.15	4.64	4.78	4.63	4.9	5.34	4.57	4.3	4.41	4.47	4.91	4.5
*422.35143	422.351	2.5	2.68	3.09	2.61	2.39	3.02	2.85	3.35	2.42	2.65	1.89	3.14	3.13	0.602	2.71	2.43	2.16	3.31	3.42	3.02	3.13	3.15	3.16	2.39	1.77	2.44	1.66	1.87	2.59	2.91	1.74	1.56	2.18	0.49	3.16	2.87	1.49	2.31	2.21	1.53	2.3	1.15	1.89	1.84	2.14	3.2	1.33
*422.63364	422.634	2.91	2.6	1.51	2.61	2.12	2.93	2.18	2.3	2.42	2.65	2.59	2.1	2.93	2.41	2.71	2.43	2.16	3.13	3.17	3.04	2.96	2.9	2.8	2.39	1.77	2.44	1.66	1.87	2.59	2.91	1.74	1.56	2.18	0.49	2.11	2.99	2.04	2.31	2.21	1.53	2.3	1.15	1.89	1.84	2.14	2.49	1.33
*423.13941	423.139	5.7	5.8	5.7	5.67	5.58	5.67	5.76	5.88	5.67	5.83	5.68	5.6	5.57	5.7	5.73	5.61	5.65	5.82	5.61	5.72	5.6	5.62	5.75	4.73	4.69	4.53	4.56	4.48	5.15	4.57	4.4	4.61	4.52	4.39	5.01	5.3	4.76	4.9	4.76	5.03	5.5	4.67	4.49	4.55	4.59	5.1	4.68
*423.14822	423.148	4.3	4.43	4.26	4.26	4.14	4.25	4.34	4.46	4.25	4.41	4.27	4.15	4.13	4.26	4.3	4.2	4.19	4.43	4.16	4.32	4.14	4.17	4.34	2.92	2.61	3.19	3.38	3.22	3.96	2.97	2.83	3.52	3.33	3.16	3.85	3.96	3.3	3.57	3.54	3.87	4.11	3.33	2.87	3.07	3.46	3.9	3.47
*423.45054	423.451	2.69	2.19	3.63	2.54	3.37	3.14	3.34	2.7	3.57	2.5	3.31	3.51	2.95	3.59	2.21	3.6	3.52	2.46	2.87	2.61	3.56	2.47	2.55	2.49	1.67	2.82	2.28	2.36	2.27	2.73	1.61	2.62	2.25	2.57	2.18	2.08	2.42	2.08	1.98	2.46	3.46	1.7	1.97	2.48	2.4	2.46	1.68
*423.54842	423.548	4.13	3.89	3.9	3.79	3.43	3.86	3.74	3.59	3.3	3.41	3.44	3.32	3.19	3.25	2.94	3.29	3.31	3.71	3.14	3.42	3.45	2.48	3.25	3.67	3.59	3.67	3.78	3.71	3.62	3.55	1.46	2.23	2.48	3.54	3.72	3.56	2.3	2.09	3.62	3.33	3.62	3.84	3.69	3.76	3.58	3.58	3.76
*423.72112	423.721	2.61	3.36	2.58	2.59	2.42	3.11	2.02	2.62	3.43	2.43	2.89	3.38	2.92	3.34	2.21	3.61	3.54	2.49	2.84	3.71	3.6	2.46	2.39	2.3	1.67	2.82	2.28	2.36	2.4	2.73	1.61	2.62	2.25	2.57	2.25	2.14	2.42	2.08	1.98	2.46	2.31	1.7	1.97	2.48	2.4	2.53	1.68
*423.83367	423.834	2.68	2.98	3.6	2.59	3.59	2.89	2.88	2.71	2.42	2.34	2.89	3.32	2.85	3.59	3	3.58	3.58	2.49	2.86	2.45	3.35	2.46	2.49	2.3	1.67	2.82	2.28	2.36	2.1	2.73	1.61	2.62	2.25	2.57	2.2	2.97	2.42	2.08	1.98	2.46	2.26	1.7	1.97	2.48	2.4	3	1.68
*423.83805	423.838	2.68	2.98	2.57	2.59	3.57	2.89	2.88	2.71	2.42	2.34	2.89	3.47	2.85	3.46	3	3.17	2.58	2.49	3.25	2.45	3.67	2.46	2.49	2.3	1.67	2.82	2.28	2.36	2.1	2.73	1.61	2.62	2.25	2.57	2.2	2.97	2.42	2.08	1.98	2.46	2.26	1.7	1.97	2.48	2.4	3	1.68
CDP	423.992	3.22	3.13	0.916	0.778	2.99	3.29	3.21	3.32	3.14	3.17	3.17	3	3.03	3.13	2.94	3.15	3.13	3.07	2.35	2.99	1.91	1.4	2.05	1.98	2.24	1.78	2.7	2.96	3.04	2.61	1.46	2.23	2.48	1.57	2.16	3.11	2.18	2.67	2.58	2.45	3.11	1.85	2.7	2.08	2.77	2.56	2.93
*424.05041	424.05	3.62	3.57	3.48	3.33	3.51	3.07	3.23	2.66	2.42	3.5	2.98	2.88	2.41	2.71	2.94	2.4	2.37	3.34	2.35	1.95	2.95	1.4	2.05	2.97	3.98	3.96	3.72	3.98	3.3	4.13	4.11	4.12	4.09	3.99	2.16	3.18	2.18	2.67	2.58	2.45	2.39	3.94	4.18	4.14	4.05	2.56	3.88
*424.06681	424.067	3.05	2.74	4.07	3.01	4.02	3.51	2.08	2.71	2.34	2.62	2.07	2.08	2.1	3.47	2.39	3.96	2.43	3.58	3.43	3.5	3.48	2.46	2.47	2.3	1.67	2.82	3.93	4.23	3.85	3.98	4.07	4.05	3.97	3.92	4.05	3.83	3.92	4.03	4	3.94	4.03	3.49	1.97	4.03	4.14	3.94	3.91
*424.14242	424.142	4.98	5.02	4.9	4.85	4.72	4.88	4.94	5.11	4.85	5.04	4.86	4.75	4.78	4.89	4.94	4.78	4.8	5.11	4.76	4.95	4.78	4.79	4.95	4.12	4.1	3.95	3.93	3.95	4.46	4.01	4.03	4.03	4.03	3.92	4.34	4.52	4.2	4.33	4.15	4.45	4.66	4.12	3.96	3.95	3.97	4.4	4.12
*424.15264	424.153	1.71	1.29	3.21	3.28	3.09	3.25	3.39	3.3	3.14	3.32	3.35	1.61	3.14	3.2	3.32	3.07	3.01	2.28	2.07	1.76	3.07	2.01	2.01	2.14	1.29	2.74	2.37	2.6	1.88	2.09	2.96	2.35	2.13	1.08	2.29	2.73	2.38	1.66	2.5	1.64	1.96	2.44	2.08	1.54	2.51	2.34	2.07
*425.14584	425.146	3.83	3.88	3.73	3.68	3.63	3.79	3.86	3.97	3.73	3.92	3.8	3.63	3.66	3.74	3.78	3.69	3.66	3.91	3.66	3.81	3.59	3.59	3.87	0.929	1.29	2.54	2.37	2.6	1.87	2	2.96	2.35	2.6	1.08	3.67	3.6	1.64	2.72	2.48	3.75	3.54	2.44	2.08	2.55	2.88	3.57	2.38
*425.25671	425.257	1.82	2.33	2.02	1.88	1.65	1.28	3.03	2.32	1.63	3.26	1.37	1.08	1.73	1.39	1.76	0.462	1.84	1.42	1.75	1.67	2.12	1.55	1.49	2.97	1.29	2.54	2.37	2.6	3.15	3.77	2.96	2.35	2.6	1.08	2.39	1.92	1.64	2.72	2.48	3.88	3.07	2.44	2.08	2.55	2.88	3.01	2.38
*426.14717	426.147	1.35	3.02	3.12	3.21	3.45	3.02	1.52	3.2	3.33	3.3	2.38	3.06	3.01	2.29	3.2	1.66	3.08	1.62	3.2	3.18	2.93	3.15	3.21	1.94	2.48	0.796	1.45	1.96	2.67	1.14	2.04	2.17	2.21	2.45	0.954	1.83	2.36	1.59	1.81	2.88	3.01	2.28	2.8	1.93	0.628	1.76	2.07
*426.37647	426.376	2.96	2.84	3.21	3.26	3.15	2.03	2.85	2.25	2.53	2.09	2.38	2.8	2.74	2.19	1.63	3.18	3.04	2.88	2.84	2.92	2.82	2.28	2.42	1.94	2.48	0.796	1.45	1.96	2.6	1.14	2.04	2.17	2.21	2.45	0.954	1.83	2.36	1.59	1.81	2.88	2.54	2.28	2.8	1.93	0.628	1.76	2.07
*427.65305	427.653	2.63	2.98	3.69	2.48	3.47	2.97	2.69	2.67	2.96	3.83	3.26	3.17	2.82	2.93	2.37	2.49	3.36	2.36	2.88	3.63	2.42	3.58	2.42	2.24	0.508	2.59	2.16	2.35	2.41	2.27	1.76	2.23	2.63	2.59	2.92	1.69	2.26	2.72	2.41	2.43	2.43	1.72	2.65	0.786	2.79	2.09	2.18
*427.73303	427.733	2.63	3.18	2.56	2.48	3.41	2.97	2.16	2.67	3.63	2.68	3.09	2.98	2.82	3.57	3.5	3.55	3.57	2.43	2.88	3.56	2.09	2.39	2.5	2.24	0.508	2.59	2.16	2.35	2.41	1.92	1.76	2.23	2.63	2.59	2.92	1.69	2.26	2.72	2.41	2.43	3.57	1.72	2.65	0.786	2.79	2.09	2.18
*427.89176	427.892	2.63	2.09	2.46	3.6	3.76	2.97	2.17	2.67	3.59	2.4	2.73	3.58	2.82	3.48	3.62	3.57	3.53	2.2	2.88	3.67	2.23	3.57	3.6	2.24	0.508	2.59	2.16	2.35	2.41	1.92	1.76	2.23	2.63	2.59	2.92	1.69	2.26	2.72	2.41	2.43	3.57	1.72	2.65	0.786	2.79	2.31	2.18
*428.05678	428.057	2.81	3.14	3.07	2.01	3.17	2.77	2.64	2.6	3.12	3.08	2.97	2.43	2.22	2.01	2.23	3.19	1.36	3.08	3.09	2.62	2.26	2.99	2.51	2.44	2.57	2.05	1.85	2.07	2.56	2.06	1.48	2.17	2.41	2.08	2.79	3.06	1.23	1.23	2.73	2.45	3.24	1.22	2.05	2.17	2.1	2.41	1.57
*428.21554	428.216	1.7	3.28	3.67	2.45	2.15	3.28	3.32	2.11	2.76	2.92	3.23	3.47	2.02	3.78	3.65	3.41	3.57	2.15	2.58	3.46	3.7	3.51	3.62	2.05	1.63	2.74	1.24	2.47	2.44	2.05	2.01	2.73	2.42	2.3	2.46	2.15	2.74	2.5	2.71	1.79	3.55	1.76	2.2	1.87	2.5	2.54	2.37
cis-1,2-Dihydroxy-1,2-dihydro-7-hydroxymethylnaphthalene	429.155	2.97	3.04	3.15	2.83	3.25	2.57	3.27	3.39	3.01	3.28	3.12	2.43	2.94	3.31	3.26	3.06	3.27	2.96	3.01	3.06	3.16	3.1	3.29	2.44	1.45	2.05	1.85	2.07	2.66	2.06	1.48	2.17	2.41	2.08	2.79	2.72	1.23	1.23	2.73	1.65	2.34	1.76	2.05	2.17	2.1	3.15	1.57
*432.02648	432.026	1.98	2.49	1.81	2.52	1.53	2.21	2.3	2.67	2.77	1.49	2.58	2.3	2.13	1.98	2.8	2.85	2.44	1.89	1.4	2.06	2.49	1.88	2.01	4.18	4.28	4.27	4.05	4.17	4.1	4.25	3.88	4.07	3.94	3.99	4.11	3.54	4.06	4.01	3.95	3.88	2.33	4.25	4.2	4.26	4.01	3.71	4.26
*432.17404	432.174	3.81	3.61	3.51	3.36	3.17	3.54	3.71	3.55	3.39	3.49	3.29	3.4	3.26	3.46	3.35	3.2	2.69	3.79	3.52	3.38	3.15	3.15	3.28	3.61	3.58	3.35	2.74	2.14	3.39	3.66	2.92	2.85	1.9	2.2	2.32	3.51	2.18	2.02	2.25	2.86	3.07	3.74	2.91	3.28	2.42	3.02	2.42
*432.52763	432.528	2.16	1.94	1.63	2.42	2.44	2.35	2.43	2.4	2.54	1.7	2.04	1.41	1.55	2.14	1.02	2.39	2.45	2.31	2.26	2.38	2.35	1.8	1.86	3.54	3.84	3.76	3.86	3.79	3.26	3.69	2.92	3.44	3.8	3.68	3.45	3.27	3.52	3.51	3.62	3.44	1.68	3.57	3.68	3.59	3.79	3.41	3.66
*432.69406	432.694	2.25	3.21	3.61	4.08	3.16	2.66	3.25	3.65	4.18	4.14	2.94	3.9	2.06	4.74	4.61	4.49	4.03	3.48	3.46	3.77	3.58	2.21	2.22	2.94	2.82	2.1	2.63	2.41	0.875	2.02	3.42	3.98	4.08	2.9	2.08	3.85	4.08	4.4	4.13	4.32	3.26	2.13	2.68	2.64	3.45	2.45	3.57
*432.7111	432.711	2.25	3.32	3.44	3.48	3.57	2.66	2.47	3.55	3.55	2.88	3.31	2.57	2.06	2.94	2.37	2.67	2.96	3.26	2	3.63	3.56	3.32	3.57	2.94	2.82	2.1	2.63	2.41	0.875	2.02	1.64	2.34	2.91	2.9	2.08	1.6	1.62	2.39	2.12	1.57	3.52	2.13	2.68	2.64	2.13	2.45	2.15
*433.07391	433.074	2.55	2.06	2.28	2.46	3.01	1.59	2.19	2.15	1.56	1.94	0.954	2.35	1.88	2.45	1.15	2.42	2.54	2.09	2.67	2.64	3.09	2.64	2.73	2.08	2.38	2.45	2.71	2.63	2.9	2.04	2.92	1.7	2.19	2.63	2.55	2.33	2.65	2.51	2.9	2.64	1.74	2.61	2.49	2.34	2.22	2.71	2.93
*433.16153	433.162	2.25	3.35	3.61	3.07	2.87	1.86	2.33	2.36	2.31	2.5	3.13	3.61	1.86	3.83	4.08	3.84	3.56	3.42	2.46	2.79	3.44	3.65	2.39	1.22	1.64	1.64	2.03	2.78	2.96	2.49	2.7	1.88	2.86	2.74	2.56	3.69	2.31	2.71	1.96	2.29	2.91	1.94	2	1.95	1.95	2.45	2.49
*433.17503	433.175	2.25	3.35	3.22	3.34	2.87	1.86	3.22	2.36	2.31	2.5	2.13	2.92	1.86	2.19	1.91	2.84	2.23	3.51	2.46	3.61	3.36	2.45	3.25	1.22	1.64	1.64	2.03	2.78	2.96	2.49	2.7	1.88	2.86	2.74	2.56	2.94	2.31	2.71	1.96	2.29	2.91	1.94	2	1.95	1.95	2.45	2.49
*434.08147	434.081	2.42	1.91	2.77	2.23	2.7	2.03	3.05	1.98	2.39	2.25	1.97	2.39	2.44	1.72	2.67	2.39	2.47	2.33	2.94	2.07	2.84	2.63	2.55	4.53	4.6	4.8	4.79	4.94	4.45	4.78	4.76	4.81	4.9	4.96	4.51	3.63	4.45	4.42	4.53	4.42	3.25	4.55	4.74	4.85	4.73	4.37	4.88
*434.46581	434.466	2.37	3.08	2.41	2.28	2.29	2.87	2.85	2.35	3.48	2.7	2.82	2.75	2.48	2.09	2.84	3.45	2.81	3.47	2.46	3.54	3.63	3.48	3.5	2.1	2.36	2.96	2.36	1.74	2.62	2.36	2.13	2.84	2.98	2.31	2.27	2.23	2.3	2.22	2.59	1.8	3.47	2.08	2.37	2.19	2.33	2.74	1.26
*434.64497	434.645	2.37	3.47	3.55	3.52	3.75	2.33	2.75	3.67	3.57	2.29	3.13	2.75	2.48	2.09	2.84	2.08	3.09	3.15	2.46	3.58	3.76	3.53	3.62	2.1	2.36	2.96	2.43	1.74	2.62	2.36	2.13	2.84	2.98	2.31	2.27	2.23	2.3	2.22	2.59	1.8	3.43	2.08	2.37	2.19	2.33	2.74	1.26
*434.7848	434.785	2.37	2.19	2.15	2.25	2.56	2.33	2.96	3.23	2.91	2.29	2.78	2.75	2.48	2.76	2.68	2.19	3.55	3.28	2.46	3.5	3.47	3.47	3.26	2.1	2.36	2.96	2.43	1.74	2.62	2.36	2.86	2.37	2.97	2.31	2.27	2.23	2.29	2.67	2.72	2.17	3.28	2.08	2.37	2.19	2.68	2.74	2.31
dTMP	435.043	4.74	4.78	4.73	4.68	4.69	4.54	4.52	4.53	4.46	4.51	4.62	4.26	4.33	4.28	4.34	4.43	4.33	4.33	4.25	4.31	4.32	4.25	4.36	4.56	4.56	4.63	4.54	4.48	4.58	4.5	4.35	4.44	4.44	4.42	4.64	4.55	4.29	4.4	4.56	4.5	4.58	4.55	4.55	4.52	4.54	4.59	4.49
*435.08449	435.084	1.46	2.21	1.92	1.58	2.03	2.55	1.42	1.86	1.92	1.72	1.81	0.519	1.21	0.914	1.64	0.792	1.32	2.36	1.92	1.81	2.08	2.15	1.58	3.87	3.92	4.19	4.13	4.32	3.97	4.1	4.09	4.34	4.32	4.28	3.98	2.97	3.63	3.88	3.9	3.86	2.2	3.88	4.33	4.23	4.15	3.78	4.24
*435.1241	435.124	2.37	3.49	3.59	3.72	2.54	2.33	3.3	3.67	3.3	3.75	2.85	2.75	2.48	2.76	2.21	2.17	3.51	3.39	2.46	2.36	3.62	3.63	3.44	2.1	2.36	2.96	2.43	1.74	2.62	2.36	1.59	2.37	2.97	2.31	2.27	2.23	2.29	2.67	2.72	2.17	2.03	2.08	2.37	2.19	2.68	2.74	2.31
*435.16533	435.165	2.37	3.35	3.36	2.19	2.56	2.33	2.14	3.24	3.54	2.48	3.11	2.75	2.48	2.76	2.21	3.45	3.37	3.62	2.46	3.65	3.56	3.44	3.67	2.1	2.36	2.96	2.43	1.74	2.62	2.36	1.59	2.37	2.97	2.4	2.27	2.23	2.29	2.67	2.72	2.17	2.07	2.08	2.37	2.19	2.68	2.74	2.31
*435.28075	435.281	2.37	2.09	2.09	3.37	2.39	2.33	3.27	3.51	3.59	3.41	3.16	2.75	2.48	2.76	2.21	3.52	2.67	2.99	2.46	2.67	3.56	3.55	3.65	2.72	2.48	2.78	2.41	2.86	2.17	2.41	2.97	2.2	2.66	2.66	1.85	2.23	2.29	2.04	2.73	2.62	2.06	2.01	2.22	2.48	2.23	2.45	2.13
*435.29291	435.293	2.37	2.09	2.09	3.58	2.39	2.33	3.34	3.67	3.22	3.78	3.16	2.75	2.48	2.76	2.21	2.28	2.67	2.79	2.46	3.73	3.59	2.37	3.51	2.72	2.48	2.78	2.41	2.86	2.17	2.41	2.97	2.2	2.66	2.66	1.85	2.23	2.29	2.04	2.73	2.62	2.06	2.01	2.22	2.48	2.23	2.45	2.13
*435.328	435.328	2.37	3.13	3.55	3.33	3.67	2.33	2.66	3.5	2.22	3.71	2.67	2.75	2.48	2.76	2.21	2.28	2.67	3.3	2.46	3.56	3.65	3.5	3.61	2.72	2.48	2.78	2.41	2.86	2.17	2.41	2.97	2.2	2.66	2.66	1.85	2.23	2.29	2.04	2.73	2.62	3.33	2.01	2.22	2.48	2.23	2.45	2.13
*435.50628	435.506	2.37	2.12	3.47	2.38	2.57	2.33	2.94	2.47	3.64	2.6	2.75	2.75	2.48	2.59	2.32	3.44	2.37	3.34	2.46	3.66	3.21	3.47	3.65	2.72	2.48	2.78	2.41	2.86	2.17	2.41	2.97	1.68	2.66	2.66	1.85	2.23	2.29	2.04	2.73	2.62	2.25	2.01	2.22	2.48	2.23	2.45	2.13
*435.51228	435.512	2.37	2.12	3.5	3.55	2.57	2.33	2.94	3.55	3.55	3.69	2.75	2.75	2.48	2.59	2.32	2.15	3.3	3.27	2.46	3.6	3.6	3.52	3.44	2.72	2.48	2.78	2.41	2.86	2.17	2.41	2.97	1.68	2.66	2.66	1.85	2.23	2.29	2.04	2.73	2.62	2.25	2.01	2.22	2.48	2.23	2.45	2.13
*435.52614	435.526	2.37	3.32	3.55	3.55	2.57	2.33	2.94	3.53	3.6	3.79	2.75	2.75	2.48	2.59	2.32	2.15	3.51	3.47	2.46	3.55	3.49	3.46	2.66	2.72	2.48	2.78	2.41	2.86	2.17	2.41	2.97	1.68	2.66	2.66	1.85	2.23	2.29	2.04	2.73	2.62	2.25	2.01	2.22	2.48	2.23	2.45	2.13
*436.0605	436.06	0.553	1.98	1.81	2.29	1.34	1.79	2.02	1.89	1.44	1.44	2.37	1.62	2.21	1.44	1.2	1.19	1.51	1.79	1.66	1.83	0.376	0.827	1.98	3.08	3.17	3.42	3.23	3.48	1.27	1.62	1.51	2.72	3.57	2.61	2.45	1.73	1.77	2.1	3.24	2.22	1.55	3.12	3.63	2.95	3.65	1.68	2.72
*436.07967	436.08	2.37	2.91	3.48	3.54	3.71	2.33	3.2	2.09	2.19	2.69	2.86	2.75	2.48	2.59	2.32	2.36	2.97	3.63	2.46	3.66	3.59	3.52	3.63	2.72	2.48	2.78	2.54	2.23	2.63	2.27	2.97	2.18	2.26	2.66	1.8	2.23	2.29	2.04	2.91	2.92	3.39	2.01	2.22	2.48	2.23	2.45	2.13
*436.15463	436.155	2.37	2.26	2.84	2.18	2.51	2.33	2.81	3.59	3.23	3.79	3.42	2.75	2.48	2.59	2.32	2.77	3.35	2.36	2.46	3.52	3.69	3.1	3.72	2.72	2.48	2.78	2.54	2.23	2.63	2.27	2.97	2.18	2.26	2.66	1.8	2.23	2.29	2.04	2.91	2.92	3.48	2.01	2.22	2.48	2.23	2.45	2.13
*437.04051	437.041	4.54	4.55	4.51	4.47	4.45	4.35	4.29	4.32	4.22	4.33	4.37	4.04	4.18	4.05	4.11	4.2	4.14	4.14	4.06	4.13	4.07	3.99	4.14	4.34	4.4	4.33	4.28	4.34	4.4	4.26	4.15	4.25	4.33	4.2	4.41	4.32	4.16	4.27	4.3	4.32	4.36	4.38	4.34	4.28	4.3	4.36	4.31
*437.32284	437.323	1.85	2.81	3.44	3.56	2.22	2.3	3.56	3.58	3.82	3.97	2.32	3.57	1.87	1.92	1.7	2.32	2.46	2.01	1.97	3.64	3.93	3.28	3.41	3.31	3.67	3.4	4.11	4.42	3.56	3.36	2.46	4.02	4.13	4.41	4	3.66	3.72	4.29	3.87	4.01	4.13	3.3	3.72	3.95	4.35	3.86	4.23
*437.65066	437.651	1.85	2.99	2.27	3.42	3.36	2.3	2.14	3.26	2.12	3.46	2.7	1.73	1.87	1.92	1.7	2.06	2.02	3.14	2.34	3.28	3.51	3.47	3.6	2.56	2.07	1.62	2.93	1.94	1.72	2.63	2.46	1.88	2.74	1.84	1.89	2.26	2.92	2.74	2.01	2.35	2.01	1.56	1.44	2.57	2.27	1.11	1.93
*437.67209	437.672	1.85	2.99	3.58	2.35	2.36	2.3	2.14	2.02	2.12	2.32	2.7	1.73	1.87	1.92	1.7	2.06	3.48	3.43	2.34	3.51	3.23	3.32	3.7	2.56	2.07	1.62	2.93	1.94	1.72	2.63	2.46	1.88	2.74	1.84	1.89	2.26	2.92	2.74	2.01	2.35	2.01	1.56	1.44	2.57	2.27	1.11	1.93
*437.70571	437.706	1.85	2.99	3.46	3.18	3.34	2.3	2.14	3.32	2.12	2.17	2.7	1.73	1.87	1.92	1.7	2.15	2.17	3.56	2.34	3.41	3.47	3.56	3.55	2.56	2.07	1.62	2.93	1.94	1.72	2.63	2.46	1.88	2.74	1.84	1.89	2.26	2.92	2.74	2.01	2.35	2.01	1.56	1.44	2.57	2.27	1.11	1.93
*437.76122	437.761	1.85	2.99	3.54	2.85	2.48	2.3	2.14	2.18	2.15	2.58	2.7	1.73	1.87	1.92	1.7	2.03	2.17	3.41	2.34	3.34	3.61	3.4	3.6	2.56	2.07	1.62	2.93	1.94	1.72	2.63	2.46	1.88	2.74	1.84	1.89	2.26	2.92	2.74	2.01	2.35	3.49	1.56	1.44	2.57	2.27	1.11	1.93
*437.84718	437.847	1.85	2.96	3.58	3.67	3.66	2.3	2.14	3.66	2.15	3.67	2.7	1.73	1.87	1.92	1.7	2.03	2.03	3.51	2.34	3.73	3.52	2.9	3.47	2.56	2.07	1.62	2.93	1.94	1.72	2.63	2.46	1.88	2.74	1.84	1.89	2.26	2.92	2.74	2.01	2.35	2.08	1.56	1.44	2.57	2.27	1.11	1.93
*437.90728	437.907	1.85	2.13	3	2.46	2.25	2.3	2.14	3.58	3.56	3.7	1.53	1.73	1.87	1.92	1.7	2.03	3.38	3.38	2.34	3.54	3.62	3.47	3.5	2.56	2.07	1.62	2.93	1.94	1.72	2.63	2.46	1.88	2.74	1.84	1.89	2.26	2.92	2.74	2.01	2.35	3.17	1.56	1.44	2.57	2.27	1.11	1.93
*437.93336	437.933	1.85	2.02	3.63	2.46	3.69	2.3	2.14	3.54	2.76	2.59	1.53	1.73	1.87	1.92	1.7	2.03	2.73	3.46	2.34	3.46	3.46	3.51	3.46	2.56	2.07	1.62	2.93	1.94	1.72	2.63	2.46	1.88	2.74	1.84	1.89	2.26	2.92	2.74	2.01	2.35	2.62	1.56	1.44	2.57	2.27	1.11	1.93
*438.03137	438.031	1.19	2.55	2.53	2.31	2.66	1.42	2.09	1.82	1.6	2.46	1.46	2.06	2.26	1.76	2.21	1.58	2.17	2.35	1.6	1.98	1.73	1.1	2.12	3.78	3.92	4.03	3.89	4.04	3.65	3.81	4.02	3.9	3.92	3.83	3.72	3.19	3.82	3.79	3.61	3.57	1.09	3.9	4.07	4.12	3.97	3.51	3.96
*438.09007	438.09	1.85	2.44	2.82	3.67	3.71	2.3	2.14	3.63	2.5	3.76	3.1	1.73	1.87	1.92	1.7	2.03	2.35	3.46	2.34	3.3	2.37	3.6	2.24	2.56	2.07	1.62	2.93	1.94	1.72	2.63	2.46	1.88	2.74	1.84	1.89	2.26	2.92	2.74	2.01	2.35	3.38	1.56	1.44	2.57	2.27	1.11	1.93
*438.09314	438.093	1.85	2.44	3.49	3.67	3.71	2.3	2.14	3.64	2.5	2.44	1.83	1.73	1.87	1.92	1.7	2.03	2.35	3.66	2.34	3.4	3.65	3.15	3.57	2.56	2.07	1.62	2.93	1.94	1.72	2.63	2.46	1.88	2.74	1.84	1.89	2.26	2.92	2.74	2.01	2.35	3.38	1.56	1.44	2.57	2.27	1.11	1.93
*438.26968	438.27	1.85	3.32	3.57	3.43	3.72	2.3	2.14	2.41	2.91	3.82	1.83	2.06	1.87	2.08	1.7	2.8	2.06	3.58	2.34	3.83	3.6	3.37	3.55	2.56	2.07	2.35	2.93	1.94	1.72	2.1	2.46	2.71	2.45	2.84	1.89	1.85	2.9	2.47	1.66	2.94	2.42	1.56	1.44	2.57	2.11	1.11	2.37
*438.7491	438.749	1.85	2.13	2.03	2.77	2.2	2.3	2.14	2.12	2.25	3.79	2.98	2.06	1.87	2.08	2.98	2.81	2.03	3.71	2.34	3.7	3.51	3.51	3.55	2.56	2.07	2.35	2.32	2.23	1.72	2.1	2.46	2.71	2.46	2.25	1.89	1.85	2.9	2.93	2.16	2.5	2.38	1.56	2.77	2.57	2.73	1.11	2.68
*439.03733	439.037	3.22	2.81	4.04	4.04	4.04	2.3	2.43	3.18	3.79	4.02	2.98	2.06	1.87	2.08	2.98	2.18	2.93	3.86	2.34	3.9	3.86	3.79	3.12	3.44	3.79	3.66	4.07	4.21	3.85	4.02	2.46	4.1	4.04	4.32	3.95	1.85	3.69	3.94	4.02	3.74	3.96	3.48	3.81	4.27	4.3	4.05	4.16
*439.08505	439.085	4.02	4.18	4.2	4.12	4.04	3.82	3.75	3.95	3.75	3.89	3.9	3.49	3.52	3.46	3.44	3.63	3.64	3.55	3.61	3.84	3.73	3.53	3.68	4.08	3.89	4.02	3.92	4.26	4	3.97	4.25	4.12	4.29	4.13	4.09	3.94	3.78	4.05	3.92	4.18	3.88	4.11	4.17	4.27	4.24	4.18	4.1
*440.02	440.02	2.25	2.81	2.87	2.02	2.05	1.58	1.97	3.68	2.17	2.53	2.16	1.75	2.51	1.43	1.76	2.26	2.22	3.42	2.16	3.38	3.44	2.72	3.56	3.83	4.07	4.05	4.54	4.65	3.99	4.51	4.63	4.97	5.01	4.67	4.34	4.19	4.79	5.06	4.76	4.86	2.1	3.75	4.09	4.66	4.84	4.13	4.61
*440.67859	440.679	1.77	3.38	3.3	3.64	3.53	3.55	3.66	3.65	3.89	3.71	3.49	3.98	3.76	4	3.91	3.93	3.79	3.43	3.61	3.33	3.4	3.54	3.63	4.05	2.92	2.4	2.74	2.87	2.38	2.81	4.07	4	2.65	2.05	2.65	3.85	4.12	4.02	3.84	3.89	3.55	1.49	0.778	1.59	3.9	3.76	1.88
*441.02304	441.023	2.25	2.02	3.62	2.04	2.32	1.58	2.5	3.66	2.32	2.4	2.86	2.82	2.51	1.43	2.26	2.34	2.28	2.82	2.31	2.2	2.48	2.32	3.74	3.24	3.49	3.57	3.87	4.04	2.48	3.83	3.73	4.15	4.35	4.09	3.86	3.47	3.97	4.25	4.16	3.98	2.12	2.85	3.47	3.83	4.24	2.47	4.04
*441.03609	441.036	2.25	2.02	2.07	2.04	2.32	1.58	2.5	3.34	2.32	2.4	3.5	2.82	2.51	1.43	2.26	2.34	2.28	2.82	2.31	2.2	2.48	2.32	3.89	2.51	3.59	2.73	3.62	4.04	3.6	3.86	3.08	4.02	3.24	4.09	3.9	2.85	2.86	3.04	3.77	3.61	2.12	3.41	3.86	3.85	3.9	2.47	3.7
*442.01568	442.016	3.63	3.55	3.58	3.54	3.46	3.68	3.56	3.46	3.38	3.37	3.29	3.36	3.24	3.23	3.39	3.44	3.48	3.6	3.52	3.48	3.61	3.21	3.36	3.53	3.75	3.59	3.51	3.56	3.66	3.72	3.75	3.58	3.64	3.69	3.65	3.7	3.72	3.36	3.54	3.48	3.5	3.88	3.88	3.7	3.71	3.49	3.63
*442.01711	442.017	2.25	2.96	2.17	2.28	2.32	1.58	1.76	3.65	2.08	2.46	2.86	2.82	2.51	1.43	2.26	2.34	2.4	2.08	2.31	2.04	2.31	2.01	2.21	3.51	3.79	3.62	4.19	4.25	3.73	4.01	3.98	4.39	4.59	4.29	3.95	3.68	4.17	4.57	4.43	4.38	2.16	3.5	3.79	4.07	4.39	3.74	4.08
*445.18607	445.186	3.23	3.48	3.26	3.33	3.12	3.1	3.24	3.49	3.33	3.33	3.12	3.21	3.2	3.2	3.33	3.13	3.27	3.26	3.12	3.08	3	3.1	3.25	2.93	2.55	2.05	2.71	1.59	3.16	2.92	2.08	2.12	2.17	1.38	3.56	2.89	2.69	3.35	2.88	2.54	3.27	2.42	2.49	2.95	3.37	3.15	2.23
*445.57581	445.576	3.68	3.69	3.7	3.37	3.25	3.51	3.58	3.73	3.38	3.74	3.44	3.34	3.39	3.32	3.45	3.3	3.15	3.92	3.19	3.36	3.26	3.24	3.38	3.11	2.47	3.45	2.71	1.59	3.41	2.92	2.08	2.12	2.17	1.38	3.25	3.59	2.69	3.62	2.88	2.54	3.72	3.51	2.49	2.95	2.79	3.25	2.23
*448.09696	448.097	1.78	2.02	2	2.21	1.82	1.47	1.46	2.19	2.18	3.22	2.25	2.15	2.12	2.17	2.05	2.12	3.03	1.77	1.36	2.01	2.46	2.09	2.23	3.93	3.76	4	3.97	4.18	3.53	4	4.09	4.2	4.11	4.07	3.82	3.39	3.57	3.92	3.57	3.64	1.52	3.96	4.08	4.08	4.08	3.48	4.04
*448.66715	448.667	3.09	2	3.05	3.55	3.35	3.39	3.45	3.54	3.73	3.57	3.35	3.81	3.66	3.91	3.73	3.77	3.69	2.4	3.43	3.33	3.25	3.34	3.5	1.58	2.15	2.09	2.07	2.06	2.43	2.88	2.24	0.942	2.23	1.66	2.74	3.64	3.98	3.77	3.95	4.04	3.37	2.36	1.53	2.39	3.71	1.92	1.94
D-Mannosylglycoprotein	450.664	2.23	2.29	2.37	2.98	1.95	3.03	3.09	1.6	3.3	3.2	2.12	3.39	3.13	3.39	3.31	3.06	3.22	2.57	2.42	2.6	2.22	3.03	2.54	1.58	2.15	2.67	2.38	2.06	2.43	2.88	2.24	2.45	2.02	2.18	2.13	2	2.54	3	2.62	2.07	3.12	0.978	2.91	2.39	2.12	1.92	1.94
*451.46991	451.47	1.96	2.21	2.21	2.65	1.4	2.54	1.68	1.85	2.51	1.87	2.47	1.7	1.38	2.57	2.13	2.47	2.59	1.76	2.36	0.954	2.54	2.12	1.79	3.26	3.36	3.43	3.2	3.86	3.53	2.88	2.24	2.45	2.02	3.7	3.34	2.87	2.88	3	3.59	2.07	1.83	2.27	3.7	3.79	2.04	3.48	3.74
*452.00014	452	1.96	2.21	2.21	2.65	1.4	2.27	1.68	1.85	2.51	1.87	2.47	2.26	1.94	2.71	2.77	2.47	2.59	2.02	1.38	2.5	2.18	2.06	2.94	3.96	3.85	3.94	3.76	3.81	3.76	4.03	4.11	3.98	3.99	3.8	3.69	3.45	4.05	4.05	3.98	3.88	1.83	3.88	4	3.94	3.83	3.57	3.96
*452.46737	452.467	2.25	2.41	2.55	2.69	2.32	1.94	1.68	2.28	2.55	2.98	2.24	2.33	2.35	2.21	2.35	1.51	2.13	2.67	2.53	2.5	2.5	2.31	2.48	3.24	2.91	3.51	3.58	2.8	2.95	2.84	2.76	2.22	2.31	2.67	3.22	2.48	2.79	2	3.64	3.36	2.3	2.27	3.25	2.41	2.2	3.14	2.01
*453.16713	453.167	1.51	2.72	1.36	2.02	2.1	2.54	2.29	2.03	2.82	3.96	2.69	2.62	2.33	3.68	2.37	3.79	1.64	3.94	3.36	3.83	3.89	3.71	2.21	1.64	1.54	1.79	2.29	2.06	2.35	2.1	2.01	2.24	2.1	2.63	2.9	2.31	2.35	2.45	2.19	2.83	3.79	2.36	2.13	2.56	2.3	2.49	2.84
*453.19809	453.198	3.1	3.1	3.24	2.89	2.75	3.03	2.95	3.14	3.05	2.25	3.07	2.87	2.1	2.94	2.93	2.24	2.29	3.12	3.32	3.03	3	3.07	3.07	2.42	2.45	2.59	2.33	2.63	2.77	2.29	2.76	2.91	2.31	2.65	2.43	3.24	2.77	2	2.64	2.78	2.6	2.46	2.7	2.61	2.2	2.39	2.99
*453.31874	453.319	1.51	2.2	2.19	1.57	2.49	2	2.67	0.903	1.9	2	2.43	1.97	2.33	2.34	1.88	1.88	2.19	2.68	1.62	1.96	2.82	2.67	2.34	2.61	3.48	3.28	2.95	3.88	2.35	3.54	3.59	2.07	3.98	4.28	3.83	1.82	3.65	3.91	3.93	3.88	2.7	2.66	3.6	3.41	4.08	3.56	3.72
*453.99691	453.997	1.89	2.09	2.39	2.6	2.1	2.39	1.82	2.48	2.74	2.79	2.51	2.34	2.27	2.54	1.67	1.57	2.6	2.51	1.32	1.23	2.11	2.56	2.5	3.69	3.74	3.95	2.75	3.85	2.27	3.93	4.11	3.98	4.04	2.65	3.62	3.38	3.9	3.79	4.01	3.76	2.5	3.87	2.69	2.61	3.81	2.67	3.85
*455.00676	455.007	2.71	3.02	3.12	2.84	2.96	1.51	2.16	3.18	2.61	2.32	2.94	2.57	2.7	2.32	2.44	2.53	1.52	2.78	2.42	2.78	2.19	2.78	2.95	1.96	2.65	2.19	2.42	2.36	1.45	2.25	2.44	2.08	2.31	2.18	3.09	2.16	1.75	2.1	2.93	2.88	2.85	2.83	2.91	2.91	2.91	3.18	2.92
*455.99448	455.994	1.67	2.2	2.19	1.57	2.49	1.64	2.67	0.903	1.9	2	2.43	1.97	2.08	2.34	1.88	1.88	2.24	2.32	2.43	1.6	2.79	2.67	2.58	2.61	3.77	3.52	4.1	4.05	3.53	3.92	3.83	4.23	4.48	4.24	3.97	1.82	3.93	4.24	4.16	4.11	2.7	3.45	3.68	4.19	4.38	3.68	4.21
*456.04195	456.042	1.48	2.05	1.98	2.76	2.35	2.32	2.33	2.54	2.68	2.78	2.3	2.44	2.43	2.77	2.53	2.34	2.74	2.22	2.39	2.49	2.58	2.06	2.56	4.45	4.39	4.49	4.44	4.68	4.15	4.52	4.6	4.63	4.71	4.68	4.37	3.78	4.33	4.43	4.36	4.29	3.15	4.29	4.64	4.73	4.65	4.12	4.53
*456.50273	456.503	2.99	3.28	3.45	3.54	3.23	2.32	2.99	3.21	2.61	2.25	3.55	2.06	2.94	2.77	2.68	2.34	2.59	2.27	2.96	3.1	2.99	2.73	2.56	2.23	2.24	1.85	1.93	1.99	3.22	1.76	2.48	2.43	2.86	3.42	3.5	0.556	2.11	1.46	0.398	2.52	3.28	1.95	2.12	3.31	2.55	3.16	2.1
*456.65317	456.653	2.99	3.18	3.16	3.28	3.21	3.21	3.2	3.23	3.28	3.13	3.16	3.16	3.19	3.12	3.26	3.33	3.25	3.17	3.28	3.39	2.93	3.13	2.56	2.23	2.24	1.85	1.93	1.99	2.43	1.76	2.48	2.43	2.86	2.82	2.55	3.5	2.11	1.46	0.398	2.52	3.23	1.95	2.12	2.76	2.55	2.69	2.1
*457.04495	457.045	2.09	2.49	1.18	2.51	2.73	2.23	2.46	2.86	1.86	2.53	2.54	2.35	2.39	1.76	2.14	2.66	2.39	1.8	2.41	2.53	1.89	2.37	2.56	3.78	3.73	3.8	3.84	3.95	3.33	3.91	3.95	3.98	4.22	3.99	3.61	2.35	3.74	3.9	3.88	3.7	2.76	3.73	3.98	3.98	4.06	3.36	4.01
*457.23317	457.233	1.36	3.62	3.72	3.74	3.56	3.12	3.39	3.59	3.66	3.8	3.04	3.14	1.61	2.17	2.85	3.49	3.61	2.15	2.66	1.71	2.95	2.56	2.57	2.78	3.93	3.41	4	4.16	3.57	3.92	3.93	4.02	4.21	4.04	3.93	3.67	3.95	4	3.98	3.99	3.62	2.48	3.27	3.76	4.06	3.44	3.95
*457.73432	457.734	2.05	2.05	1.68	3.53	2.68	2.8	1.7	2.76	1.65	2.99	1.15	2.17	1.61	2.5	2.37	2.32	2.45	1.5	2.66	1.71	2.95	2.56	2.57	3.46	3.75	3.78	3.84	3.97	3.29	4.03	2.25	3.78	3.98	4.01	3.78	3.6	2.84	3.73	4.05	3.85	3.53	2.48	2.72	2.13	2.93	2.74	3.84
*457.81966	457.82	3.08	3.25	3.23	3.26	3.22	3.36	3.36	3.37	3.34	3.4	3.3	3.24	3.3	3.26	3.26	3.3	3.17	3.33	3.25	3.3	3.07	3.23	3.17	2.44	2.54	1.01	2.34	2.33	2.45	2.5	2.79	2.88	2.95	2.77	2.78	3.6	2.83	2.72	2.57	3.65	3.38	2.33	2.65	1.64	2.26	3.59	1.7
*457.99146	457.991	1.61	2.05	1.68	1.46	2.68	2.8	1.7	2.76	1.65	2.99	1.15	2.17	1.61	2.5	2.34	2.32	2.45	1.5	2.66	1.71	2.95	2.56	2.57	2.14	2.61	2.87	4.09	3.86	2.17	3.7	2.25	4.04	4.01	3.96	3.72	2.13	2.84	3.82	3.71	3.68	2.43	3.14	2.72	3.99	4.03	2.74	3.98
*458.6498	458.65	3.36	3.24	3.46	3.67	3.58	3.63	3.64	3.69	3.72	3.56	3.59	3.68	3.65	3.64	3.73	3.71	3.62	3.45	3.46	3.34	3.44	3.43	3.57	2.42	2.54	2.41	2.34	2.33	2.45	2.76	2.79	2.88	2.95	2.77	2.52	3.85	4.01	4.12	2.57	3.83	3.61	2.33	2.65	3.27	2.26	3.57	1.7
*459.81692	459.817	3.28	3.34	3.36	3.4	3.41	3.41	3.54	3.45	3.58	3.49	3.4	3.3	3.42	3.48	3.52	3.54	3.44	3.43	3.42	3.39	3.31	3.42	3.56	2.42	2.54	2.41	2.34	3.75	2.45	2.76	2.79	2.88	2.95	2.77	2.52	3.74	1.3	3.92	2.57	3.84	3.57	2.33	2.29	2.85	2.26	3.67	2.92
*460.64743	460.647	3.3	3.41	3.59	3.6	3.65	3.54	3.74	3.69	3.69	3.73	3.67	3.71	3.7	3.8	3.76	3.69	3.63	3.58	3.59	3.43	3.43	3.54	3.56	2.42	2.54	2.52	2.34	2.71	3.69	2.76	4.01	2.88	2.95	2.77	3.76	3.88	4.01	3.92	2.57	3.83	3.58	3.82	2.29	2.85	3.86	3.62	2.92
*460.67392	460.674	1.29	0.929	3.1	2.32	1.92	1.96	2.04	1.48	1.88	2.16	2.2	2.73	0.97	2.37	3.03	2.91	1.92	1.93	1.56	2.14	0.477	1.51	1.44	2.42	2.54	2.52	2.34	2.71	2.48	2.76	2.23	2.88	2.95	2.77	2.07	2.34	2.09	2.94	2.57	2.72	1.95	2.38	2.29	2.85	2.03	2.83	2.92
*461.55673	461.557	2.09	2.04	2.69	1.79	2.03	2.26	2.29	2.41	2.37	2.16	2.26	2.56	2.53	2.37	2.39	2.63	2.53	2.32	2.51	1.58	1.68	2.26	2.77	3.55	3.43	3.55	3.41	3.9	3.37	3.65	2.23	3.54	3.76	3.73	3.53	2.34	3.42	3.46	3.55	3.7	2.44	3.7	3.8	3.74	3.82	3.37	3.77
*461.81483	461.815	3.25	3.38	3.2	3.32	3.29	3.3	3.32	3.31	3.42	3.28	3.16	3.11	3.28	3.33	3.21	3.26	3.25	3.37	3.32	3.18	3.09	3.16	3.18	2.17	2.04	2.5	1.41	2.53	1.75	2.45	2.23	2.24	2.13	2.41	2.17	3.46	2.34	2.09	2.62	2.36	3.37	2.52	2.92	2.54	2.24	3.72	2.51
*462.47019	462.47	2.16	2.34	2.42	2.73	1.73	2.57	1.65	1.38	1.79	2.5	2.43	1.99	2.35	2.65	2.25	2.44	2.22	2.17	2.88	2.58	2.06	2.06	1.29	3.11	3.55	2.5	2.09	2.53	2.23	2.23	2.23	3.56	2.25	3.33	3.27	2.98	2.34	2.09	3.34	2.36	2.53	2.75	3.37	3.66	3.64	2.76	2.51
*462.64387	462.644	3.23	3.36	3.29	3.49	3.29	3.51	3.46	3.44	3.58	3.52	3.39	3.46	3.39	3.47	3.5	3.57	3.48	3.34	3.37	3.26	3.27	3.34	3.37	2.19	2.8	2.5	2.09	2.53	2.23	2.23	2.23	2.74	2.25	1.76	3.75	3.76	3.84	3.91	3.95	3.75	3.56	2.75	2.16	2.69	2.72	3.63	2.51
IDP	462.984	2.12	3.07	1.85	2.47	2.42	2.64	1.6	3.21	1.63	1.9	1.74	2.09	2.11	2.69	1.99	0.74	2.54	2.43	2.49	2.71	2.42	2.08	2.78	3.46	3.82	3.95	4.11	3.9	3.93	3.38	3.66	3.82	3.81	3.7	3.93	2.24	2.82	3.65	3.94	3.96	2.3	2.22	3.78	4.01	4.08	3.72	3.93
*463.17265	463.173	1.94	2.6	2.46	3.78	2.34	2.4	3.2	3.62	3.54	4.05	2.43	2.26	3.25	3.91	3.82	3.74	3.76	2.69	2.09	3.94	3.56	3.36	2.91	1.72	1.95	2.96	2.11	2.43	1.23	2.83	2.48	1.71	2.46	1.99	1.73	2.29	2.81	3.77	2.49	2.13	2.05	2.45	2.54	2.69	2.52	1.74	1.98
*463.98135	463.981	1.88	2.4	2.33	2.6	2.6	2.44	2.1	2.68	1.92	1.9	2.61	2.52	2.37	2.18	2.63	2.53	2.17	2.34	2.69	2.64	1.64	2.08	2.78	3.24	3.52	3.69	3.74	3.86	3.79	3.25	2.95	2.25	3.73	3.95	3.85	2.56	2.82	2.92	3.55	3.47	2.02	3.29	3.71	3.85	3.72	3.37	3.71
*464.64157	464.642	3.12	2.24	2.38	3	3.22	3.19	3.22	3.24	3.17	3.18	3.1	3.18	3.13	3.16	3.22	3.18	3.23	2.99	3.14	2.64	2.94	3.07	3.21	1.36	2.39	2.52	2.4	2.01	2.38	2.22	2.95	2.25	2.62	2.7	2.24	3.52	2.02	2.92	2.69	2.37	3.27	2.32	2.89	2.68	1.83	1.97	2.23
*464.98094	464.981	2.33	2.24	2.38	2.08	1.93	2.01	1.69	2.87	1.87	2.24	2.44	2.17	1.92	1.77	2.72	1.88	2.18	2.62	2.53	2.22	1.81	3.01	3.29	3.2	3.12	3.35	3.65	3.48	3.41	2.22	2.95	2.61	2.62	3.67	3.49	2.76	3.31	3.31	3.62	2.37	2.31	2.32	3.54	3.89	3.62	3.46	3.65
*465.1312	465.131	3.26	3.06	2.61	2.66	2.66	2.9	3.1	3.3	2.47	3.08	2.66	2.93	2.92	3.05	3.21	3.12	2.95	2.23	2.85	2.97	3.01	2.99	2.89	2	2.38	1.97	2.35	2.08	2.1	2.22	2.95	2.61	2.62	2.72	1.63	2.87	2.04	2.88	0.778	2.37	2.31	2.32	2.51	2.14	2.03	2.74	2.98
*466.04035	466.04	3.34	3.22	3.2	3.15	3.15	3.21	3.03	3.21	3.11	3.13	2.66	3.1	3.14	3.02	2.34	3.09	2.39	2.56	2.74	2.34	2.4	2.56	2.41	2	2.38	1.97	2.51	2.08	3.7	2.22	2.95	2.11	2.62	2.72	1.63	2.5	2.04	2.88	0.778	2.37	2.31	2.32	2.51	2.35	2.03	2.32	2.98
*470.12113	470.121	2.46	2.5	3.74	3.62	1.58	3.29	3.41	3.98	3.83	4.03	3.04	3.49	3.46	3.89	4.03	3.83	3.91	2.54	3.13	3.91	3.78	3.85	3.74	2.67	2.83	2.69	1.99	2.53	2.54	2.98	1.66	2.73	2.98	2.79	2.86	3.57	2.59	3.92	2.63	3.81	3.82	2.05	2.55	2.21	2.55	3.64	2.11
*470.15036	470.15	2.95	3.16	3.25	2.79	3.05	1.71	2.89	2.15	2.32	2.72	3.03	1.74	2.02	2.37	2.58	2.97	2.32	3.02	2.93	2.99	2.9	2.94	3.06	2.54	1.54	2.48	2.04	2.08	1.68	2.22	2.03	2.24	2.1	2.47	1.63	2.51	3	1.59	2.66	2.37	2.63	2.32	2.45	2.94	2.03	2.78	2.98
*472.94329	472.943	2.41	3.11	3.12	3.14	3.19	3.05	3.33	3.14	3.26	3.17	3.11	2.31	2.95	2.49	3.02	3.21	2.64	3.14	2.94	1.73	2.1	3	2.18	2.5	1.11	2.56	1.62	2.64	1.3	2.58	1.4	2.3	2.1	2.57	1.23	2.74	0.903	1	2.95	2.78	3.13	2.53	2.29	2.94	1.59	2.66	1.6
2-Phytyl-1,4-naphthoquinone	473.282	3.54	3.48	3.36	3.37	3.16	3.29	3.42	3.49	3.23	3.38	3.32	3.07	3.19	3	3.23	3.24	3.18	3.44	3.16	3.43	3.19	3.19	3.22	2.14	2.41	2.56	1.62	2.64	3.18	2.23	2.42	2.3	2.1	2.03	1.23	2.74	2.31	2.58	2.18	2.78	3.31	2.31	2.2	2.94	2	3.44	1.6
Lauroyl-CoA	473.633	3.13	3.15	3.27	3.17	3.11	2.93	3.12	3.51	3.12	3.26	3.06	3.22	2.72	2.39	3.28	3.12	2.64	3.15	2.16	3.01	3.03	2.96	3.02	0.477	0.301	2.56	1.62	2.64	3.08	1.08	1.32	2.3	2.1	1.53	1.23	3.2	3.28	1.58	1.62	2.78	3.28	1.53	2.83	2.94	1.57	3.33	1.6
*474.62319	474.623	2.4	1.9	3.15	2.07	3.11	3.17	3.07	2.99	3	2.15	2.05	2.86	3.04	2.66	3.08	3.07	3.06	2.36	3.03	3.11	3.02	2.98	2.47	1.89	1.83	2.38	2.17	2.29	2.6	2.78	1.32	2.1	2.1	1.61	2.47	3.29	1.54	2.64	2.7	2.51	3.11	2.61	2.83	2.04	2.13	2.61	2.87
*474.94017	474.94	3.23	3.18	3.12	3.13	3.1	3.15	3.03	3.11	2.94	3.04	3.13	2.94	2.94	3.04	2.4	3.07	3.03	2.36	3.04	2.37	3.13	2.96	2.47	1.89	1.83	2.38	2.17	2.29	2.81	2.78	2.74	2.1	2.1	1.61	2.47	2.75	1.54	2.64	2.7	2.51	2.75	2.61	2.83	2.04	2.13	2.89	2.87
*475.10525	475.105	3.26	3.35	3.16	3.3	3.11	2.85	3.25	3.12	3.11	3.17	3.07	2.92	3.02	3.2	3.06	3.19	3.11	2.99	2.97	3.06	3.05	3.26	3.31	1.89	1.83	2.38	2.17	2.29	2.81	2.78	2.74	2.1	2.1	1.61	2.47	2.75	1.54	2.64	2.7	2.51	3.11	2.61	2.83	2.04	2.13	2.54	2.87
*475.79137	475.791	2.92	3.25	2.98	3.27	3.05	3.19	3.14	3.14	3.15	3.13	3.13	2.62	3.01	2.57	2.73	3.04	2.62	3.12	2.36	3.24	3.08	3.13	2.51	2.98	1.83	2.38	1.46	2.29	2.55	2.78	2.74	2.1	2.1	1.61	2.47	2.18	1.54	2.64	2.7	2.51	3.21	2.59	2.83	2.04	2.13	2.54	2.87
*477.53138	477.531	3.24	2.98	3.01	3.27	2.86	3.22	3.27	3.09	3.06	3.17	2.98	2.19	2.94	2.98	3.11	2.65	2.54	3.13	3.16	3.07	3.35	2.81	3.03	2.51	2.85	2.38	1.46	2.97	2.57	2.46	2.32	2.1	2.1	2.9	2.47	2.18	2.28	2.64	2.66	2.43	3.44	2.59	2.79	2.87	2.13	3.54	2.73
*478.53074	478.531	3.12	3.21	3.49	3.32	2.42	2.37	3.07	3.24	2.15	3.14	3.09	2.05	2.44	3.03	2.62	2.65	2.61	2.24	1.83	2.23	2.6	2.65	2.15	2.51	2.85	2.38	2.11	2.48	2.97	2.46	2.32	2.1	2.1	2.9	2.47	2.18	2.28	2.64	2.66	2.43	3.16	2.59	2.79	2.87	2.13	3.19	2.73
*478.61844	478.618	3.09	2.51	3.13	3.09	3.22	2.9	3.04	3.22	3.12	2.79	2.61	2.05	3.02	2.45	2.62	2.95	2.61	3.12	2.31	2.23	3.1	2.65	3	2.51	2.85	2.38	2.11	2.48	2.32	2.46	2.32	2.1	2.1	2.9	2.47	2.18	2.28	2.64	2.66	2.43	1.89	2.59	2.79	2.87	2.13	2.36	2.73
*479.03298	479.033	3.08	3.05	2.76	3.13	3.14	3.09	2.98	2.22	2.43	2.79	2.53	3.02	2.1	2.45	2.62	2.39	2.61	2.62	2.87	3.04	2.58	2.98	3.18	2.51	2.85	2.38	2.11	2.48	2.32	2.46	2.32	2.1	2.1	2.9	2.47	2.18	2.28	2.64	2.66	2.43	3.02	2.59	2.79	2.87	2.13	2.36	1.72
*479.22306	479.223	3.54	3.68	3.4	3.29	3.17	3.44	3.43	3.6	3.24	3.42	3.29	3.07	3.23	3.1	3.33	3.2	3.17	3.57	3.35	3.26	3.25	3.17	3.36	2.51	2.85	2.38	2.57	2.48	2.32	2.46	2.32	2.1	2.1	2.9	2.47	3.44	2.28	2.64	2.66	2.43	3.32	2.59	2.79	2.87	2.13	2.36	1.72
*479.74757	479.748	2.24	3.18	3.44	3.78	3.54	1.29	2.13	3.64	3.74	3.82	1.84	2.14	2.75	2.87	3.81	3.68	3.59	3.44	1.96	2.86	2.06	2.01	2.05	3.29	3.79	3.65	4.08	4.14	3.73	3.93	3.79	4.07	4.07	4.13	3.87	3.51	3.52	3.88	3.86	3.84	3.65	2.64	2.93	3.96	4.05	3.55	3.95
*481.22015	481.22	3.37	3.34	3.06	3.09	2.66	3.21	3.17	3.2	3.1	3.2	3.13	2.45	3.11	3.03	3.05	3.14	2.68	3.26	2.99	3.13	3.23	2.99	3.2	2.06	2.85	1.71	2.95	2.77	2.19	2.46	2.32	2.93	2.1	2.56	2.15	1.92	2.28	1.61	2.9	1.6	3.02	2.56	2.79	2.06	2.36	1.68	1.54
*481.34963	481.35	2.24	2.7	3.63	3.82	3.45	2.5	1.97	1.73	3.71	2.42	3.03	1.83	1.79	2.68	1.89	3.49	2.25	2.71	1.99	1.3	1.94	2.62	2	0.833	3.31	3.63	3.83	4.34	3.41	3.85	2.15	4.01	4.1	4.4	3.89	3.39	3.79	4.38	3.86	4.16	3.94	3.14	3.65	3.96	4.31	3.51	4.16
*482.18438	482.184	2.24	2.03	2.13	2.14	2.68	2.5	1.97	3.64	2.32	2.42	2.43	1.83	1.79	2.94	2.58	2.84	2.25	2.71	1.99	1.3	2.94	2.62	2	0.833	3.86	3.45	3.82	3.83	3.6	3.45	2.15	4	3.65	4	3.58	3.48	2.05	3.63	3.66	3.75	3.66	3.22	3.51	3.84	3.77	3.52	3.83
*483.23208	483.232	1.63	1.26	1.82	2.43	1.37	1.87	1.26	2.06	0.76	1.52	1.63	2.04	1.79	1.59	2.44	2.66	1.7	1.68	2.23	2.26	1.66	1.98	2.06	2.45	2.57	2.87	2.01	2.69	2.66	2.7	2.32	2.93	2.1	2.56	2.59	2.19	2.28	2.39	2.77	2.12	1.67	1.89	2.21	2.29	2.6	2.03	1.54
*485.14336	485.143	3.46	3.46	3.33	3.26	3.2	3.33	3.32	3.4	3.22	3.41	3.27	3.06	3.08	3.17	3.14	3.18	3.19	3.29	3.2	3.16	3.14	3.08	3.26	3.44	3.45	3.55	3.5	3.46	3.65	3.47	3.78	3.62	3.72	3.57	3.65	3.47	3.67	2.39	3.7	3.48	3.36	3.49	3.62	3.77	3.48	3.66	3.77
*487.10758	487.108	2.35	2.58	2.25	2.22	2.49	2.15	1.98	2.64	2.52	2.43	2.59	1.98	2.26	2.28	2.67	1.34	2.21	2.45	2.69	2.51	2.24	2.57	2.37	2.95	3.3	2.51	2.77	3.74	2.53	3.83	3.75	3.72	3.69	3.38	3.7	3.22	3.4	1.66	1.46	2.89	2.21	2.24	3.52	3.63	3.9	3.32	3.88
*487.23345	487.233	1.66	3.69	2.6	3.69	2.15	2.27	1.52	2.13	2.1	2.37	2.81	2.04	1.62	2.9	2.47	1.6	2.89	2.29	2.43	2.09	2.84	2.93	2.23	3.26	3.83	3	3.85	3.93	3.52	3.78	2.6	3.99	3.84	3.92	3.74	2.36	2.67	3.5	3.55	3.61	3.49	2.9	2.2	3.82	3.88	2.63	4.03
*488.16069	488.161	4.45	4.41	4.36	4.02	4.13	3.84	3.88	3.95	3.83	3.92	4.04	3.33	3.52	3.45	3.64	3.59	3.67	3.82	3.61	3.8	3.69	3.57	3.79	4.21	4.15	4.11	4.14	4.4	4.27	4.23	4.09	4.16	4.07	4.32	4.31	3.93	3.79	3.99	4.07	4.09	4.13	4.16	4.46	4.4	4.35	4.24	4.42
*488.19856	488.199	1.03	1.33	1.55	0.964	2.67	1.74	1.7	1.69	1.85	1.39	1.05	2.03	1.31	0.914	1.23	2.14	2.65	2.74	2.77	2.88	2.77	2.74	3	2.22	1.98	2.09	1.77	1.39	3.17	2.23	2.83	2.67	2.58	1.99	1.88	0.855	2.93	2.18	2.12	2.73	1.4	1.3	2.4	2.03	2.28	1.41	2.24
*489.16418	489.164	3.77	3.76	3.71	3.5	3.54	3.32	3.5	3.44	3.21	3.48	3.31	3.14	3.26	0.914	3.06	3.08	3.12	3.24	3.04	3.28	3.01	3.15	3.23	3.28	3.42	3.71	3.2	3.8	3.6	2.23	3.76	3.73	2.58	3.72	3.68	3.41	3.27	3.62	3.65	3.6	3.55	3.6	3.81	3.67	3.53	3.71	3.68
Methyl beta-D-galactoside	489.219	2.43	1.62	1.6	0.806	1.09	2.81	1.67	1.61	1.79	1.78	1.46	2.14	1.96	0.914	2.33	1.86	1.43	1.8	2.01	1.62	1.34	1.99	1.57	2.55	2.07	2.57	2.14	2.29	2.38	2.23	2.25	2.76	2.58	2.04	1.97	2.53	2.94	2.05	2.82	2.48	2.12	2.46	2.15	2.22	2.07	1.86	1.44
*491.10297	491.103	2.78	2.54	2.79	2.64	2.13	2.14	2.62	2.53	2.7	2.41	2.46	2.4	2.54	0.914	1.52	2.62	2.44	2.02	2.01	2.48	2.54	1.58	2.34	3.79	3.63	3.69	3.58	3.79	3.5	3.16	3.56	2.76	3.7	3.84	3.54	2.47	1.18	3.37	2.82	2.48	2.63	2.46	3.62	3.54	3.68	3.13	3.43
*492.64935	492.649	2.03	2.33	1.21	2.55	1.97	2.43	1.99	1.95	3.74	4.19	2.33	3.43	1.69	4.3	4.3	4.09	3.56	2.27	2.45	2.62	2.07	2.11	1.97	2.65	2.06	2.58	2.54	1.44	2.64	2.72	2.85	2.68	2.8	2.61	2.62	3.39	3.64	4.14	2.09	3.92	2.88	2.44	2.37	2.78	1.79	2.12	2.57
*493.00171	493.002	3.96	4.02	3.92	3.98	3.97	3.83	3.9	3.91	3.75	3.85	3.89	3.55	3.66	3.55	3.68	3.71	3.72	3.63	3.59	3.68	3.61	3.61	3.69	4.03	4.08	4.05	3.92	3.99	4.03	4.03	3.78	3.98	3.99	3.79	3.96	3.88	3.69	3.89	3.94	3.95	3.89	3.94	3.88	4.04	3.88	3.92	3.98
*494.0788	494.079	2.49	1.26	2.18	2.26	1.75	2.08	2.04	1.78	0.368	2.14	2.11	2.82	2.47	1.94	2.5	2.7	0.669	2.6	2.11	2.33	1.99	1.94	2.5	3	3.68	3.83	3.55	3.78	3.55	3.66	4.04	3.69	3.48	3.55	2.79	2	3.44	3.55	3.22	1.45	1.4	1.29	3.34	3.74	2.39	3.29	3.57
*494.11743	494.117	2.49	1.26	2.18	2.26	1.75	2.18	2.04	1.78	0.368	2.14	2.11	1.99	2.26	1.94	2.5	2.7	0.669	2.6	2.11	2.23	1.99	1.94	2.5	3.98	4.13	4.27	4.24	4.44	3.99	4.06	4.19	4.13	4.25	4.27	4.04	3.05	3.89	3.91	4.03	3.95	1.4	3.92	4.24	4.16	4.12	3.58	4.19
*494.41383	494.414	2.49	1.26	2.18	2.26	2.07	2.18	2.59	1.78	0.368	2.14	2.11	2.14	2.26	1.94	2.77	2.7	0.669	2.31	2.11	3.05	1.99	1.94	2.42	3.57	2.99	3.32	3.57	3.51	3.27	1.73	3.71	3.75	3.69	3.43	3.13	2.03	2.76	3.34	1.75	2.13	1.4	2.39	3.36	3.66	3.77	2.49	2.73
*494.99892	494.999	3.96	3.97	3.91	3.93	3.91	3.79	3.82	3.81	3.69	3.77	3.85	3.5	3.66	3.51	3.54	3.73	3.62	3.72	3.53	3.68	3.6	3.58	3.61	3.97	3.96	3.94	3.79	3.91	3.98	3.99	4.02	4.01	3.93	3.92	3.99	3.79	3.75	3.91	3.89	3.94	3.86	4.05	4.01	3.79	3.92	3.91	3.91
*495.12078	495.121	1.34	0.477	2.13	1.7	1.94	1.66	1.68	1.7	2.38	1.85	2.13	2.04	1.3	1.3	1.79	1.47	1.77	1.88	1.59	2.08	1.88	1.92	1.66	3.37	3.34	3.71	3.57	3.86	3.6	3.88	3.92	3.82	3.91	3.79	3.5	2.09	2.08	2.96	3.81	3.57	1.77	2.43	3.81	3.56	2.66	3.41	3.86
*495.30014	495.3	3.13	3.58	3.71	4.1	3.88	3.41	3.28	4.04	4.11	4.1	1.86	3.77	3.43	4.27	4.29	4.08	3.96	3.59	3.33	3.92	3.95	3.64	3.88	2.25	2.73	2.59	2.39	3.51	3.36	2.53	2.03	3.65	2.26	2.46	4.07	3.49	3.65	3.94	3.66	3.88	4	2.02	2.02	3.78	2.11	3.52	2.46
ms2 ms3	496.304	2.29	3.28	3.72	3.56	3.31	2.61	3.2	3.82	3.79	3.87	3.26	3.33	3.45	3.89	3.9	3.56	3.63	1.47	3.33	3.93	3.66	3.01	3.17	2.25	2.27	2.59	2.39	2.44	2.29	2.53	2.03	2.14	2.26	2.41	2.1	3.1	3.31	3.42	3.23	3.63	3.5	2.19	2.02	2.2	2.68	2.26	2.38
ms2 ms3	497.979	2.34	2.9	1.88	2.77	2.55	1.9	2.32	2.74	1.38	2.43	2.82	2.22	2.22	2.43	2.31	2.17	1.26	2.71	2.15	2.35	2.53	1.85	2.39	2.47	2.37	2.31	3.87	4.04	3.64	3.71	3.62	4.27	4.27	3.85	2.31	2.51	3.92	4.43	4.23	4.28	2.54	2.76	1.84	3.79	4.26	2.18	3.97
*498.63676	498.637	1.71	3.26	3.29	3.34	3.13	3.14	3.34	3.39	3.52	3.36	3.11	3.65	3.46	3.72	3.57	3.36	3.38	3.24	3.34	3.1	3.07	3.18	3.12	1.57	2.28	2.83	2.5	1.64	2.63	2.58	2.2	2.23	2.47	1.7	2.29	3.57	3.83	3.91	2.47	3.78	3.21	2.43	2.6	2.74	2.66	2.7	1.91
*499.141	499.141	2.34	2.9	1.88	2.66	2.55	1.9	2.32	2.03	2.28	2.88	2.82	2.22	2.22	2.19	2.22	2.4	1.26	2.3	2.15	2.14	2.37	2.17	2.39	3.58	4.24	3.89	4.53	4.79	3.89	4.31	3.88	4.69	4.64	4.76	4.19	3.81	3.98	4.39	4.52	4.35	2.54	3.72	4.19	4.49	4.66	3.82	4.54
*500.14451	500.145	2.34	2.73	1.88	2.66	2.55	1.88	2.03	2.04	2.28	2.15	2.82	2.22	2.22	2.19	2.22	2.72	1.26	2.32	2.15	1.74	2.37	2.17	2.39	3.08	3.75	3.56	4.06	4.15	3.68	4.07	3.59	4.02	4.19	4.13	3.85	3.54	2.56	3.85	4.05	3.86	2.54	2.65	3.66	3.96	4.08	3.54	4.01
*500.63422	500.634	3.22	3.29	3.41	3.72	3.5	3.6	3.79	3.71	3.99	3.76	3.38	4.11	3.76	4.18	4.03	3.97	3.84	3.43	3.74	3.39	3.45	3.47	3.47	1.57	2.4	1.35	2.5	1.65	2.76	2.58	4.06	2.23	4	2.31	2.29	3.88	4.12	4.04	2.47	3.82	3.67	2.43	2.6	2.74	2.66	3.63	1.91
*501.26007	501.26	2.34	3.48	3.99	4.3	3.91	3.03	3.23	4.06	3.94	4.17	3.46	3.36	3.42	3.83	4.02	3.74	3.82	3.71	2.15	3.46	3.65	3.31	3.73	3.63	4.2	3.82	4.4	4.73	3.89	4.33	3.95	4.58	4.69	4.68	4.14	3.91	4.12	4.42	4.57	4.29	3.95	3.5	3.78	4.18	4.44	3.8	4.27
*501.66363	501.664	3.16	3.24	3.13	3.46	2.68	3.22	3.34	3.6	3.18	3.36	3.2	3.26	3.24	3.4	1.75	3.18	3.26	3.34	3.36	3.11	3.23	3.13	3.09	2.41	2.4	1.35	2.98	1.65	3	2.58	2.89	2.17	2.17	2.31	3.22	3.37	2.3	2.84	3.29	3.62	3.28	3.22	2.6	3.44	3.38	2.25	2.09
*502.66579	502.666	0.301	1.8	2.01	1.5	1.64	2.06	1.94	1.85	3.15	2.24	2.05	0.868	1.35	2.13	1.73	2.95	1.37	1.87	1.59	1.52	1.89	2.7	1.88	2.21	2.45	1.35	2.98	1.65	2.24	2.58	2.61	2.83	2.16	2.31	2.93	2.31	2.1	2.93	2.61	2.33	2.11	2.56	2.6	2.99	2.63	2.35	2.19
*504.13472	504.135	2.13	2.76	2.59	2.74	2.15	1.29	2.54	2.86	2.66	2.74	2.38	1.42	2.11	2.74	2.36	2.49	1.94	2.1	2.51	1.78	2.26	2.29	2.82	2.96	3.11	2.89	3.16	3.29	2.34	2.58	2.34	2.83	3.56	2.31	3.51	2.71	3.27	3	2.61	2.38	2.23	3.41	3.28	2.75	2.63	2.35	3.48
*504.62869	504.629	3.24	3.19	3.43	3.67	3.62	3.6	3.58	3.68	3.85	3.6	3.49	3.99	3.82	4	3.94	3.85	3.68	3.4	3.7	3.28	3.39	3.5	3.54	2.05	2.52	2.46	2.62	2.82	3.73	2.58	4.01	2.83	3.92	2.31	2.15	3.82	4.08	4.14	2.61	3.92	3.64	2.76	2.48	2.75	3.8	2.35	2.05
*505.11801	505.118	2.21	2.02	2.36	2.64	1.99	1.72	2.07	1.69	1.02	1.92	2.06	1.73	1.74	1.42	1.83	2.15	1.43	1.85	0.58	2.7	2.32	2.99	2	4.22	4.32	4.38	4.35	4.6	4.13	4.37	4.28	4.37	4.38	4.65	4.21	3.45	4.06	4.17	4.16	4.08	1.99	4.31	4.59	4.62	4.46	3.97	4.5
*505.98688	505.987	3.62	3.35	3.46	2.64	3.33	3.26	3.28	3.23	1.99	2.22	3.21	2.54	1.74	1.28	2.82	3.23	2.71	3.57	3.05	3.23	3.12	3.03	3.07	3.39	3.44	2.99	3.36	3.5	3.17	2.72	1.95	2.23	2.16	2.43	2.07	3.56	2.81	2.15	2.14	3.38	3.13	3.52	3.46	3.37	3.46	3.06	1.21
*506.12078	506.121	2.82	1.39	2.5	2.64	2.51	1.65	2.03	2.75	1.99	2.22	1.76	2.54	1.74	3.02	2.82	2.54	2.71	1.77	2.1	1.86	2.21	1.76	2.58	3.61	3.66	3.73	3.81	4.02	3.8	3.78	3.77	3.88	3.96	4.01	3.69	3.2	2.81	3.67	3.52	2.69	2.25	3.81	3.93	4.03	4.15	3.48	3.99
*506.62492	506.625	3.05	2.44	3.25	3.45	2.64	3.26	3.31	3.37	3.62	3.41	3.28	3.69	3.53	3.69	3.66	3.6	3.55	3.45	2.1	3.18	3.06	3.26	3.26	1.73	1.71	2.36	2.38	2.11	2.47	1.28	4	2.95	2.18	1.69	2.34	3.58	3.89	3.67	3.9	3.9	3.2	2.32	1.91	1.99	2.43	2.43	2.09
*508.19984	508.2	3.06	2.51	2.84	2.49	3.05	2.98	2.51	2.57	2.28	3.26	3.16	2.89	3.23	3.03	2.67	1.63	2.37	2.33	2.95	3.11	2.64	3.02	2.8	2.03	2.43	2.79	2.38	3.25	2.47	1.28	2.01	1.72	2.18	1.69	2.59	2.51	2.95	2.33	2.19	1.46	3.16	2.32	2.96	2.31	1.45	1.58	2.09
*508.62288	508.623	2.31	2.51	2.8	2.82	3.1	3.08	3.02	2.57	3.4	3.12	3.02	3.34	3.17	3.33	3.22	3.24	3.24	2.38	3.03	2.69	2.97	3.1	2.8	2.03	2.43	2.79	2.38	2.9	2.47	1.28	2.01	1.72	2.18	1.69	2.98	2.51	2.95	2.33	2.19	1.46	3.2	2.53	2.96	2.31	1.45	1.58	2.09
*508.97552	508.976	3.29	3.35	3.32	3.06	3.18	3.13	3.22	3.14	3.08	3.16	3.28	2.38	2.5	0.643	2.9	2.42	2.67	3.14	2.32	3.1	2.92	3.07	2.8	2.03	2.43	2.79	2.38	2.9	1.88	1.28	2.01	1.72	2.18	1.74	2.98	2.51	2.95	2.33	2.19	1.46	3.17	2.53	2.96	2.31	1.45	2.71	2.95
*510.97248	510.972	3.35	3.27	3.29	3.07	3.17	2.97	3.1	3.24	2.94	2.76	3.13	2.39	2.59	2.18	2.99	2.43	2.54	3.14	2.6	3.1	2.93	3.06	2.97	2.03	2.43	2.79	2.87	2.01	1.28	2.93	2.01	1.72	2.18	1.74	2.92	1.97	2.96	2.33	2.19	1.46	3.09	2.6	2.96	2.31	1.45	3.61	2.95
*512.47497	512.475	2.99	3.14	3.04	3.25	3.05	2.42	2.24	3.3	2.5	3.2	3.14	2.97	2.98	2.04	3.28	2.53	1.92	2.37	2.55	2.52	2.1	1.92	1.5	2.03	2.04	2.79	2.87	2.95	2.76	2.39	2.01	1.72	2.18	2.96	2.04	1.94	2.11	2.33	2.19	2.9	3.03	1.83	2.96	2.31	1.45	1.61	2.95
*514.61107	514.611	2.24	2.2	3.11	3.05	3.13	3.11	3.16	2.59	3.23	3.06	3.08	3.13	3.03	3.12	2.98	3.29	3.14	3.11	3.05	2.4	2.95	3.07	2.3	2.03	2.04	2.79	2.87	2.95	2.76	2.39	2.01	2.15	2.18	2.96	2.04	3.42	2.11	2.48	2.19	2.9	3.19	1.61	2.96	2.34	1.45	2.74	2.95
*516.19624	516.196	1.28	2.41	1.15	2.57	2.68	2.64	2	2.5	2.3	2.51	2.65	1.56	2.04	1.19	2.45	2.12	2.11	2.59	2.04	2.03	2.7	1.52	2.78	3.51	3.24	3.55	3.8	3.96	3.58	2.62	2.2	1.45	3.84	3.93	3.74	2.04	2.01	3.7	3.59	2.3	2.2	2.65	3.8	2.41	3.56	1.61	3.78
*516.25911	516.259	1.28	2.41	1.15	2.57	2.6	2.64	2	3.25	2.3	2.39	2.65	1.56	2.04	1.19	2.45	2.46	3.02	3.12	3.07	3.18	2.7	2.97	3.14	2.24	2.4	2.01	2.15	2.23	2.31	2.62	2.2	1.45	2.7	2.94	2.16	2.04	2.01	2.49	2.42	2.3	2.2	2.65	2.98	2.41	2.16	1.61	2.59
*516.60758	516.608	3.14	3.02	3.29	3.28	3.23	3.4	3.21	3.37	3.32	3.38	3.28	3.28	3.32	3.47	3.36	3.38	3.28	3.25	3.02	3.24	3.11	3.09	3.24	2.24	2.4	2.01	2.15	2.23	2.31	2.62	2.2	1.45	2.7	2.94	2.16	3.58	3.88	3.78	2.42	3.79	3.34	2.65	2.98	2.41	2.16	1.61	2.29
*517.77499	517.775	3.21	2.32	3.07	3.1	3.22	3.19	3.31	3.25	3.17	3.32	3.24	3.11	3.29	3.32	3.25	3.2	3.12	3.16	3.19	3.06	2.06	2.97	3.25	2.28	2.4	2.01	2.02	2.05	2.31	2.62	2.2	1.45	2.7	2.04	2.16	2.29	2.5	2.52	2.42	2.15	3.39	2.65	2.98	1.49	2.16	2.03	2.29
*518.60422	518.604	3.15	3.16	3.31	3.43	3.38	3.43	3.46	3.36	3.57	3.44	3.39	3.4	3.47	3.5	3.49	3.51	3.44	3.2	3.41	3.09	3.26	3.21	3.36	2.28	2.4	2.01	2.02	2.05	2.31	2.62	2.2	1.45	2.7	2.04	2.16	3.44	2.5	2.52	2.42	3.69	3.44	2.65	2.98	1.49	2.16	2.03	2.29
*519.77222	519.772	2.14	2.03	3.13	3.09	3.11	3.16	3.23	3.15	3.12	3.25	3.06	3.12	3.07	3.23	3.12	3.18	3.08	2.84	3.09	2.96	3.01	3.08	3	2.36	2.34	2.36	2.21	1.92	2.31	2.62	2.2	1.45	2.37	2.7	2.88	3.37	2.5	2.52	2.42	2.71	3.18	2.65	2.98	1.49	2.16	2.03	2.29
*520.60194	520.602	1.69	3.23	3.25	3.14	3.15	3.35	3.26	3.4	3.34	3.27	3.22	3.39	3.26	3.4	3.3	3.32	3.25	3.27	3.22	3.21	2.98	3.19	3.33	2.36	2.34	2.36	2.21	1.92	1.43	2.62	2.2	1.45	2.37	2.7	2.88	3.58	2.5	2.52	2.42	3.79	3.34	2.65	2.98	1.49	2.16	2.03	2.29
*521.11882	521.119	4.27	4.19	4.17	4.06	4.06	4.23	4.18	4.2	4.07	4.13	4.15	3.89	3.95	3.92	3.91	4.01	3.95	4.19	3.91	4.06	3.97	3.87	3.97	4.02	3.98	3.91	3.92	3.97	4.1	4.13	3.83	3.91	3.87	3.97	4.15	4.17	3.96	3.95	4.16	4.11	4.23	4.19	4.09	4.09	4.11	4.22	4.02
*522.59914	522.599	2.46	3.19	3.19	3.26	3.15	3.12	3.08	3.18	3.05	3.2	3.09	3.21	3.08	3.05	3.11	3.12	3.17	3.22	3.16	3.26	3.12	3.06	3.18	2.17	2.85	2.47	2.06	2.93	2.83	1.56	2.77	2.24	2.94	2.69	2.38	3.2	2.05	3.82	2.07	1.46	3.34	2.79	1.19	2.86	2.06	1.56	2.86
*523.57169	523.572	2.64	1.07	1.62	2.69	1.37	2.39	2.49	2.81	2.76	2.74	2	2.36	2.58	1.1	2.06	2.16	2.5	2.73	2.43	2.48	2.57	0.778	1.93	2.99	3.23	3.21	3.14	3.2	3.34	2.01	2.72	2.75	2.34	2.62	3.34	1.55	2.85	3.41	3.47	2.19	2.69	3.31	2.6	3.27	3.31	3.2	3.5
*524.58816	524.588	1.65	2.13	1.89	2.29	2.51	2.55	1.47	2.81	2.64	2.39	2.32	2.26	1.67	2.37	2.06	1.3	2.18	2.14	3.12	1.68	3.04	2.89	2	3.66	3.79	3.67	3.64	3.82	3.86	3.73	3.8	3.84	2.34	4	3.81	3.2	3.71	3.49	3.72	3.68	3.05	3.5	3.65	3.71	3.52	2.49	3.71
*525.0901	525.09	2.57	2.9	1.89	2.29	2.29	2.55	1.47	2.81	2.23	2.39	2.32	2.11	1.94	2.37	2.06	2.69	2.44	2.31	2.56	2.73	2.56	2.6	2.64	3.06	3.19	3.54	3.1	3.46	3.22	3.22	2.45	3.59	3.71	3.54	3.31	1.74	2.88	2.72	3.16	3.29	2.47	2.38	3.27	3.48	3.65	3.41	2.61
*525.3766	525.377	2.35	2.52	2.34	2.61	2.28	2.12	2.4	2.86	1.69	2.35	2.5	2.06	2.13	2.42	2.39	1.25	2.03	2.15	2.14	2	2.12	2.96	2.2	2.15	3.55	3.5	3.66	4.27	1.9	3.68	3.6	3.92	4.12	4.44	3.79	2.29	3.78	4.36	3.88	4.21	3.7	3.21	3.59	3.81	4.25	3.63	4.13
*525.66223	525.662	2.92	2.48	2.51	3.14	2.97	2.55	2.98	2.64	3.27	2.39	2.95	3.07	2.34	3.09	2.65	2.35	3.07	3.03	2.4	2.33	2.95	2.71	2.73	1.4	2.42	2.14	2.28	2.7	2.25	2.74	2.45	2.55	2.4	2.76	2.3	3.36	3.45	2.72	2.55	2.7	3.34	3.47	2.88	2.24	2.76	3.17	2.61
*527.20471	527.205	2.86	3.56	3.84	4.37	3.99	3.38	3.53	4.31	4.39	4.72	3.42	3.93	3.23	4.75	4.76	4.61	4.24	3.94	3.3	4.36	4.12	3.93	4.08	2.57	2.52	2.84	1.15	4.13	3.19	2.1	2.45	3.69	3.6	3.94	3.46	3.6	2.04	3.77	3.66	3.85	3.95	1.81	1.47	2.11	2.89	3.62	2.34
ATP,dGTP	527.969	3.24	3.12	3.02	2.69	3.09	3.05	3.05	2.71	2.74	2.99	2.8	3.06	2.96	3.02	2.65	3.07	2.54	3.14	3.08	2.95	3.2	3.19	3.28	2.32	1.62	2.14	2.28	2.7	2.58	2.74	2.45	2.31	2.4	2.76	2.55	3.21	2.83	2.13	2.55	2.76	1.63	3	2.89	2.52	2.76	2.92	2.57
*528.18674	528.187	3.06	3.31	3.95	4.19	3.9	3.38	3.32	4.04	4.14	4.6	3.35	3.32	3.39	4.13	4.3	4.24	3.91	3.64	3.26	4.17	4.12	3.71	3.9	2.57	2.52	2.84	2.34	3.88	3.32	2.36	2.45	2.53	2.71	3.4	3.06	3.42	2.04	3.79	3.6	3.65	3.81	1.81	1.47	2.76	1.94	3.11	2.66
N-Succinyl-L-glutamate, Maltotriose, Peptidoglycan	539.137	3.05	2.62	3.12	3.13	3.1	3.06	3.03	2.95	3	3.1	2.94	2.97	3.14	3.35	3.08	2.93	3.09	3.07	3.01	2.84	2.92	2.97	3.07	2.6	2.87	3.14	2.04	2.7	2.48	1.67	2.72	2.59	1.64	2.9	2.85	2.01	3.31	2.85	2.39	2.35	2.72	3.02	2.99	2.06	2.32	2.52	3.43
*543.17817	543.178	2.86	3.13	2.66	3.84	3.59	3.25	1.91	3.95	3.84	4.42	3.29	2.37	1.33	3.96	4.2	4	3.8	3.73	2.12	4.11	3.68	3.75	3.6	2.03	1.93	1.54	2.4	2.16	1.79	1.65	1.66	2.53	1.59	2.25	3.44	2.44	2	2.48	2.95	3.71	3.8	1.16	2.02	2.25	2.41	3.32	2.2
*551.09665	551.097	1.78	1.96	2.84	2.39	1.89	2.53	2.33	2.62	2.79	1.56	1.78	2.88	2	2.79	2.85	1.64	2.74	2.78	2.73	2.95	2.75	2.71	2.3	1.51	3.66	3.35	4.08	4.05	2.38	3.87	3.58	4.13	4.25	4.21	3.76	2.49	3.72	4	4.01	3.86	2.99	2.72	3.76	4.1	4.26	3.34	4.2
*551.31801	551.318	1.67	2.09	1.63	1.05	2.02	1.68	2.04	2.33	1.7	2.04	1.69	2.36	1.81	2.95	0.835	0.602	1.86	2.88	2.81	3.04	2.99	3.14	3.16	2.05	2.43	2.43	2.69	1.65	2.17	2.5	2.03	2.28	2.23	1.72	2.28	2.51	2.15	2.76	2.4	2.17	1.31	2.61	2.19	2.03	2.94	2.07	2.08
*553.95968	553.96	3.15	3.29	3.06	3.14	3.02	2.78	3.26	3.12	2.99	2.56	3.11	2.98	3.08	1.89	2.7	2.1	2.59	2.52	1.3	2.53	3.04	2.68	2.6	2.34	2.33	2.01	2.52	1.7	2.39	2.57	2.24	2.87	2.23	1.72	2.68	2.76	2.87	2.04	2.32	2.16	2.98	2.7	2.86	2.01	2.69	2.13	2.53
*556.59492	556.595	2.05	1.81	2.43	3.16	3.21	3.16	3.15	3.43	3.29	3.13	3.12	3.35	3.15	3.42	3.24	3.29	3.04	3.04	3.15	3.07	3.04	3.01	3.14	2.64	2.1	2.01	2.05	1.7	2.01	2.57	2.48	2.64	2.23	2.44	1.62	3.38	2.87	2.16	2.2	2.16	3.07	2.18	2.86	2.01	1.76	2.96	2.53
*558.59265	558.593	1.64	3.24	3.11	3.49	3.15	3.41	3.4	3.59	3.67	3.46	3.26	3.79	3.7	3.89	3.76	3.77	3.67	3.19	3.35	3.15	3.3	3.19	3.28	2.31	1.99	2.01	2.58	1.7	2.26	2.25	3.94	2.2	3.81	2.44	1.62	3.66	3.93	3.74	3.52	3.82	3.32	2.57	2.93	1.52	2.06	3	2.53
*560.58891	560.589	3	3.13	3.36	3.58	3.51	3.46	3.62	3.65	3.78	3.63	3.39	3.99	3.79	3.95	3.89	3.75	3.74	3.17	3.38	3.37	3.47	3.41	3.51	2.31	1.99	2.48	2.41	1.7	2.03	2.19	4	2.88	2.16	2.33	2.99	3.83	4.09	3.92	3.87	3.85	3.41	2.38	2.93	1.52	2.92	3.28	2.79
*562.08518	562.085	2.07	2.62	2.67	2	2.47	0.41	1.44	1.22	2.13	1.81	1.84	2.45	1.57	1.65	2.67	2.59	1.72	2	2.45	2.4	2.39	2.48	2.67	3.69	3.94	3.9	3.9	3.96	3.82	3.99	3.92	3.97	4.07	4.03	3.77	3.07	3.49	3.61	3.63	3.67	1.59	3.69	3.8	3.84	4.06	2.75	3.73
*563.12991	563.13	3.13	2.57	2.64	2.95	2.94	2.15	1.71	2.31	2.54	2.05	1.53	1.78	2.62	2.52	1.44	1.88	1.81	1.65	2.35	1.51	2.51	2.28	2.81	2.2	1.92	2.61	2.59	2.82	2.73	2.14	2.32	2.62	2.84	2.72	2.65	3.26	1.92	2.16	1.54	1.96	2.07	2.56	2.75	2.76	2.92	2.86	2.94
CMP-3-deoxy-D-manno-octulosonate	564.084	2.74	2.57	2.64	2.28	2.53	2.35	1.71	2.31	2.55	2.05	2.55	2.5	2.62	1.45	1.44	1.88	2.94	1.65	2.73	1.51	2.51	2.28	2.81	2.2	1.18	2.61	2.59	2.82	2.73	2.14	2.32	2.62	2.84	2.72	3.76	2.53	1.92	2.25	1.54	1.96	2.07	3.59	3.65	3.77	3.82	3.19	3.85
*564.58266	564.583	3.19	3.18	3.12	3.23	3.2	3.29	3.14	3.33	3.53	3.25	3.1	3.67	3.55	3.68	3.63	3.61	3.45	3.25	3.33	3.11	2.99	3.15	3.23	2.08	2.53	2.32	2.59	3.13	3.31	2.14	2.32	2.07	2.84	2.72	2.71	3.52	3.91	2.25	1.54	3.8	3.42	2.83	2.17	2.89	2.97	2.16	2.14
*567.10503	567.105	2.1	1.89	2.06	1.88	2.9	1.74	2.13	2.9	2.3	4.01	2.28	2.16	2.19	3.11	2.43	2.05	2.5	1.59	2.79	2.09	2.42	1.62	2.29	1.28	2.63	2.08	2.28	2.37	2.53	2.86	2.17	3.73	2.39	4.05	3.85	3.55	2.83	3.93	4.15	3.9	2.16	3.32	3.43	4	4.22	3.84	4.04
*569.40223	569.402	1.43	1.86	1.9	2.17	2.03	2.16	1.6	2.02	2.44	3.71	2.62	2.83	2.15	2.26	2.64	2.39	2.71	2.25	2.04	2.31	2.76	1.68	2.8	2.94	2.33	2.64	2.51	4.1	2.18	2.63	2.79	3.71	3.99	4.18	2.23	2.64	1.58	4.26	3.71	4.05	3.47	3.2	3.39	3.67	4.06	3.4	4.02
*570.5742	570.574	1.43	2.72	2.2	2.79	1.77	2.16	1.53	2.14	2.74	2.22	2.62	2.83	2.85	2.88	2.8	2.49	2.09	2.49	2.36	2.17	2.63	2.81	2.1	2.06	2.33	3.11	4.11	4.52	3.04	3.7	2.79	3.72	4.02	4.46	3.47	2.79	1.58	3.7	3.79	3.64	2.4	2.65	2.03	3.98	4.07	2.56	3.93
*574.56548	574.565	2.45	3.16	3.27	3.17	2.66	3.34	3.24	3.25	3.42	3.33	3.31	3.3	3.3	3.31	3.3	3.42	3.3	3.16	3.21	3.09	3	3.12	3.16	2.38	2.07	2.43	1.61	2.58	2.09	2.89	2.25	2.83	2.06	2.52	2.92	3.26	1.7	2.83	2.25	2.84	3.31	2.45	2.83	2.76	3.81	2.68	2.25
*575.73306	575.733	2.8	2.81	3.09	3.07	3.09	3.14	3.17	2.76	3.07	3.14	3.04	3.12	2.09	3.04	3	3.19	3.2	3.03	1.24	2.17	2.99	1.5	2.95	2.38	2.07	1.9	1.61	2.58	2.09	2.89	2.25	2.83	2.06	2.52	2.92	2.69	1.7	2.83	2.25	2.28	1.38	2.45	2.83	3.67	2.29	2.89	2.25
*576.56318	576.563	3.19	3.01	3.32	3.35	3.26	3.4	3.28	3.32	3.52	3.36	3.31	3.42	3.4	3.45	3.56	3.29	3.4	3.12	3.09	3.12	3.05	3.29	3.32	2.38	2.07	1.9	1.61	2.58	2.09	2.89	2.25	2.83	2.06	2.52	2.92	3.53	1.7	2.83	2.25	2.28	3.42	2.45	2.83	2.16	2.29	2.89	2.29
*578.56024	578.56	2.97	3.29	3.13	2.75	3.36	3.23	3.22	3.14	3.42	3.22	3.21	3.44	3.4	3.43	3.27	3.31	3.38	3.16	3.21	3.12	3.15	3.24	3.18	2.38	2.07	1.9	1.61	2.58	2.09	2.89	2.25	2.87	2.06	2.52	2.92	3.45	2.41	2.03	2.25	3.8	3.32	2.45	2.83	2.16	2.29	2.89	2.29
*579.083	579.083	2.22	3.11	2.98	2.75	2.11	2.05	2.19	1.75	1.97	1.84	1.58	1.88	1.64	2.19	1.49	3.02	2.12	2.4	2.49	2.21	1.54	0.921	1.35	2.38	2.07	1.9	1.61	2.58	1.6	2.89	2.25	2.87	2.06	2.52	2.92	2.01	2.41	2.03	3.72	2.92	2.36	3.94	3.76	3.75	3.94	3.5	3.91
*579.1064	579.106	2.2	1.98	2.14	2.79	2.73	2.48	2.86	2.48	2.75	2.24	2.3	2.01	1.58	2.44	2.86	2.32	2.52	1.76	2.64	1.79	2.94	2.37	1.92	2.12	2.31	2.95	3.92	4.21	3.39	3.63	3.29	3.88	4.02	4.08	3.77	2.65	3.42	3.95	3.92	3.85	1.56	1.72	1.86	3.95	4.09	3.17	3.84
*580.55773	580.558	2.22	2.62	3.02	3	3.22	3.18	3.16	1.75	3.28	3.26	3.06	3.26	3.32	3.31	3.16	3.15	3.31	2.89	3.07	1.53	3.12	2.94	3.03	2.38	2.37	1.9	1.61	2.58	3.52	2.89	2.25	2.87	2.06	2.52	2.92	3.54	2.41	3.74	2.58	2.92	3.11	2.11	2.41	2.18	2.28	2.39	2.47
*586.27205	586.272	2.09	2.03	2.82	2.96	2.58	1.86	2.09	2.66	2.65	2.77	2.53	2.58	2.19	2.33	2.63	2.46	2.69	2.67	2.42	2.61	1.99	2.47	2.61	3.6	3.58	3.72	3.79	3.99	3.68	3.78	3.89	4.01	3.88	3.86	3.78	2.42	3.33	3.83	3.63	3.68	2.63	3.38	3.87	3.66	4.02	3.48	3.95
*591.08452	591.085	1.94	2.56	2.82	2.41	2.58	1.4	2.17	2.89	2.4	2.56	1.41	2.49	2.37	2.34	2.23	2.28	2.51	1.83	2.6	1.58	1.99	2.64	2.29	3.87	4.08	3.89	3.94	3.82	2.12	3.87	3.88	3.85	3.94	3.82	3.47	2.75	3.82	3.86	3.86	3.79	2.34	3.81	3.96	3.92	3.81	2.91	3.73
ms2 ms3	599.555	2.34	2.3	1.59	2.21	2.33	2.34	2.17	2.58	2.12	2.55	1.7	2.48	2.49	2.43	2.39	2.79	2.44	2.62	2.45	1.9	1.92	1.43	2.46	2.89	2.93	2.92	3.23	1.84	2.22	1.61	2.71	2.34	2.91	0.778	2.61	2.42	2.41	2.67	2.56	2.33	2.38	3.52	2.65	3.69	2.81	2.87	2.94
*601.13658	601.137	2.97	3.18	3.24	3.5	3.16	2.88	3.3	3.15	2.64	3.4	3.09	2.71	2.49	2.43	3.09	2.79	2.88	2.84	2.68	1.9	3.13	1.43	2.46	2.23	2.36	2.44	2.34	1.72	2.22	3.13	2.71	2.34	2.25	3.6	3.07	2.94	2.41	2.67	2.56	2.33	3.35	2.01	3.4	3.28	2.82	3.14	3.46
*608.91719	608.917	3.31	3.28	3.12	3.24	3.12	3.07	2.18	3.03	3.18	2.74	3.05	3.01	3.03	2.81	3.09	3.27	2.7	2.36	3.03	2.98	2.97	2.69	2.55	2.23	2.88	2.09	2.34	1.72	2.22	2.72	2.71	2.34	2.25	2.84	2.63	2.22	2.31	2.67	2.56	2.33	3.17	2.37	2.03	2.56	2.82	2.11	1.45
*610.91328	610.913	3.41	3.28	3.29	3.39	3.21	3.14	3.11	3.19	3.23	3.22	3.07	3.05	3.07	2.98	3.21	2.87	3.13	3.12	3.02	3.15	3.13	2.94	3.05	2.23	2.55	2.09	2.34	1.72	2.22	2.72	1.52	2.34	2.25	2.84	3.71	3.32	2.31	2.45	3.8	3.72	3.18	1.64	2.03	2.43	2.82	2.11	1.45
*612.91198	612.912	2.56	3.21	2.64	3.22	3.21	3.17	3.06	2.27	3.05	2.68	3.05	2.92	2.97	3.07	3.17	3.02	3.05	3.13	2.3	2.64	3.1	2.61	3.01	2.45	2.15	2.12	2.65	2.31	2.18	2.91	1.52	2.78	2.25	1.6	2.7	2.91	1.53	1.45	2.35	2.36	3.11	1.57	2.73	2.43	2.06	2.11	1.45
*614.30382	614.304	2.23	2.83	2.64	2.55	2.41	2.38	1.97	2.27	2.28	2.68	2.19	2.49	2.34	2	2.2	2.59	2.34	2.52	2.3	2.64	2.39	2.42	1.97	4.23	4.44	4.43	4.58	4.72	4.46	4.37	4.66	4.65	4.75	4.57	4.56	3.76	4.45	4.39	4.53	4.44	3.55	4.29	4.59	4.5	4.57	4.12	4.72
*615.30674	615.307	1.57	2.83	2.64	2.55	2.41	2.06	1.97	1.9	2.28	2.68	2.19	2.49	1.23	1.73	2.65	2.59	2.34	2.52	2.64	2.64	2.02	2.42	2.94	3.9	4.02	4.01	4.2	4.26	4.08	4.07	4.37	4.47	4.43	4.34	4.09	3.41	4.01	4.08	4.11	4.22	3.16	3.82	4.29	4.25	4.39	3.84	4.25
*616.31053	616.311	1.57	2.82	2.64	2.55	2.41	1.52	1.97	1.34	2.28	2.68	2.72	2.49	1.23	1.73	2.57	2.59	2.34	2.52	2.64	2.64	1.61	2.42	2.94	3.22	3.52	3.54	3.66	3.68	3.41	3.76	3.89	3.89	3.79	3.81	3.65	2.36	3.53	3.39	3.75	3.6	2.24	2.53	3.76	3.6	3.55	3.06	3.77
*616.54978	616.55	1.57	2.62	2.64	2.55	2.41	1.52	1.97	3.18	3.17	2.68	2.72	3.28	3.07	3.2	3.21	3.17	3.15	2.52	2.98	2.64	1.61	2.42	2.93	2.67	1.99	2.67	1.77	1.94	2.15	2.76	2.6	2.06	2.02	2.46	2.45	2.36	2.11	2.79	1.97	2.45	2.24	2.53	2.67	2.21	2.26	2.44	2.88
*618.09467	618.095	1.57	2.62	2.85	2.55	2.41	1.52	1.97	2.71	2.59	2.51	2.72	2.54	1.66	2.02	1.89	2.09	1.94	2.52	2.38	2.59	1.61	2.42	2.83	2.67	1.99	2.67	1.77	1.94	2.15	3.17	3.69	3.68	2.02	3.3	3.39	2.49	3.46	2.79	1.97	2.45	2.58	3.1	3.31	3.7	3.6	2.44	3.51
*618.54802	618.548	1.57	2.62	2.85	3.02	2.99	1.52	3.05	3.1	3.1	3.26	2.72	3.51	3.17	3.37	3.37	3.17	3.19	3.09	3.04	2.96	3.09	2.42	3.12	2.67	1.99	2.67	1.77	1.94	2.15	2.48	2.06	2.14	2.02	2.57	2.56	3.31	3.61	2.79	1.97	2.45	3.08	2.63	2.64	2.47	2.4	2.44	2.39
ms2 sm3	622.542	2.2	2.55	3.03	1.94	1.48	2.54	2.49	3.07	3.07	2.49	2.8	3.21	3.19	3.29	3.18	3.1	3.28	2.71	3.17	2	1.65	2.95	1.99	2.67	1.99	2.67	1.77	2.52	2.82	2.75	2.15	2.14	2.02	2.57	2.79	1.61	2.95	2.17	1.97	1.52	3.07	2.63	2.64	2.47	1.6	2.68	2.02
*624.21852	624.219	2.2	2.45	2.5	2.33	2.82	2.63	2.23	2.34	2.68	2.49	2.8	2.32	2.47	2.27	2.6	1.94	2.07	2.71	2.71	2	1.65	2.64	2.37	4.56	4.35	4.01	4.01	4.24	4.17	4.46	2.15	4.33	4.17	4.53	3.92	3.62	3.83	4.07	4.11	4.25	3.3	4.08	3.98	4	3.95	3.53	4.17
*625.22291	625.223	2.84	2.68	2.5	2.33	1.99	1.61	2.23	2.34	2.67	2.49	2.76	2.23	2.47	2.31	2.66	1.94	2.07	2.71	2.71	2	1.65	2.64	2.37	4.11	3.82	2.75	1.54	3.89	3.75	4.04	3.92	3.94	2.12	4.08	2.93	3.34	3.25	1.19	3.89	3.71	2.98	3.81	2.65	3.92	2.42	3.43	3.69
*627.4733	627.473	3.76	3.57	3.22	3.11	3.28	3.43	3.34	2.29	3.26	3.23	3.02	3.08	3.39	3.12	3.03	3.33	3.14	3.54	3.37	3.42	3.4	3.22	2.5	2.27	2.08	2.75	2.71	2.85	2.22	2.95	2.12	2.08	2.09	2.5	2.32	3.45	2.29	1.19	2.38	1.88	2.98	2.91	2.32	2.81	2.15	2.09	2.29
*628.31842	628.318	1.66	2.22	2.59	1.39	2.19	0.845	1.8	1.49	2.43	2.72	1.88	1.2	2.23	1.95	2.78	2.41	2.74	1.77	1.76	2.5	2.61	2.42	2.5	3.64	2.08	2.96	3.54	3.59	2.22	3.74	3.8	3.73	3.68	3.63	3.38	2.35	2.29	3.6	3.66	3.46	1.63	2.91	3.76	2.81	3.6	2.09	3.62
*629.46856	629.469	3.47	3.19	2.59	2.71	3.12	3.17	2.81	2.71	2.72	2.72	1.88	2.67	2.37	2.47	2.78	3.02	2.63	2.88	3.04	2.4	2.47	2.88	2.5	2.12	2.08	2.48	2.64	2.7	2.22	2.28	2.1	2.7	2.86	1.57	2.08	2.35	2.29	2.69	2.01	2.27	1.63	2.91	2.23	2.81	2.35	2.09	2.47
ms2 ms3	629.489	3.83	3.57	2.59	3.19	3.17	3.33	3.5	2.71	2.72	3.18	3.07	2.92	3.29	3.15	2.78	3.12	3.23	3.55	3.21	3.47	3.47	3.41	2.5	2.12	2.08	2.48	1.9	2.7	2.22	2.28	2.1	2.7	2.86	2.41	2.08	3.56	2.29	2.69	2.01	2.03	1.63	2.91	2.23	2.81	2.35	2.09	2.47
*630.49168	630.492	3.17	3.28	2.65	3.08	2.99	2.99	2.58	2.71	3.03	2.35	2.53	2.66	1.81	2.33	2.78	3.08	3.01	3.37	3.04	3.17	3.25	3.19	2.34	2.12	2.08	2.89	1.6	2.7	2.22	2.28	2.1	2.7	2.86	2.22	2.08	3.39	2.29	2.69	2.01	1	1.63	2.91	2.23	2.81	2.35	2.09	1.65
*631.48549	631.485	3.37	3.19	2.65	2.68	2.73	2.5	3.08	2.73	2.5	2.35	2.53	3.03	2.07	2.33	2.78	2.67	2.64	3.21	3.08	3.16	2.86	3.2	2.34	2.12	2.08	2.58	1.6	2.7	2.22	2.28	2.1	2.7	2.86	2.37	2.08	2.85	2.29	2.69	2.01	1	2.35	2.91	2.23	2.81	2.35	2.16	1.65
*640.32045	640.32	2.43	1.49	2.8	2.61	2.72	2.35	2.68	2.55	2.57	2.74	2.66	2.07	2.27	1.85	2.42	2.18	2.41	2.15	2.23	2.68	2.22	1.78	2.75	2.62	2.32	2.92	3.65	3.81	2.42	3.82	3.89	3.87	4.05	3.9	3.6	2.58	3.4	3.63	3.82	3.2	0.845	3.23	4.09	3.94	4.16	3.68	4.09
ms2 ms3	641.403	3.37	3.55	3.48	3.5	3.37	3.22	3.36	3.74	3.54	3.5	3.3	3.22	3.16	3.41	3.7	2.18	3.44	3.25	2.99	3.4	2.22	3.27	3.51	2.62	2.32	2.3	2.22	2.81	3.67	2.82	1.48	2.79	2.29	2.65	3.58	2.58	2.72	2.91	2.36	3.66	3.64	2.35	2.9	2.78	2.5	3.24	2.83
*642.3357	642.336	2.21	2.29	1.93	2.28	1.76	2.21	1.58	2.35	2.55	2	2.11	2.04	2.16	2.32	2.02	1.56	2.05	1.98	2.59	2.69	1.71	1.53	1.79	4.49	4.55	4.6	4.77	4.93	4.72	4.6	4.99	4.94	5	4.83	4.78	3.89	4.56	4.72	4.85	4.76	3.78	4.3	4.79	4.7	4.8	4.33	4.99
*642.40694	642.407	2.91	3.09	3.16	3.23	3.19	2.95	3.11	3.6	3.15	3.29	3.22	2.95	1.4	3.25	3.43	1.56	3.1	3.03	2.59	2.96	2.96	3.09	3.44	2.12	2.12	2.46	1.35	1.87	1.24	2.32	2.51	2.05	2.2	1.38	1.91	1.88	1.38	2.2	1.18	2.21	3.15	0.591	2.59	2.54	1.45	0.176	1.73
*643.33885	643.339	1.96	1.84	2.4	2.06	2.79	2.2	2.25	1.95	2.52	2.44	1.89	2.36	2.55	2.3	2.68	1.56	1.76	2.45	2.59	1.39	2.78	1.28	2.43	4.07	4.31	4.28	4.5	4.57	4.21	4.27	4.67	4.59	4.61	4.44	4.26	3.7	4.26	4.49	4.46	4.35	3.29	4.16	4.34	4.4	4.61	4.05	4.59
ms2 ms3	644.342	2.79	1.84	2.83	2.06	2.79	2.18	2.25	1.95	2.06	2.9	1.89	2.36	2.55	2.3	2.47	1.56	1.76	2.72	2.59	2.76	2.49	1.28	2.43	3.47	3.69	3.67	3.86	4.11	3.68	3.77	4.08	4.14	4.15	3.91	3.74	3.25	3.96	3.76	3.87	3.85	2.85	3.63	3.91	3.79	3.93	3.59	4.1
*645.52008	645.52	3.4	3.3	2.83	2.06	2.79	2.18	3.1	2.75	3.02	2.9	2.67	2.65	3.22	2.3	2.7	1.56	2.76	3.09	2.59	3.02	2.49	2.99	2.43	1.92	1.9	1.61	2.17	1.67	2.18	2.2	2.6	2.73	1.19	2.15	2.38	2.59	2.1	1.95	2.63	1.71	2.7	2.36	2.66	2.15	2.3	2.76	2.37
*648.21769	648.218	2.27	2.52	1.65	2.17	2.81	2.2	2	1.58	2.09	2.58	2.6	2.37	1.81	2.17	2.88	2.09	2.73	2.21	2.79	1.97	1.46	2.53	2.1	2.75	2.85	2.05	3.95	4.23	2.37	2.98	2.25	3.98	3.87	3.88	2.7	3.57	3.74	3.99	3.81	3.63	3.7	2.91	2.08	3.72	3.7	2.59	2.84
*648.22831	648.228	2.27	2.52	1.89	2.17	2.81	2.2	2	1.58	2.09	2.58	2.6	2.37	1.81	2.17	2.88	2.09	2.73	2.21	2.79	1.97	1.46	2.53	2.1	2.75	2.23	2.05	3.95	4.29	2.37	3.8	2.25	4.15	3.12	4.01	3.6	2.99	3.66	3.83	3.81	3.25	2.22	2.91	2.08	3.22	3.21	2.59	2.84
*652.24952	652.25	2.66	2.62	2.83	1.62	2.52	2.7	2.75	2.63	2.68	2.61	2.38	2.69	2.63	2.3	2.7	2.71	2.32	2.83	2.58	2.46	2.14	2.65	2.57	4.05	3.86	3.79	2.17	3.89	3.81	4.01	2.6	3.88	3.89	4.06	2.38	3.42	2.1	1.67	3.95	3.88	2.68	4.03	3.89	3.8	1.32	3.53	3.96
*655.5042	655.504	3.96	3.59	3.13	3.09	3.33	3.51	3.59	3.23	2.94	3.22	3.12	3.13	3.15	2.99	3	3.28	3.44	3.49	3.57	3.64	3.5	3.63	2.57	2.89	2.97	2.31	2	2.05	1.71	2.9	2.6	2.64	2.26	2.77	2.38	3.46	2.1	1.67	2.24	2.2	2.78	2.29	2.4	2.38	1.32	3.54	2.68
*656.50756	656.508	3.52	3.31	2.4	3.1	3	3.15	3.29	2.68	2.05	2.19	3.11	3.05	3.02	2.03	3.1	3.08	3.08	3.21	3.33	3.37	3.08	2.89	2.57	2.89	2.97	2.31	1.28	2.52	1.71	2.9	2.6	2.89	2.26	2.47	2.38	2.46	1.58	1.67	2.24	2.16	2.78	2.29	2.62	2.77	2.35	3.58	2.95
*660.21416	660.214	1.59	2.81	2.29	2.01	2.23	2.37	1.95	2.03	2.34	2.13	2.56	2.23	1.98	2.21	2.69	2.34	2.99	2.64	2.76	2.2	2.51	2.2	2.35	2.22	3.54	2.12	3.82	2.48	2.79	2.44	2.96	3.76	3.98	3.95	3.74	1.36	2.42	3.63	3.54	3.74	2.91	2.27	2.48	2.47	2.33	2.88	2.07
*662.09919	662.099	3.19	2.97	3.24	3.23	3.03	2.9	3.12	2.71	3.4	3.25	3.25	2.79	2.75	3.18	2.74	2.95	2.21	2.84	2.42	2.75	3.08	2.84	3.12	2.99	2.97	3.06	3.06	2.52	3.14	3.06	1.67	1.59	2.26	1.32	2.38	2.46	2.9	2.06	2.24	2.37	3.08	3.08	3.74	2.77	1.61	3.23	1.72
*666.05665	666.057	3.28	1.34	0.699	2.75	2.58	2.65	3.14	3.37	3.96	3.25	2.65	2.97	3.07	3.46	3.18	2.37	3.12	3.05	3.04	3.07	3.31	1.61	2.5	2.14	2.48	2.28	3.56	1.36	2.18	2.58	1.67	1.43	1.36	1.32	1.57	2.42	3.64	2.73	2.46	3.49	3.25	2.52	2.22	2.77	1.61	2.83	1.72
*668.2453	668.245	2.69	1.34	1.34	2.75	2.28	2.65	2.3	2.67	1.79	2.62	2.2	2.39	1.36	2.77	2.49	2.57	2.8	2.78	1.63	2.16	2.11	2.29	2.5	4	4.01	2.28	2.09	3.76	3.73	3.89	1.67	3.85	3.85	3.98	1.57	3.37	3	3.87	3.77	3.93	2.45	3.85	3.75	3.8	3.66	2.83	3.75
*669.43315	669.433	3.52	3.63	3.79	3.57	3.53	3.57	3.56	4	3.67	3.89	3.56	3.3	3.44	3.71	3.92	3.42	3.44	3.61	3.46	3.62	3.42	3.36	3.89	2.04	2.44	3.34	2.09	2.82	3.38	2.97	1.67	3.51	2.29	2.8	3.55	3.14	3.59	3.71	3.53	3.66	3.59	3	2.8	2.34	2.16	3.45	3.51
*670.23969	670.24	2.58	2.63	1.87	2.41	1.95	2.19	2.16	1.79	2.46	2.15	1.95	1.96	1.42	1.26	1.43	1.81	1.86	1.42	2.35	2.62	1.61	1.21	2.24	3.78	3.6	2.04	3.67	3.66	3.75	3.88	1.67	3.88	2.29	3.75	2.18	3.4	3.41	3.77	3.79	3.76	2.62	3.75	2.8	3.82	2.16	2.66	3.82
*670.36575	670.366	2.58	2.63	1.87	2.41	1.95	2.19	2.16	1.79	2.46	2.15	1.95	1.96	1.42	1.26	1.43	1.81	1.86	1.42	2.35	2.62	1.61	1.21	2.24	3.16	3.38	3.42	3.59	3.74	3.2	2.8	3.79	3.78	3.7	3.63	3.73	2.81	3.38	3.44	3.54	3.53	2.62	3.13	3.56	2.36	3.74	2.66	3.83
*670.43641	670.436	3.19	3.5	3.52	3.45	3.19	3.15	3.09	3.72	3.24	3.43	1.95	3.16	3.16	3.49	3.61	3.27	3.23	3.43	2.91	3.16	3.36	2.83	3.53	1.77	2.06	2.83	2.11	2.59	2.9	2.8	2.97	2.71	2.86	2.57	2.31	2.81	2.77	2.61	2.68	2.69	3.39	2.49	2.72	2.36	2.61	3.24	2.37
*670.86961	670.87	2.19	2.32	3.15	3.07	2.37	1	1.8	2.77	2.42	1.95	1.95	0.903	2.29	2.3	2	1.85	2.46	1.5	1.93	1.38	1.18	1.41	2.11	1.77	2.06	2.83	2.11	2.59	2.53	2.8	2.97	2.71	2.14	2.57	2.31	2.81	2.77	2.61	2.68	2.69	3.04	2.49	2.72	2.36	2.61	2.79	2.37
*684.25572	684.256	2	2.71	0.778	0.964	1.3	2.48	2.64	2.51	2.48	1.42	2.84	1.75	2.5	2.5	2.22	2.47	2.56	1.41	2.72	1.38	2.36	2.25	2.42	3.83	3.53	3.66	3.42	2.23	3.65	3.66	2.67	2.06	3.81	3.47	2.74	2.22	2.3	1.66	3.01	3.83	1.13	3.58	1.39	3.88	1.94	2.89	3.65
*719.15392	719.154	2.38	1.57	2.63	2.09	2.1	2.27	2.14	2.25	2.58	2.45	2.54	1.67	1.63	2.29	2.92	2.22	2.2	2.83	2.94	2.8	2.42	2.3	2.25	2.37	3.42	3.52	4.08	4.51	2.36	3.7	3.33	4.22	4.17	4.43	2.96	2.16	2.18	3.76	3.8	3.61	2.13	2.55	2.99	4	4.08	2.34	3.82
*724.17962	724.18	2.06	2.12	2.85	0.523	2.33	2.06	1.92	1.94	2.16	2.44	1.58	1.44	2.77	2.91	3.45	2.55	2.29	2.91	2.08	1.88	1.76	2.57	2.47	3.2	3.65	2.81	4.26	4.58	3.04	3.93	3.46	4.42	4.42	4.48	3.7	3.45	3.29	4.33	4.27	4.26	2.56	2.59	3.7	4.15	4.41	3.57	4.32
*741.13608	741.136	2.42	2.79	2.05	2.86	2.06	2.77	1.99	2.43	2.73	2.3	2.57	1.53	2.87	2.98	2.91	2.34	3	3.67	2.68	2.32	3.05	2.28	1.51	3.88	4.9	4.64	6.24	6.74	4.38	5.55	4.96	6.4	6.65	6.72	5.21	4.35	5.22	6.19	6.25	5.98	3.72	4.02	4.83	6.25	6.61	4.7	6.08
*742.13936	742.139	2.42	2.79	2.05	2.05	2.04	2.77	1.99	2.68	2.38	3.72	2.57	1.79	2.87	2.15	2.81	2.51	2.57	2.39	2.26	2.23	2.15	2.77	2.44	3.55	4.52	4.28	5.57	6.2	4.16	4.89	4.59	5.83	6.11	6.12	4.74	3.96	4.57	5.52	5.5	5.33	2.8	3.57	4.5	5.43	5.93	4.14	5.41
*743.14336	743.143	1.73	2.79	2.7	2.7	2.04	1.3	1.99	2.43	3.19	3.11	2.57	1.79	2.87	3.4	3.48	3.45	3.67	2.68	2.26	2.82	3.52	2.45	2.22	1.92	3.92	3.77	4.71	5.26	3.54	4.23	3.79	4.96	5.14	5.18	4.09	3.62	4.07	4.74	4.76	4.57	2.75	3.17	3.95	4.61	5.06	3.56	4.61
*753.11084	753.111	1.97	2.38	2.78	2.42	2.58	1.7	2.78	2.77	2.57	1.57	2.33	2.47	2.59	2.67	2.74	1.58	2.71	1.97	2.79	2.57	2.54	1.62	2.72	5.13	5.21	5.27	5.27	5.35	4.79	5.31	5.4	5.37	5.44	5.34	4.89	4.1	5.18	5.12	5.14	4.92	3.18	5.14	5.36	5.33	5.31	4.56	5.25
*754.11393	754.114	1.58	2.38	2.45	2.42	2.58	1.2	2.78	2.77	2.57	1.57	2.33	2.47	2.59	2.67	1.75	1.58	2.71	1.97	1.72	2.57	2.54	2.64	2.72	4.6	4.65	4.76	4.71	4.78	4.25	4.74	4.85	4.81	4.86	4.79	4.37	3.75	4.64	4.54	4.58	4.4	2.6	4.59	4.83	4.76	4.78	3.98	4.72
2-(alpha-D-Mannosyl)-3-phosphoglycerate, IMP	755.107	1.58	2.89	2.45	2.42	2.58	1.2	2.78	2.77	2.57	1.57	2.33	2.47	2.59	2.67	1.75	1.58	2.37	1.97	1.72	2.57	2.54	2.64	2.72	4.6	4.62	4.71	4.72	4.8	4.17	4.68	4.83	4.81	4.91	4.76	4.37	3.66	4.58	4.6	4.63	4.45	2.6	4.59	4.76	4.78	4.79	4.08	4.74
*756.11075	756.111	1.58	2.89	2.45	2.42	2.58	1.2	2.78	2.77	2.57	1.57	2.33	2.57	2.59	2.67	1.75	1.58	2.37	1.97	1.72	2.57	2.68	2.64	2.72	4.04	4.15	4.31	4.23	4.22	3.8	4.16	4.31	4.16	4.35	4.23	3.91	2.32	4.13	4.01	4.1	3.83	2.6	4.18	4.28	4.16	4.26	3.65	4.16
*757.11151	757.112	1.69	2.01	2.3	2.72	2.11	2.4	2.95	2	2.11	3.82	1.11	2.91	2.46	2.73	2.44	3.79	2.18	1.81	1.88	3.72	2.12	2.32	2.98	1.64	2.47	3.72	4.77	5.28	3.71	4.17	3.5	4.8	5	5.25	4.09	3.52	3.61	4.48	4.45	4.33	2.85	3.32	3.91	4.83	5.1	3.81	4.7
*757.11538	757.115	1.58	2.89	2.45	2.42	2.58	1.2	2.78	2.77	2.57	1.57	2.33	2.57	2.59	2.67	1.75	1.58	2.37	1.97	1.72	2.57	2.68	2.64	2.72	3.79	3.93	3.3	3.74	3.79	1.04	4.06	3.86	3.5	3.95	3.84	2.28	2.16	3.72	1.76	3.74	3.5	2.6	3.7	3.47	3.88	3.85	2.79	4.06
*767.17679	767.177	1.51	2.01	2.05	2.2	2.84	1.41	2.2	2.2	2.07	2.12	2.3	2.03	1.7	2.51	2.16	2.54	1.95	2.22	2.94	3.55	2.14	2.09	3.23	2.02	2.23	2.17	2.32	2.19	1.73	2.81	2.62	2.03	2.99	2.65	2.58	2.01	1.67	2.41	2.17	2.01	1.72	2.35	2.7	2.76	2.85	2.63	2.91
*768.23619	768.236	2.35	2.49	2.86	2.54	2.04	1.41	2.2	2.56	2.69	2.05	2.9	2.03	2.44	3.5	2.86	0.368	2.67	2.02	2.72	2.39	2.65	3.57	2.87	3.78	4.49	4.14	5.43	5.88	4.41	4.78	4.21	5.58	5.69	5.72	5.03	4.68	4.64	5.76	5.6	5.8	4.32	3.34	4.22	5.13	5.66	4.71	5.37
*769.24029	769.24	2.35	2.49	3.56	3.24	2.12	2.31	2.2	2.73	2.69	2.86	2.9	2.03	2.44	3.67	2.94	2.84	2.24	2.79	2.95	2.8	2.99	2.87	2.49	3.2	4.22	3.83	4.97	5.36	4.25	4.47	2.54	5.11	5.27	5.26	4.68	4.35	4.32	5.22	5.16	5.27	2.57	3.21	4.03	4.75	5.17	4.44	4.85
*770.24303	770.243	2.51	2.49	2.26	2.33	2.12	2.43	2.42	2.26	2.69	1.72	2.9	2.03	2.44	2.17	1.95	2.28	2.87	2.53	2.95	2.53	2.36	2.51	2.55	2.72	3.99	3.56	4.39	4.77	3.81	3.91	2.22	4.45	4.6	4.63	2.13	3.79	3.62	4.6	4.5	4.64	2.77	2.28	3.5	4.18	4.51	3.79	4.36
*780.21093	780.211	2.93	2.83	2.79	2.85	2.58	2.5	2.8	2.83	2.52	2.69	2.62	2.45	2.35	2.64	2.76	2.67	2.67	2.46	2.37	2.58	2.47	2.5	2.71	3.94	3.79	3.86	3.75	3.8	3.88	3.71	3.77	3.81	3.53	4.06	4.03	3.47	3.85	3.87	3.72	3.79	3.17	3.69	3.75	4.01	3.79	3.77	3.66
*780.56172	780.562	3.12	2.83	2.79	2.85	2.58	2.5	3.04	2.83	2.52	2.69	2.62	2.45	2.35	2.64	2.76	2.67	2.67	2.46	2.37	2.58	2.47	2.5	2.71	1.9	2.69	2.08	2.32	2.22	2.14	2.78	2.55	2.09	2.97	2.58	1.22	2.09	2.12	1.65	2.51	2.18	1.67	2.14	1.81	2.88	1.65	1.88	2.46
*781.21409	781.214	2.91	1.67	2.79	2.85	2.58	2.5	2.53	2.83	2.52	2.69	2.62	2.45	2.35	2.64	2.76	2.67	2.67	2.46	2.37	2.46	2.47	2.5	2.71	3.76	3.47	2.08	3.53	2.22	3.78	3.55	2.55	3.79	3.84	3.95	3.55	3.37	3.69	1.65	3.69	3.67	2.68	3.53	3.74	3.79	3.89	3.6	3.65
*784.21162	784.212	1.66	2.49	2.27	3.38	2.4	2.61	1.73	2.25	2.36	1.83	1.71	1.96	1.65	1.91	2.43	2.23	2.23	2.91	2.36	2.32	1.93	1.34	2.96	2.26	3.75	2.41	4.41	4.81	3.34	3.76	2.88	4.43	4.36	4.77	4.23	3.58	2.37	4.42	4.47	4.55	2.18	2.28	3.96	4.31	4.58	4.04	4.37
ms2 ms3	792.422	1.65	1.64	2.79	3.03	2.76	2.75	2.38	2.85	3.05	2.92	2.78	3.2	3.08	3.18	2.42	2.96	3.09	2.54	2.37	2.76	2.24	1.47	2.71	2.33	2.45	2.46	1.71	2.44	2.16	1.56	1.68	2.03	2.19	2.57	2.71	2.39	2.5	1.41	2.15	2.32	2.68	2.75	2.42	2.38	2.43	2.23	2.68
*794.41925	794.419	1.65	1.64	2.79	2.7	2.76	2.58	2.38	3.16	3.18	2.83	2.78	3.23	2.99	3.25	3.28	3.03	2.73	2.54	2.5	2.76	2.24	1.47	2.71	2.33	2.45	1.69	1.71	2.47	2.16	1.56	2.32	2.16	2.55	2.57	2.71	2.39	3.56	1.41	2.41	2.32	2.84	2.75	2.42	2.38	1.7	2.23	2.49
*807.30988	807.31	1.65	3.15	3.07	2.89	2.74	3.01	3.27	3.18	3.04	3.02	3.09	2.71	2.63	2.76	3.02	2.28	3.14	3.4	2.5	3.04	2.56	3.01	2.65	2.94	1.51	1.69	2.51	2.23	2.16	1.56	1.38	2.48	2.52	1.61	1.61	2.11	1.69	2.36	2.41	2.32	2.84	2.21	2.42	2.38	2.45	2.23	2.3
*823.53081	823.531	2.52	2.78	2.63	3.12	2.76	2.9	2.63	3.13	2.63	3.15	2.8	2.7	2.13	2.37	2.68	2.57	2.77	2.76	2.16	2.96	2.65	2.57	3.18	2.94	2.57	2.62	1.56	2.23	2.61	1.56	2.14	2.21	2.52	1.61	2.13	2.11	2.08	2.05	2.41	2.32	2.84	2.36	2.24	2.82	3.45	2.23	2.55
*835.52916	835.529	2.81	2.68	1.71	2.42	2.72	2.76	2.63	2.82	2.78	3.12	3.07	2.49	2.96	2.37	3.15	1.59	2.77	2.9	3.08	3.01	2.81	2.78	2.79	2.94	1.64	2.35	2.34	2.32	2.61	3.16	2.28	3.47	3.61	3.58	2.13	3.31	3.59	3.61	3.55	3.44	3.48	3.79	3.78	3.54	3.84	3.5	3.79
*836.53334	836.533	2.91	2.68	1.71	2.42	2.72	2.76	2.63	2.82	2.68	2.51	2.52	2.49	2.58	2.37	3.13	1.59	2.77	2.82	3.23	2.91	1.82	2.4	2.79	2.94	1.64	2.36	2.34	2.32	2.61	2.85	2.28	2.62	3.48	2.28	2.13	2.85	3.66	3.37	3.42	3.29	3.15	3.6	1.97	2.48	3.73	3.49	3.54
*851.55835	851.558	3.51	3.43	3.49	3.53	3.49	3.29	3.44	3.7	3.52	3.7	3.53	3.17	3.32	3.18	3.68	3.33	3.42	3.58	3.5	3.37	3.42	3.24	3.62	3.75	3.87	3.8	3.61	3.65	3.74	3.78	3.84	3.89	4.1	3.78	3.83	3.63	3.89	3.9	3.95	3.8	2.23	4.01	3.89	4.05	3.93	3.58	3.99
*852.5625	852.562	3.28	3.35	3.31	1.33	3.19	3.16	3.29	3.4	3.35	3.12	2.99	3.19	3.2	3.15	1.83	3.08	3.21	3.41	3.28	3.02	3.13	3.03	2.64	3.23	3.6	3.58	3.66	3.28	3.58	3.25	3.6	3.53	3.74	3.3	3.56	3.4	3.83	3.54	3.66	3.66	3.55	3.78	3.63	3.54	3.65	3.55	3.79
*896.47199	896.472	1.71	2.47	2.06	2.65	2.86	1.86	2.61	2.9	2.39	2.44	1.79	2.17	1.78	2.4	2.2	2.28	2.69	2.3	2.86	2.29	2.49	2.27	2.23	1.83	2.89	2.9	4.33	4.65	2.84	3.98	3.52	4.11	4.43	4.72	3.77	3.81	3.42	4.4	4.12	4.38	2.33	2.44	3.55	4.06	4.48	3.78	3.95
*897.47622	897.476	1.71	2.47	2.73	3.59	2.65	1.86	2.61	2.37	2.15	2.35	1.79	2.15	1.78	2.48	2.84	2.38	2.22	2.03	2.86	2.06	2.74	2.54	2.04	1.83	2.89	2.9	3.04	4.39	2.33	3.21	2.14	4.01	4.13	4.39	3.6	3.64	2.55	4.25	3.79	4.05	2.24	2.44	3.23	3.75	4.12	3.32	3.69

## Sheet: Values (2)
	Sample Name	*58.065364	*59.073163	*67.029491	*67.966342	Formic acid	cis-4-Carboxymethylenebut-2-en-4-olide, Formylpyruvate, 3-Oxopropanoate, Pyruvate	Butylamine, Ethylene	*75.09986	Trimethylamine N-oxide, Acetone, Propanal, 1-Amino-2-propanol	*77.038682	*78.994940	*79.054326	*80.916165	*80.947853	Naphthalene-1,2-diol, GM4,	*81.054926	Arabinoic acid	1-Aminocyclopropane-1-carboxylic acid, 2-Aminobut-2-enoate, 2-Iminobutanoate	5-Fluorodeoxyuridine	*83.049152	*84.990004	*89.023770	*89.038585	*91.054265	*91.054705	4-Sulfobenzyl alcohol	cis-1,2-Dihydrobenzene-1,2-diol, 1,4-Cyclohexanedione	*93.359294	*93.507277	*94.073205	quinate, Dihydrolipoylprotein, N-Methylhydantoin, 5,6-Dihydrouracil	*95.640235	*96.921405	*97.000917	*97.003679	2-Oxopentanoic acid, 5-Oxopentanoate	*97.481018	Succinate, Methylmalonate	*98.815513	*98.934379	*99.008097	*99.044532	*100.6836	*100.94547	*101.06019	*101.99836	*103.00307	*103.05417
Sample Number	ion m/z	58.0654	59.0732	67.0295	67.9663	68.9948	71.0129	74.0965	75.0999	76.0757	77.0387	78.9949	79.0543	80.9162	80.9479	81.0335	81.0549	82.0166	82.0292	83.0292	83.0492	84.99	89.0238	89.0386	91.0543	91.0547	93.0001	93.0339	93.3593	93.5073	94.0732	95.0244	95.6402	96.9214	97.0009	97.0037	97.0289	97.481	98.6362	98.8155	98.9344	99.0081	99.0445	100.684	100.945	101.06	101.998	103.003	103.054
38	C-0	4.31	3.56	2.53	2.17	2.38	2.56	4.51	2.86	3.17	3.75	2.04	4.01	2.78	5.15	3.28	2.46	2.33	3.12	2.59	3.45	2.55	4.85	2.02	4.29	3.14	2.36	3.09	0.0378	1.27	3.09	1.15	2.04	4.72	1.22	1.89	1.89	1.41	1.72	1.43	1.78	3.48	2.82	1.94	3.02	3.21	2.51	2.94	4.11
99	C-0	3.97	3.05	2.3	2.3	1.28	2.75	4.34	2.65	3.22	3.67	2.14	3.87	2.83	5.33	3.28	2.51	2.1	2.88	2.47	3.37	2.1	4.83	1.98	4.27	2.89	2.57	2.57	2.73	2.59	3.32	1.8	1.32	4.73	1.2	2.05	2.79	0.125	2.1	2.09	2.31	3.35	2.65	2.09	3.25	3.3	2.42	1.5	3.83
159	C-0	3.53	2.72	2.34	2.5	0.699	2.82	4.22	2.66	3.13	3.59	2.03	3.59	2.98	5.56	3.37	2.26	2.17	3.02	3.13	3.34	2.23	4.65	2.32	4.17	3.15	2.71	2.71	1.38	1.53	3.33	1.11	2.26	4.88	0.436	0.886	2.88	0.978	1.18	2.39	1.5	3.51	1.35	2.14	2.88	3.42	1.2	1.81	3.45
220	C-0	3.52	2.84	2.26	2.21	1.28	2.31	4.04	2.69	3.32	3.46	1.48	3.61	2.96	5.77	3.17	0.903	2.57	2.57	2.49	3.19	2.7	4.41	1.36	4.21	3.18	2.69	2.82	1.64	0.628	3.21	1.34	2.18	4.99	2.59	2.76	2.26	2.84	0.677	2.18	1.28	3.28	1.59	2.91	1.15	3.5	1.88	3	3.64
280	C-0	3.58	2.52	2.26	2.2	1.38	2.61	4.25	2.88	3.33	3.58	1.43	3.45	2.79	5.68	3.19	1.54	2.34	2.7	3.02	3.18	2.12	4.68	1.68	4.08	3.04	1.77	2.85	2.1	1.04	3.11	1.81	2.48	4.96	2.24	1.7	1.7	2.92	1.31	2.74	1.45	3.38	2.86	1.67	2.82	3.41	0.584	2.93	3.51
54	C-2	3.94	3.11	1.98	2.2	1	2.43	4.29	2.54	3.14	3.62	1.69	3.9	2.76	5.67	3.2	2.53	1.26	1.26	2.55	3.34	2.4	4.54	0.778	4.2	3.15	2.86	2.5	2.29	1.35	3	0.845	1.11	4.93	0.875	1	3.05	0.477	1.44	1.84	1.45	3.05	2.56	2.26	3.41	2.88	2.41	2.84	3.97
114	C-2	3.65	2.84	1.15	2.21	0.903	2.94	4.25	2.69	3.12	3.46	1.59	3.57	2.78	5.75	3.2	0.74	2.31	2.31	2.81	3.29	1.86	4.49	2.43	4.07	2.89	2.47	2.47	1.85	1.75	3.14	1.63	2.18	4.96	2.45	1.69	2.9	1.48	1.1	1.74	1.42	3.32	2.98	2.31	3.16	3.36	2.48	3	3.54
160	C-2	3.44	2.11	2.17	2.39	1.51	2.54	4.13	2.72	3.32	3.66	1.31	3.65	2.88	5.82	3.2	0.564	2.42	2.42	1.88	3.32	2.24	4.67	0.699	4.28	3.03	2.36	2.36	1.86	1.32	3.44	2.12	2.4	5.04	2.24	0.853	3	1.9	2.54	2.18	1.86	3.22	2.67	1.89	3.23	3.7	1.26	2.9	3.59
174	C-2	3.52	2.59	2.27	2.36	1.32	1.7	3.95	2.13	3.21	3.62	1.75	3.62	2.93	5.93	3.1	1.41	2.47	2.47	2.31	3.3	1.97	4.58	2.54	4.05	2.89	2.68	2.68	0.659	1.51	3.37	1.84	1.34	5.08	1.98	1.11	3.04	2.85	1.82	2.27	2.18	3.13	3.02	2.82	3.11	3.49	1.8	2.97	3.7
234	C-2	3.48	2.43	2.3	2.77	1.51	2.88	3.86	1.43	3.5	3.67	1.54	3.9	2.94	5.57	3.61	1.38	2.52	2.99	1	3.46	2.05	4.59	0.845	4.37	2.86	2.58	2.85	1.92	2.04	3.63	0.352	1.48	4.94	1.9	1.77	3	1.26	2.15	2.95	1.75	3.11	1.02	2.41	3.01	3.35	2.57	2.89	3.85
295	C-2	3.65	2.85	2.37	2.36	0.602	2.67	4.33	2.61	3.08	3.72	1.33	3.73	3.05	5.56	3.2	2.46	1.38	2.74	1.92	3.16	1.7	4.59	1.48	4.25	3.15	2.49	2.21	0.659	1.55	3.27	1.67	2.24	4.92	1.48	1.54	3.05	1.08	1.83	1.61	1.89	3.34	2.93	2.1	3.2	3.45	2.44	2.86	3.68
68	C-4	3.34	2.6	1.08	2.41	0.778	2.13	3.83	2.13	2.89	3.5	1.34	3.7	2.92	6.07	3.02	1.94	2.73	1.92	2.36	3.16	2.13	4.42	1.26	4	2.68	2.34	2.55	0.515	0.954	3.06	2.21	1.74	5.18	1.01	1.3	2.69	2.74	1.95	1.8	1.82	3.07	2.92	2.13	2.95	3.04	0.564	2.78	3.85
129	C-4	3.55	2.63	2.37	2.61	2.2	2.36	4.07	2.51	2.67	3.54	2.21	3.67	2.79	5.88	3.05	0.336	2.34	2.75	2.49	3.04	2.27	4.37	1.11	4.08	2.78	2.85	2.86	0.988	2.72	3.14	1.1	0.544	5.04	2.24	0.716	2.99	1.77	1.99	2.43	1.84	3.01	2.8	2.15	1.36	3.18	2.18	2.84	3.76
189	C-4	3.22	2.2	2.26	2.5	1.41	0.845	3.63	2.03	3.25	3.51	0.146	3.22	1.95	6.03	3.19	1.73	2.19	2.63	1.7	3.03	2.43	4.65	1.38	4.05	3.09	3.01	2.66	2.98	1.02	3.23	0.97	1.77	5.19	1.71	1.91	3.1	2.22	2.55	2.06	2.66	1	2.83	1.46	1.11	3.21	2.38	3.09	3.29
236	C-4	3.11	0.903	2.09	2.61	1.48	2.12	3.77	1.11	3.57	3.1	2.16	3.44	2.78	5.85	3.01	0.439	1.9	1.9	2.33	3.33	2.15	4.39	1.56	3.92	2.85	2.13	2.13	1.47	2.3	3.19	1.02	1.93	5.14	2.05	1.6	1.6	2.19	1.39	1.49	1.56	3.19	2.12	2.02	1.51	3.43	2.54	2.81	3.39
250	C-4	3.23	1.67	2.21	2.03	1.54	2.14	3.78	2.77	1.88	3.17	1.37	3.56	2.91	5.86	3.03	0.368	2.25	2.25	0.778	3.33	1.88	4.44	0.778	3.98	2.85	2.77	2.75	2.92	1.7	3.24	2.75	1.82	5.08	1.84	1.59	2.93	2.94	2.4	2.06	1.71	3.09	0.753	2.86	0.602	3.24	2.31	2.64	3.49
310	C-4	3.31	2.54	2.29	1.11	1.92	2.06	4	2.9	3.21	3.48	2.27	3.52	2.9	5.86	3.02	1.11	2.18	2.18	2.76	3.06	2.03	4.49	1.38	4.03	2.36	2.89	2.52	0.993	1.3	3.13	0.602	2.7	5.03	1.3	2.6	2.87	1.82	2.47	1.9	1.3	3.01	2.61	1.26	3.02	3.46	2.31	2.93	3.49
23	C-6	3.98	3.32	2.22	2.53	2.38	2.38	4.15	2.34	2.95	3.74	0.903	3.97	2.78	5.56	3.29	2.44	1.82	2.87	1.69	3.38	2.47	4.7	1.77	4.05	3.05	2.88	2.64	0.831	0.74	3.05	1.11	2.72	4.87	2.01	1.75	2.65	1.26	0.125	2.27	1.91	3.13	2.72	2.26	3.04	3.03	1.48	2.97	4.14
83	C-6	3.75	2.95	2.4	2.32	1.18	2.34	4.05	2.45	3.16	3.74	1.56	3.88	3.08	5.86	3.22	2.39	2.28	2.79	2.67	3.2	2.44	5.09	1.87	4.16	2.88	2.29	2.29	1.23	0.903	3.08	1.23	1.08	4.98	1.19	1.9	3.02	2.22	0.778	0.602	1.3	3.06	2.83	1.68	1.15	3.21	2.38	3.26	4.04
144	C-6	3.59	2.95	2.23	1.32	0.778	2.69	4	2.4	3.4	3.63	1.53	3.61	2.78	5.48	3.13	1.69	2.3	2.54	2.34	3.19	2.08	4.69	2.1	4.21	2.9	2.21	2.21	0.211	1.82	3.17	2.07	2.38	4.81	0.301	0.523	2.83	1.93	1.78	1.04	0.778	3.03	2.56	1.58	3.1	3.26	1.68	2.98	3.75
204	C-6	3.48	2.68	1.99	2.29	1.18	2.57	4.03	2.96	2.97	3.64	1.45	3.68	2.93	5.6	3.17	2.47	2.31	2.68	2.66	3.31	2.15	4.64	1.86	4.18	2.94	2.61	2.77	0.851	0.881	3.22	1.15	2.17	4.83	1.6	1.75	3.06	2.25	1.64	1.96	1.47	3.01	2.91	2.03	2.78	3.4	2.21	2.88	3.73
265	C-6	3.57	2.81	2.32	2.1	1.04	2.5	4.09	2.5	3.29	3.57	2.17	3.84	2.82	5.62	3.13	0.523	2.63	2.52	2.06	3.22	2.44	4.79	1	4.11	2.79	2.56	2.56	0.851	0.681	3.29	0.875	1.41	4.86	1.1	0.808	2.86	2.18	2.11	1.68	1.98	3	1.29	2.38	3	3.18	0.352	2.88	3.92
311	C-6	3.57	2.6	2.3	2.2	1.34	2.68	4.09	2.61	3.37	3.71	1.38	3.66	2.77	5.69	3.25	1.09	2.34	3.04	0.894	3.3	1.99	5	2.16	4.21	2.93	2.89	2.07	1.62	1.59	3.38	1.5	0.398	4.94	2.6	1.98	2.98	2.01	1.94	2.08	1.35	3.11	2.92	2.69	1.58	3.55	1.49	2.98	3.75
52	PRE-0	4.27	3.3	3.54	4.24	2.5	0.477	4.9	3.1	3.47	3.46	1.28	3.29	2.06	5.29	3.14	2.83	3.18	2.69	3.52	2.96	3.37	4.37	2.45	3.95	2.67	2.34	2.35	3.23	2.53	2.94	2.64	3.37	4.64	2.65	2.71	2.03	2.44	3.75	3.44	3.08	1.93	2.41	3.13	1.38	2.92	2.71	1.8	3.49
78	PRE-0	4.07	3.2	3.54	4.33	2.29	1.19	4.93	3.24	3.43	3.21	2.21	3.23	2.18	5.24	3.08	2.53	3.46	2.63	3.38	2.98	3.5	4.13	2.51	3.8	1.34	2.27	1.81	3.51	2.91	2.6	3.02	3.61	4.43	2.99	3.06	2.13	3.6	3.63	3.95	3.41	1.56	0.45	3.71	3.6	2.63	2.23	0.66	3.33
112	PRE-0	4.14	3.06	3.68	4.36	2.61	2.01	4.87	3.16	3.11	3.31	1.67	3.4	2.1	5.14	3.05	2.81	3.54	3	3.83	2.98	3.6	4.23	3.02	3.98	3.2	2.29	2.29	3.37	3.07	2.82	2.31	3.54	4.57	2.99	2.9	2.24	3.43	3.77	3.59	3.31	1.31	1.31	3.39	1.49	3.08	2.11	2.05	3.38
172	PRE-0	3.85	2.91	3.73	4.36	2.6	2.34	4.81	3.05	3.35	3.25	1.59	3.2	2.11	5.17	3.13	1.37	3.57	3.17	3.83	2.97	3.6	4.16	2.79	3.95	3.46	2.25	2.25	3.26	1.93	2.96	3.25	3.65	4.44	3.05	2.86	2.48	3.67	3.79	3.87	3.33	1.15	1.15	3.57	0.301	2.88	2.3	0.222	3.46
233	PRE-0	4.13	3.35	4.02	4.39	1.73	1.61	4.68	3.36	3.25	2.75	1.55	2.89	2.08	4.88	3.53	2.08	3.67	3.32	3.18	3.07	3.64	4.18	0.845	3.83	3.34	1.59	1.59	0.829	2.01	2.78	3.35	3.62	4.34	3.05	3.21	2.08	3.61	3.81	3.84	3.71	1.11	1.11	2.77	0.602	3.2	2.56	1.28	3.11
294	PRE-0	4.06	3.35	3.39	3.97	2.25	2.66	4.92	3.01	3.05	3.41	1.78	3.45	1.51	5.33	3.07	2.68	3.17	2.61	3.47	2.94	3.26	4.41	2.53	4.1	3.34	2.36	2.36	3.26	2.88	3.1	1.23	3.41	4.69	2.32	1.28	1.73	1.33	3.42	3.7	3.38	1.23	1.23	3.59	1.26	3.19	2.45	1.94	3.42
67	PRE-2	4.2	3.48	3.6	4.38	2.59	0.301	4.88	3.13	3.65	3.16	1.01	3.29	2.92	5.49	3.04	2.68	3.49	3.3	3.51	2.85	3.44	4.34	2.44	3.75	0.903	2.31	1.83	3.58	2.71	2.65	3.3	3.71	4.67	2.82	3.1	2.8	3.63	3.81	3.94	3.47	2.07	2.13	3.62	4	2.76	3.55	2.21	3.54
127	PRE-2	4.05	3.05	3.82	4.37	2.52	0.845	4.73	2.81	3.91	3.05	2.56	3.01	2.86	5.88	2.95	2.88	3.74	2.65	3.35	2.95	3.61	4.33	2.4	3.7	0.954	0.98	0.98	3.44	1.4	2.42	3.31	3.86	4.93	2.7	1.77	1.77	3.55	3.85	3.83	3.37	1.95	0.845	2.4	3.57	2.41	3.58	1.65	3.25
153	PRE-2	4.07	3.13	3.77	4.32	2.46	1.25	4.64	3.11	3.82	3.08	1.65	3.24	2.54	5.58	2.98	1.73	3.72	3.23	3.81	2.82	3.51	4.32	2.62	3.79	1.2	2.28	2.28	3.44	1.95	2.33	3.08	3.84	4.71	2.57	3.16	2.7	3.7	3.79	3.93	3.59	1.43	1.43	3.62	3.73	2.83	3.68	1.94	3.42
188	PRE-2	3.97	3.09	3.79	4.4	2.31	1.11	4.66	3.05	3.94	2.91	2.31	3.07	2.75	5.63	2.82	2.6	3.5	3.4	3.55	2.53	3.7	4.28	2.69	3.72	1.79	2.66	2.66	3.41	2.58	2.25	3.62	3.84	4.76	1.34	3.45	2.39	3.79	3.82	3.98	3.49	3.01	0.903	3.65	1.32	1.96	3.73	2.24	3.14
248	PRE-2	3.96	3.09	3.88	4.31	1.65	1.16	4.77	3.45	3.5	2.92	2.06	2.88	2.66	4.83	3.34	2.17	3.79	3.48	3.39	3.09	3.61	4.24	2.38	3.53	1.36	1.51	1.51	3.45	2.02	2.77	3.36	3.67	4.28	1.37	3.18	2.1	3.9	3.75	3.9	3.65	1.47	0.76	3.96	0.477	3.11	3.79	0.505	3.24
309	PRE-2	3.98	2.9	3.68	4.09	2.58	2.96	5.02	3.31	3.48	3.46	3.39	3.28	2.73	5.35	3.21	2.69	3.45	3.01	3.39	3.11	3.07	4.44	1.63	3.99	3.43	1.2	1.2	3.37	1.83	3.23	2.16	3.54	4.63	1.89	2.19	2.19	1.31	3.56	3.89	3.36	1.43	1.43	3.67	0.477	3.15	1.46	3.48	3.24
22	PRE-4	4.4	3.63	2.79	3.66	2.18	1.98	4.93	3.07	3.82	3.37	3.28	3.55	2.02	5.84	2.76	2.82	2.65	2.23	2.54	2.89	3.06	4.83	1.36	3.8	3.13	2.05	2.55	2.53	1.58	2.87	3.1	2.3	5.02	1.09	1.76	2.18	1.75	3.02	3.8	3.33	1.89	2.31	3.43	1.36	2.91	3.07	2.62	3.79
82	PRE-4	4.01	2.81	3.57	4.35	2.55	2	4.64	3.05	3.68	3.23	2.05	3.08	1.45	6.13	2.73	2.73	3.1	2.19	3.37	2.75	3.61	4.24	2.18	3.67	2.83	1.18	1.18	3.24	1.54	2.53	3.52	3.68	5.12	1.97	3.23	1.9	2.92	3.66	3.98	3.52	2.35	1.8	3.56	2.51	1.77	3.54	0.0792	3.44
143	PRE-4	3.76	3.03	3.48	4.24	1.93	1.86	4.71	3.2	3.72	2.82	3.36	3.03	2.04	5.92	2.92	0.845	2.99	3.08	2.9	2.75	3.39	4.39	1.2	3.67	2.28	2.17	2.17	2.74	2.63	2.82	3.32	3.57	5.01	1.61	2.54	2.54	1.5	3.65	3.89	3.48	1.65	0.125	3.52	3.56	3.4	2.08	2.05	3.19
203	PRE-4	3.85	2.96	3.44	4.28	1.76	0.978	4.78	3.28	3.24	3.04	1.64	2.98	2.31	5.58	3.04	2.3	3.56	2.24	3.05	3.14	3.56	4.09	2.15	3.8	2.39	2.47	2.47	1.74	1.77	2.87	3.58	3.64	4.77	2.95	3.31	1.48	3.43	3.7	3.85	3.45	2.04	2.04	3.56	2.56	2.92	3.49	3.5	3.07
230	PRE-4	3.97	3.14	3.51	4.2	2.1	1.04	4.72	3.07	3.64	3	1.77	3.19	2.08	5.86	3.01	2.68	3.2	2.72	3.25	2.87	3.32	4.28	2.42	4.02	1.38	2.39	2.39	0.602	1.51	2.9	3.5	3.43	5	1.15	2.92	1.93	2.56	3.52	3.7	3.22	1.08	1.08	3.61	1.68	3.24	3.44	0.894	3.25
264	PRE-4	3.95	3.31	2.48	3.14	2.01	1.94	4.81	3.26	3.37	3.57	3.29	3.52	2.98	5.65	3.1	2.77	2.54	2.9	2.63	3.04	2.75	4.61	2	4.11	2.98	2.61	2.93	1.3	2.15	3.18	1.18	1.22	4.95	1.23	0.778	2.96	2.09	1.75	2.11	0.41	1.58	2.17	1.46	2.96	3.21	3.01	3.1	3.48
37	PRE-6	4.31	3.6	3.36	4.23	2.37	1.11	4.88	3.26	2.88	3.11	3.53	3.27	2.1	5.31	2.77	2.8	3.27	2.52	3.26	2.82	3.67	4.57	2.27	3.79	1	2.27	2.27	3.44	2.54	2.61	3.61	3.32	4.68	1.99	2.8	2.33	3.27	3.64	3.42	1.36	2.04	1.08	3.24	1.26	2.82	3.5	2.61	3.45
98	PRE-6	4.15	3.44	4	4.27	2.64	0.778	4.86	3.12	3.55	3.06	3.55	3.13	2.06	5.13	2.95	2.82	3.5	3.42	3.53	2.86	3.63	4.38	2.73	3.85	2.59	1.6	1.6	3.41	2.94	2.44	3.67	3.61	4.42	2.76	3.46	2.06	3.6	3.7	3.7	2.72	1.61	0.176	3.38	1.72	1.68	3.22	2.21	3.53
158	PRE-6	3.88	3.05	3.73	4.31	2.3	2.61	4.86	3.15	3.55	3.23	3.15	2.86	2.39	5.24	3.22	2.68	3.57	3.13	3.32	2.74	3.41	4.17	2.62	3.78	3.41	2.71	2.71	3.59	3.08	2.8	3.77	3.74	4.5	2.63	3.18	1.76	3.91	3.76	3.88	3.45	1.28	1.28	3.74	0.477	3.05	3.51	2.99	3.26
219	PRE-6	3.79	3.18	3.93	4.36	2.41	1.98	4.7	3.13	3.85	2.96	3.68	2.95	3.62	5.42	3.01	1.44	3.88	3.51	3.41	2.81	3.66	4.28	2.42	3.54	2.24	2.08	2.08	3.07	1.68	2.57	3.31	3.69	4.6	2.79	3.48	2.51	3.63	3.8	3.89	3.3	1.38	1.38	3.67	0.699	2.09	3.69	2.62	3.14
279	PRE-6	3.86	2.94	3.28	3.86	0.477	2.77	4.9	3.28	3.33	3.35	3.27	3.14	2.67	5.42	3.14	2.83	3.02	3.04	2.95	3.01	3.41	4.46	2.41	3.8	1.81	2.08	2.08	3.29	1.14	2.8	3.29	3.32	4.73	2.63	1.42	3.14	3.26	3.27	3.84	3.24	1.08	2.89	3.65	1.11	3.15	1.26	1.68	3.19
306	PRE-6	3.9	2.84	3.84	4.27	1.93	2.32	4.81	3.22	3.5	2.96	3.77	2.89	1.48	5.38	3.04	2.92	3.61	3.25	3.28	2.5	3.52	4.43	2.39	3.73	2.04	1.99	1.99	3.53	2.91	2.84	3.09	3.6	4.68	3.06	1.65	1.65	3.7	3.78	3.84	3.38	1.7	1.7	3.67	1.18	2.62	2.13	2.02	3.12
[truncated: 1,073 more columns]
